# Supplementary material for: Widespread activation of antisense transcription of the host genome during herpes simplex virus 1 infection
Source: Genome Biol. 2017 Oct 31;18:209. doi: 10.1186/s13059-017-1329-5 (PMC5663069; doi:10.1186/s13059-017-1329-5)
Supplement: Supplementary file 2 — Antisense transcripts. (XLSX 1601 kb) [file 13059_2017_1329_MOESM2_ESM.xlsx]

## Sheet: 170927.Final_Table.tsv
seqnames	start	end	width	strand	readthrough	tss_anti.ind	tss_anti.gene_id	tss_anti.gene_name	gene_body_anti.ind	gene_body_anti.gene_id	gene_body_anti.gene_name	tss.ind	tss.gene_id	tss.gene_name	antisense.ind	antisense.gene_id	antisense.gene_name	anti_unique_id	nearest.tss.dist	antisense.type	noncode_id	lincpedia_id	Fantom_distance	Fantom_ID	Fantom_set	Fantom_biotype	Fantom_type	Fantom_trait	max.cor	cluster	Rutkowski_FoursU_mock_GSM1444171_GSM1444185	Rutkowski_FoursU_1hpi_GSM1444172_GSM1444186	Rutkowski_FoursU_2hpi_GSM1444173_GSM1444187	Rutkowski_FoursU_3hpi_GSM1444174_GSM1444188	Rutkowski_FoursU_4hpi_GSM1444175_GSM1444189	Rutkowski_FoursU_5hpi_GSM1444176_GSM1444190	Rutkowski_FoursU_6hpi_GSM1444177_GSM1444191	Rutkowski_FoursU_7hpi_GSM1444178_GSM1444192	Rutkowski_FoursU_8hpi_GSM1444179_GSM1444193	Rutkowski_RNAseq_mock_GSM1444166_GSM1444180	Rutkowski_RNAseq_2hpi_GSM1444167_GSM1444181	Rutkowski_RNAseq_4hpi_GSM1444168_GSM1444182	Rutkowski_RNAseq_6hpi_GSM1444169_GSM1444183	Rutkowski_RNAseq_8hpi_GSM1444170_GSM1444184	Breuer_VZV_mock_ERS317032_ERS317034	Breuer_VZV_120hpi_ERS317041_ERS317029	Tirosh_CMV_mock_GSM1712278	Tirosh_CMV_5hpi_GSM1712281	Tirosh_CMV_12hpi_GSM1712282
chr1	762242	799762	37521	+	FALSE	TRUE	ENSG00000225880	LINC00115	TRUE	ENSG00000225880	LINC00115	TRUE	ENSG00000228794	LINC01128	FALSE	None	None	Anti000001	643	Convergent	NONHSAT148191.1	None	26	ENSG00000228794.4	lv3_robust	nonCoding	lncRNA_intergenic	GWAS_DOID_162_cancer[7.70E-09]	0.809524	1	6.27	6.51	6.42	6.76	6.45	5.99	5.095	5.205	5.32	6.055	6.82	6.645	5.21	3.94	4.675	4.515	8.31	8.68	8.76
chr1	932472	948802	16331	+	FALSE	TRUE	ENSG00000272512	RP11-54O7.17	TRUE	ENSG00000272512	RP11-54O7.17	FALSE	None	None	FALSE	None	None	Anti000004	958	Convergent	NONHSAT000219.2	lnc-ISG15-1	236	CATG00000096866.1	lv1_raw	coding	NA	NA	0.904762	2	4.575	4.67	5.01	5.955	6.35	6.355	5.81	5.38	4.905	2.9	4.385	6.1	5.675	4.075	6.495	5.89	7.87	7.67	5.49
chr1	1043123	1066056	22934	+	FALSE	FALSE	None	None	TRUE	ENSG00000131591	C1orf159	FALSE	None	None	FALSE	None	None	Anti000006	-1615	Divergent	None	None	8695	CATG00000011129.1	lv4_stringent	nonCoding	uncertain_coding	__na	-0.380952	3	0	0.255	1.165	4.93	6.14	7.09	7.12	8.05	8.47	0.585	0.905	3.83	4.96	5.065	3.285	4.11	1.56	1.4	0.51
chr1	1209502	1210602	1101	+	FALSE	TRUE	ENSG00000160087	UBE2J2	FALSE	None	None	FALSE	None	None	FALSE	None	None	Anti000009	-236	Divergent	None	None	85	ENSG00000162572.15	lv4_stringent	coding	coding_mRNA	__na	0.97619	4	7.16	6.665	6.895	7.525	6.585	6.04	5.545	5.47	4.055	6.065	6.81	6.89	6.15	4.945	1.745	4.635	9.82	7.98	6.96
chr1	1286874	1297986	11113	+	FALSE	FALSE	None	None	FALSE	None	None	FALSE	None	None	FALSE	None	None	Anti000012	-2143	Divergent	None	None	38	CATG00000033020.1	lv2_permissive	nonCoding	coding_mRNA	__na	NA	2	4.905	5.055	5.465	5.925	5.7	5.61	4.685	5.04	5.015	3.865	5.33	5.485	4.605	3.9	4.435	6.33	6.29	4.98	6.88
chr1	1591277	1604713	13437	+	FALSE	TRUE	ENSG00000248333	CDK11B	FALSE	None	None	FALSE	None	None	TRUE	ENSG00000269737:ENSG00000272004	RP11-345P4.7:RP11-345P4.10	Anti000018	-803	Divergent	None	None	788	ENSG00000272004.1	lv4_stringent	nonCoding	lncRNA_divergent	__na	-0.380952	1	4.705	4.77	4.37	3.475	2.95	4.05	4.42	4.855	5.765	4.14	3.955	3.675	4.28	4.925	6.75	6.76	6.54	4.99	6.18
chr1	1823262	1829727	6466	+	FALSE	TRUE	ENSG00000078369	GNB1	FALSE	None	None	FALSE	None	None	TRUE	ENSG00000231050	RP1-140A9.1	Anti000020	-766	Divergent	NONHSAT148230.1	lnc-CALML6-1	288	ENSG00000231050.1	lv4_stringent	coding	lncRNA_divergent	__na	0.47619	1	5.4	5.025	5.73	6.165	5.91	5.345	4.505	4.99	5.1	4.11	5.435	5.815	4.755	3.995	1.415	2.345	5.22	2.29	3.32
chr1	1840156	1846265	6110	+	FALSE	FALSE	None	None	FALSE	None	None	FALSE	None	None	FALSE	None	None	Anti000021	10079	None	NONHSAT153316.1	None	599	ENSG00000169885.5	lv4_stringent	coding	coding_mRNA	__na	NA	4	4.9	5.39	4.99	4.435	4.055	4.35	2.95	3.39	3.865	4.195	5.44	4.62	4.375	3.405	4.275	3.49	7.15	6.61	4.72
chr1	2461062	2477903	16842	+	FALSE	TRUE	ENSG00000197921	HES5	TRUE	ENSG00000197921	HES5	FALSE	None	None	FALSE	None	None	Anti000026	621	Convergent	None	None	216	ENSG00000272449.1	lv4_stringent	coding	lncRNA_intergenic	GWAS_DOID_2377_multiple_sclerosis[1.00E-14]	0.47619	4	5.34	5.305	5.685	5.2	4.45	4.625	3.5	4.085	3.14	4.275	5.5	4.6	4.41	3	2.08	2.965	2.31	3.2	2.63
chr1	2514715	2517929	3215	+	FALSE	FALSE	None	None	FALSE	None	None	FALSE	None	None	TRUE	ENSG00000228037	RP3-395M20.9	Anti000028	9401	Convergent	NONHSAT148245.1	None	657	ENSG00000228037.1	lv2_permissive	nonCoding	NA	NA	NA	5	2.865	1.71	2.665	3.03	3.05	4.64	4.885	5.08	5.14	1.1	2.635	3.64	3.49	3.645	0	3.455	0	2.29	2.82
chr1	3420963	3455048	34086	+	FALSE	FALSE	None	None	TRUE	ENSG00000162591	MEGF6	FALSE	None	None	FALSE	None	None	Anti000029	-7681	Divergent	None	None	16240	ENSG00000130762.10	lv2_permissive	nonCoding	coding_mRNA	__na	-0.261905	6	1.13	1.22	2.53	3.845	4.89	4.765	4.35	4.175	3.63	0.585	2.345	4.295	4.135	3.33	1.675	2.065	0.73	0.45	0
chr1	6656007	6658534	2528	+	FALSE	FALSE	None	None	TRUE	ENSG00000162413	KLHL21	FALSE	None	None	FALSE	None	None	Anti000030	3868	Convergent	NONHSAT148306.1	None	7149	ENSG00000204859.7	lv2_permissive	coding	coding_mRNA	__na	-0.428571	3	0	0	2.275	4.805	5.98	6.67	6.565	7.29	7.655	1.23	1.24	7.195	7.715	9.35	5.155	5.805	0	0	2.28
chr1	8938168	8945451	7284	+	FALSE	TRUE	ENSG00000074800:ENSG00000236269	ENO1:ENO1-IT1	TRUE	ENSG00000074800	ENO1	FALSE	None	None	TRUE	ENSG00000230679	ENO1-AS1	Anti000035	157	Convergent	None	None	725	ENSG00000230679.1	lv4_stringent	nonCoding	lncRNA_divergent	__na	0.738095	1	4.495	4.245	4.92	5.365	4.585	4.485	3.66	3.455	3.255	3.675	4.345	5	3.92	1.84	9.375	9.99	4.39	0	3.7
chr1	11968223	11975650	7428	+	FALSE	FALSE	None	None	FALSE	None	None	TRUE	ENSG00000199347	RNU5E-1	FALSE	None	None	Anti000045	18256	None	None	None	16	ENSG00000199347.1	lv4_stringent	nonCoding	small_RNA	GWAS_DOID_1470_major_depressive_disorder[0.00000436]	NA	1	7.815	7.68	7.845	7.065	7.08	7.325	7.275	8.135	9.02	11.71	11.295	11.745	10.97	12	1.19	3.225	9.27	7.82	8.74
chr1	13433597	13436877	3281	+	FALSE	FALSE	None	None	FALSE	None	None	FALSE	None	None	FALSE	None	None	Anti000051	19058	None	None	None	310969	CATG00000023473.1	lv1_raw	nonCoding	NA	NA	NA	1	4.16	2.43	3.64	3.595	4.08	2.975	4.785	4.055	5.41	2.17	3.22	3.005	1.745	1.05	0	0	3.49	3.64	2.79
chr1	16161075	16174172	13098	+	FALSE	FALSE	None	None	FALSE	None	None	FALSE	None	None	FALSE	None	None	Anti000055	-26880	None	None	None	74	CATG00000027868.1	lv4_stringent	nonCoding	lncRNA_divergent	GWAS_HP_0001644_Dilated_cardiomyopathy[1.00E-09]	NA	1	4.33	4.52	4.705	4.905	4.575	4.625	4.02	4.57	4.705	4.1	4.62	5.545	4.985	4.955	3.145	5.02	6.33	4.7	5.16
chr1	16533282	16546404	13123	+	FALSE	TRUE	ENSG00000142632	ARHGEF19	TRUE	ENSG00000142632	ARHGEF19	FALSE	None	None	FALSE	None	None	Anti000057	194	Convergent	None	None	28	CATG00000029208.1	lv4_stringent	coding	coding_mRNA	GWAS_DOID_1240_leukemia[3.20E-12]	0	6	1.88	2.675	3.145	5	4.965	4.71	4.355	3.98	4.41	0.455	1.48	4.6	3.6	1.395	4.165	5.065	1.83	0.97	0.8
chr1	16971284	16972068	785	+	FALSE	TRUE	ENSG00000215908	CROCCP2	FALSE	None	None	TRUE	ENSG00000186301	MST1P2	FALSE	None	None	Anti000062	-105	Divergent	None	None	29	ENSG00000186301.7	lv4_stringent	coding	pseudogene	__na	0.904762	7	6.815	7.05	7.145	7.19	6.415	5.735	5.095	1.78	2.27	6.055	7.35	7.935	5.145	1.94	5.12	4.145	9.32	8.4	8.22
chr1	16993760	16997208	3449	+	FALSE	TRUE	ENSG00000207513	RNU1-3	FALSE	None	None	FALSE	None	None	FALSE	None	None	Anti000063	18789	None	None	None	81	CATG00000032034.1	lv2_permissive	nonCoding	NA	NA	0.690476	4	5.825	5.995	6.11	6.575	5.26	5.095	4.24	5.07	5.28	5.4	6.425	6.25	5.255	4.125	0	0	5.63	2.21	5.12
chr1	17051882	17061792	9911	+	FALSE	FALSE	None	None	FALSE	None	None	FALSE	None	None	FALSE	None	None	Anti000064	-5229	Divergent	None	None	1891	CATG00000032763.1	lv3_robust	nonCoding	lncRNA_intergenic	__na	NA	5	1.975	0.815	2.425	2.105	2.155	2.415	2.86	4.75	5.865	2.765	3.005	2.98	2.71	4.96	0	2.485	4.07	3.1	7.49
chr1	17764548	17773818	9271	+	FALSE	TRUE	ENSG00000179051	RCC2	TRUE	ENSG00000179051	RCC2	FALSE	None	None	FALSE	None	None	Anti000066	508	Convergent	NONHSAT148453.1	None	37	CATG00000034711.1	lv3_robust	nonCoding	uncertain_coding	GWAS_DOID_2513_basal_cell_carcinoma[7.00E-14]	0.166667	2	4.455	4.105	4.7	5.505	5.055	5.115	4.505	4.93	4.515	3.415	4.695	5.67	4.755	4.295	7.48	6.9	4.72	1.24	2.05
chr1	19233363	19283746	50384	+	FALSE	FALSE	None	None	TRUE	ENSG00000169991:ENSG00000255275	IFFO2:RP13-279N23.2	FALSE	None	None	FALSE	None	None	Anti000067	-4087	Divergent	None	None	860	CATG00000038794.1	lv3_robust	coding	coding_mRNA	__na	NA	3	1.055	1.37	1.45	3.05	4.065	4.56	4.505	5.075	5.8	1.82	2.39	4.54	4.385	3.605	7.535	6.85	0.29	0.32	0.47
chr1	19387484	19454040	66557	+	FALSE	FALSE	None	None	FALSE	None	None	FALSE	None	None	FALSE	None	None	Anti000068	16836	None	None	None	26498	CATG00000039260.1	lv2_permissive	nonCoding	NA	NA	NA	5	0.61	0.275	0.43	0.77	0.94	1.76	2.215	3.38	4.62	0.75	0.735	0.965	1.305	2.325	8.02	7.59	0.22	0.25	0
chr1	19536827	19572052	35226	+	FALSE	TRUE	ENSG00000127481	UBR4	FALSE	None	None	FALSE	None	None	TRUE	ENSG00000230424	RP1-43E13.2	Anti000069	-56	Divergent	NONHSAT001280.2	lnc-MRTO4-1	9	ENSG00000230424.1	lv4_stringent	nonCoding	lncRNA_divergent	GWAS_DOID_10652_Alzheimer_s_disease[1.00E-07]	0.595238	1	5.6	6.115	5.34	5.54	5.595	5.45	5.095	5.225	5.485	4.575	5.66	5.475	4.66	4.345	7.935	7.35	6.79	6.25	5.77
chr1	19812284	19825713	13430	+	FALSE	TRUE	ENSG00000077549	CAPZB	FALSE	None	None	FALSE	None	None	FALSE	None	None	Anti000072	-217	Divergent	None	None	48	CATG00000040343.1	lv4_stringent	nonCoding	lncRNA_divergent	GWAS_DOID_7166_thyroiditis[3.00E-07]	0.952381	8	4.965	5.12	4.605	4.73	3.7	3.67	3.1	2.79	2.275	3.525	5.045	4.57	3.06	2	0.675	1.18	5.26	2.25	1.96
chr1	21113982	21117093	3112	+	FALSE	TRUE	ENSG00000127483	HP1BP3	FALSE	None	None	FALSE	None	None	FALSE	None	None	Anti000074	-165	Divergent	NONHSAT153462.1	None	48	CATG00000045338.1	lv3_robust	nonCoding	lncRNA_divergent	__na	0.452381	2	4.185	4.905	5.07	5.2	4.2	5.11	4.15	4.495	4.88	3.38	5.16	5.59	5.21	5.115	1.06	3.24	0	0	3.37
chr1	21351175	21353498	2324	+	FALSE	FALSE	None	None	TRUE	ENSG00000075151	EIF4G3	FALSE	None	None	FALSE	None	None	Anti000075	-20747	Internal	None	None	119427	CATG00000045733.1	lv1_raw	nonCoding	NA	NA	-0.58554	9	0	0	0	0	3.045	3.425	2.995	2.92	4.43	0	0	1.28	0	1.235	1.655	1.58	2.54	2.68	2.37
chr1	22109777	22138757	28981	+	FALSE	TRUE	ENSG00000090686	USP48	TRUE	ENSG00000090686	USP48	FALSE	None	None	FALSE	None	None	Anti000076	-57	Divergent	None	None	19	CATG00000049547.1	lv4_stringent	nonCoding	lncRNA_divergent	__na	-0.928571	5	1.475	1.36	0.935	1.56	2.355	2.69	2.685	3.79	4.905	1.25	1.86	2.705	2.96	3.855	0	1.365	1.73	1.66	2.12
chr1	23494893	23500054	5162	+	FALSE	TRUE	ENSG00000169641	LUZP1	TRUE	ENSG00000169641	LUZP1	FALSE	None	None	FALSE	None	None	Anti000080	416	Convergent	None	None	42319	CATG00000054957.1	lv2_permissive	nonCoding	NA	NA	-0.428571	3	0.795	0	1.885	4.63	4.8	4.29	4.055	4.455	5.285	0	2.67	3.46	2.885	3.03	3.865	4.495	0	2.55	0
chr1	23669838	23673746	3909	+	FALSE	TRUE	ENSG00000125944	HNRNPR	TRUE	ENSG00000125944	HNRNPR	FALSE	None	None	FALSE	None	None	Anti000081	916	Convergent	None	None	457	CATG00000055384.1	lv2_permissive	nonCoding	lncRNA_divergent	__na	0.714286	2	4.055	4.955	5.205	5.495	4.83	4.875	3.34	3.67	3.215	3.755	5.21	4.19	4.235	4.4	4.975	4.625	3.63	2.89	4.55
chr1	24278499	24280898	2400	+	FALSE	FALSE	None	None	TRUE	ENSG00000188822	CNR2	FALSE	None	None	FALSE	None	None	Anti000088	-2625	Divergent	None	None	318	CATG00000059422.1	lv1_raw	nonCoding	NA	NA	0.838338	6	2.81	3.275	3.215	4.815	5.6	5.87	4.815	6.175	6.305	1.26	5.5	7.66	8.09	9.32	0	0	0	2.64	2.33
chr1	25559116	25574327	15212	+	FALSE	TRUE	ENSG00000117614	SYF2	FALSE	None	None	FALSE	None	None	FALSE	None	None	Anti000093	-122	Divergent	NONHSAT001690.2	lnc-RHD-4	16	CATG00000065255.1	lv4_stringent	coding	uncertain_coding	GWAS_HP_0001877_Abnormality_of_erythrocytes[2.00E-09]	-0.452381	8	5.965	6.16	6.1	5.72	3.995	3.895	3.725	3.57	3.72	5.225	6.465	4.59	3.73	3.65	7.35	7.075	7.02	3.65	4.89
chr1	26947172	26954356	7185	+	FALSE	FALSE	None	None	FALSE	None	None	FALSE	None	None	FALSE	None	None	Anti000103	19932	None	NONHSAT153520.1	None	12	CATG00000073335.1	lv4_stringent	coding	uncertain_coding	GWAS_DOID_332_amyotrophic_lateral_sclerosis[1.00E-06]	NA	6	4.205	4.715	4.915	5.565	5.52	5.85	5.595	6.22	6.925	2.305	4.06	5.51	5.94	6.14	0	1.14	4.18	2.64	0
chr1	27217082	27226728	9647	+	FALSE	TRUE	ENSG00000142751	GPN2	TRUE	ENSG00000198746	GPATCH3	FALSE	None	None	FALSE	None	None	Anti000106	-293	Divergent	None	None	210	CATG00000074844.1	lv3_robust	nonCoding	lncRNA_divergent	GWAS_DOID_1461_cholesterol_embolism[1.00E-15]	-0.738095	5	1.33	0.505	1.665	2.55	2.775	2.96	2.685	3.48	5.02	1.09	2.1	3.29	2.445	3.62	5.61	6.215	0	1.2	1
chr1	27692215	27698566	6352	+	FALSE	FALSE	None	None	TRUE	ENSG00000142733	MAP3K6	FALSE	None	None	FALSE	None	None	Anti000108	1133	Convergent	None	None	531	CATG00000077368.1	lv4_stringent	nonCoding	lncRNA_divergent	__na	0.857143	2	4.425	3.97	5.105	5.59	5.495	4.46	3.88	3.81	3.015	3.91	5.275	4.655	3.02	1.625	4.3	4.995	5.92	2.31	2.02
chr1	31191603	31206880	15278	+	FALSE	TRUE	ENSG00000162510	MATN1	TRUE	ENSG00000162510	MATN1	FALSE	None	None	TRUE	ENSG00000186056	MATN1-AS1	Anti000124	494	Convergent	NONHSAT148633.1	lnc-ZCCHC17-4	12	ENSG00000186056.5	lv4_stringent	coding	lncRNA_divergent	__na	-0.452381	2	5.78	5.68	5.97	6.795	6.34	6.39	5.695	5.23	4.745	4.385	5.95	6.8	5.77	4.235	4.345	3.98	7.38	7.43	5.34
chr1	31628354	31635062	6709	+	FALSE	FALSE	None	None	FALSE	None	None	FALSE	None	None	FALSE	None	None	Anti000125	26168	None	NONHSAT148639.1	None	413	CATG00000092619.1	lv4_stringent	nonCoding	lncRNA_intergenic	__na	NA	4	4.665	4.69	4.675	4.71	3.445	3.495	3.185	3.35	3.44	3.565	4.03	4.02	3.2	2.475	0.71	0.625	4.6	2.25	3.48
chr1	32169183	32179832	10650	+	FALSE	TRUE	ENSG00000084636	COL16A1	TRUE	ENSG00000084636	COL16A1	FALSE	None	None	FALSE	None	None	Anti000128	477	Convergent	None	None	1062	CATG00000096117.1	lv2_permissive	nonCoding	NA	NA	0.761905	8	4.73	5.27	4.825	3.91	2.815	1.805	1.8	1.055	2.525	4.465	4.92	3.645	0.8	1.005	4.195	3.32	2.86	2.79	0.93
chr1	32403523	32410612	7090	+	FALSE	TRUE	ENSG00000184007	PTP4A2	TRUE	ENSG00000184007	PTP4A2	FALSE	None	None	FALSE	None	None	Anti000129	-35	Divergent	None	None	37	CATG00000097771.1	lv4_stringent	nonCoding	lncRNA_divergent	GWAS_DOID_0050741_alcohol_dependence[1.98E-06]	0.311383	2	4.34	4.255	4.675	5.3	4.57	4.87	3.8	4.255	4.36	3.83	4.525	5.25	4.285	3.43	4.51	4.97	4.71	4.48	3.74
chr1	34943458	34945824	2367	+	FALSE	FALSE	None	None	FALSE	None	None	FALSE	None	None	FALSE	None	None	Anti000140	191836	None	None	None	6	CATG00000106158.1	lv2_permissive	nonCoding	NA	NA	NA	5	2.4	2.395	0	1.155	3.905	3.795	3.585	5.2	4.885	1.715	4.205	4.995	5.01	6.39	0	0	0	0	0
chr1	35450624	35456485	5862	+	FALSE	TRUE	ENSG00000243749:ENSG00000241014	ZMYM6NB:RP11-244H3.1	TRUE	ENSG00000163867:ENSG00000241014:ENSG00000243749:ENSG00000271741	ZMYM6:RP11-244H3.1:ZMYM6NB:RP11-244H3.4	FALSE	None	None	FALSE	None	None	Anti000141	329	Convergent	None	None	29484	CATG00000108060.1	lv2_permissive	nonCoding	NA	NA	NA	7	5.34	5.375	5.305	4.54	4.045	2.515	1.355	1.005	1.185	4.225	5.54	4.805	3.52	1.5	5.95	5.125	7.79	6.97	7.04
chr1	37907925	37910611	2687	+	FALSE	FALSE	None	None	FALSE	None	None	FALSE	None	None	FALSE	None	None	Anti000151	58669	None	None	None	31172	ENSG00000163874.8	lv2_permissive	coding	coding_mRNA	__na	NA	5	0	0	0	1.085	0	1.055	1.07	3.15	5.37	0	0	0	0	0	5.005	1.485	0	0	0
chr1	38325457	38329306	3850	+	FALSE	TRUE	ENSG00000188786	MTF1	FALSE	None	None	FALSE	None	None	TRUE	ENSG00000230955	RP11-109P14.10	Anti000153	-164	Divergent	None	None	20	ENSG00000230955.1	lv4_stringent	nonCoding	lncRNA_divergent	__na	0.357143	6	1.93	3.995	4.705	5.175	4.465	4.745	3.665	4.68	4.46	3.63	3.345	5.06	5.01	4.295	6.005	6.855	7.54	6.25	6.4
chr1	38374141	38376271	2131	+	FALSE	FALSE	None	None	TRUE	ENSG00000204084	INPP5B	FALSE	None	None	FALSE	None	None	Anti000154	-18795	Internal	NONHSAT148743.1	None	427	CATG00000115659.1	lv2_permissive	nonCoding	NA	NA	0	10	1.245	0	2.905	3.135	0	0	2.41	2.765	4.265	2.045	3.42	3.12	4.24	5.13	3.045	1.635	7.75	7.43	7.41
chr1	39325548	39394113	68566	+	FALSE	TRUE	ENSG00000116954	RRAGC	FALSE	None	None	FALSE	None	None	TRUE	ENSG00000228436	RP5-864K19.4	Anti000156	-52	Divergent	None	None	47	ENSG00000228436.2	lv4_stringent	nonCoding	lncRNA_divergent	GWAS_DOID_10652_Alzheimer_s_disease[9.00E-17]	0.047619	1	4.875	4.97	5.075	5.365	5.125	5.39	4.72	4.995	5.095	3.655	5.16	4.88	4.645	4.225	6.015	5.79	7.8	5.42	6.01
chr1	40505366	40505904	539	+	FALSE	FALSE	None	None	FALSE	None	None	TRUE	ENSG00000131236	CAP1	FALSE	None	None	Anti000163	39140	None	None	None	15	ENSG00000131236.12	lv4_stringent	nonCoding	coding_mRNA	__na	NA	4	5.275	5.07	4.725	6.305	5.47	2.83	4.65	4.57	0	2.23	3.405	5.255	2.2	0	2.225	0	6.71	8.01	6.19
chr1	42128704	42153996	25293	+	FALSE	FALSE	None	None	TRUE	ENSG00000127124	HIVEP3	FALSE	None	None	FALSE	None	None	Anti000177	37967	Internal	None	None	25801	CATG00000116939.1	lv2_permissive	nonCoding	NA	NA	-0.761905	3	0.415	0.415	1.71	2.625	3.06	4.09	4.045	4.5	5.015	0.27	1.445	3.29	3.595	3.32	0	0.76	0	0	0.47
chr1	42801056	42805460	4405	+	FALSE	TRUE	ENSG00000198815	FOXJ3	TRUE	ENSG00000198815	FOXJ3	FALSE	None	None	FALSE	None	None	Anti000178	-152	Divergent	None	None	9	CATG00000117114.1	lv4_stringent	nonCoding	lncRNA_divergent	__na	0.928571	7	5.08	5.095	4.5	4.335	3.46	2.565	2.245	0.775	2.335	3.66	5.005	4.65	2.835	3.505	0.915	3.345	5.62	5.54	6.25
chr1	43390172	43394969	4798	+	FALSE	FALSE	None	None	FALSE	None	None	FALSE	None	None	FALSE	None	None	Anti000181	6623	Convergent	None	None	40	CATG00000117297.1	lv4_stringent	nonCoding	lncRNA_intergenic	__na	NA	1	4.975	4.765	5.01	5.425	5.145	4.615	3.64	4.28	4.075	4.16	5.33	5.765	4.77	3.925	11.42	11.095	1.73	0	2.34
chr1	43833964	43850007	16044	+	FALSE	TRUE	ENSG00000066322	ELOVL1	FALSE	None	None	FALSE	None	None	FALSE	None	None	Anti000182	-267	Divergent	NONHSAT148831.1	None	80	ENSG00000229431.1	lv4_stringent	nonCoding	lncRNA_divergent	GWAS_DOID_14330_Parkinson_s_disease[1.37E-07]	0.738095	8	5.95	5.665	5.35	4.915	4.175	3.515	2.135	2.755	4.21	4.98	5.75	4.18	2.69	3.135	5.535	4.28	5.51	2.86	4.12
chr1	44496232	44501797	5566	+	FALSE	TRUE	ENSG00000196517	SLC6A9	TRUE	ENSG00000196517	SLC6A9	FALSE	None	None	FALSE	None	None	Anti000188	799	Convergent	NONHSAT148844.1	None	119	ENSG00000230615.2	lv4_stringent	nonCoding	lncRNA_divergent	GWAS_DOID_332_amyotrophic_lateral_sclerosis[5.00E-06]	0.833333	4	5.645	5.22	5.155	5.68	5.015	5.01	3.67	3.885	3.93	4.04	5.235	5.905	4.84	4.58	4.195	4.2	6.15	3.62	3
chr1	45769567	45773258	3692	+	FALSE	FALSE	None	None	TRUE	ENSG00000162415	ZSWIM5	FALSE	None	None	FALSE	None	None	Anti000194	2313	Convergent	None	None	18	CATG00000117948.1	lv4_stringent	nonCoding	lncRNA_divergent	__na	0.666667	4	5.24	5.245	5.38	5.275	5.26	3.455	3.75	3.19	3.305	4.295	5.38	4.66	3.5	2.2	1.81	3.465	4.96	2.14	4.28
chr1	52561937	52608045	46109	+	FALSE	FALSE	None	None	FALSE	None	None	FALSE	None	None	FALSE	None	None	Anti000210	-40093	None	None	None	1068	ENSG00000134717.13	lv2_permissive	nonCoding	coding_mRNA	__na	NA	9	1.04	1.54	1.26	1.975	3.12	4.125	4.015	4.485	4.93	0.95	1.45	2.74	3.045	2.955	2.36	2.895	4.76	4.72	3.58
chr1	53686038	53689632	3595	+	FALSE	TRUE	ENSG00000162384	C1orf123	TRUE	ENSG00000162384	C1orf123	FALSE	None	None	TRUE	ENSG00000259818	RP5-1024G6.7	Anti000217	209	Convergent	None	None	332	ENSG00000259818.1	lv4_stringent	nonCoding	lncRNA_divergent	__na	0.452381	2	4.36	4.355	4.775	5.26	4.87	4.55	4.035	3.955	3.99	3.145	4.83	5.375	4.2	2.985	5.37	5.51	2.04	2.17	3.19
chr1	54873477	54881928	8452	+	FALSE	FALSE	None	None	TRUE	ENSG00000157216	SSBP3	FALSE	None	None	FALSE	None	None	Anti000222	-1384	Divergent	None	None	1862	CATG00000001568.1	lv2_permissive	nonCoding	NA	NA	-0.538932	9	0	0	0	2.07	1.915	3.17	3.455	4.57	5.5	0	0.62	1.57	2.82	4.19	0	0	1.21	1.31	1.72
chr1	54954206	54990496	36291	+	FALSE	FALSE	None	None	FALSE	None	None	FALSE	None	None	FALSE	None	None	Anti000223	28725	None	None	None	14	CATG00000001614.1	lv3_robust	nonCoding	lncRNA_intergenic	GWAS_DOID_0060108_brain_glioma[1.70E-06]	NA	9	0.62	0.325	0.945	1.015	1.36	2.905	3.955	5.11	6.11	0.355	1.185	1.715	3.215	4.35	0.475	0.805	1.34	1.25	0.62
chr1	55681085	55683533	2449	+	FALSE	TRUE	ENSG00000162402	USP24	FALSE	None	None	FALSE	None	None	FALSE	None	None	Anti000227	-298	Divergent	NONHSAT003407.2	lnc-PCSK9-1	10	ENSG00000231090.1	lv4_stringent	nonCoding	lncRNA_divergent	GWAS_DOID_655_inherited_metabolic_disorder[1.42E-14]	0.452381	6	3.53	4.76	4.835	6.24	5.575	4.785	4.15	5.375	5.005	2.51	3.24	3.8	3.15	2.42	4.175	5.33	5.68	3.49	4.85
chr1	59180893	59196490	15598	+	FALSE	FALSE	None	None	FALSE	None	None	FALSE	None	None	FALSE	None	None	Anti000228	-15128	None	NONHSAT003516.2	lnc-FGGY-6	3106	CATG00000002414.1	lv1_raw	nonCoding	lncRNA_intergenic	GWAS_DOID_10283_prostate_cancer[0.000000163]	NA	4	4.26	4.815	4.315	4.91	4.48	3.36	1.96	2.135	2.84	4.215	4.755	4.105	3.205	3.215	3.19	1.73	2.59	1.38	0
chr1	59247439	59250822	3384	+	FALSE	FALSE	None	None	TRUE	ENSG00000177606	JUN	FALSE	None	None	FALSE	None	None	Anti000229	2345	Convergent	None	None	2048	ENSG00000234807.4	lv2_permissive	nonCoding	lncRNA_divergent	__na	0.428571	4	5.2	4.39	4.29	4.49	4.865	5.1	3.985	4.01	4.195	3.685	2.115	5.495	4.515	3.92	9.945	9.03	3.83	2.24	1.95
chr1	62791875	62794159	2285	+	FALSE	FALSE	None	None	FALSE	None	None	FALSE	None	None	FALSE	None	None	Anti000234	-6789	Divergent	None	None	30526	CATG00000002832.1	lv2_permissive	nonCoding	NA	NA	NA	6	1.205	0	2.815	3.47	3.065	4.535	4.285	3.94	3.33	1.3	4.355	6.56	6.66	7.585	0	1.165	3.97	3.58	4.17
chr1	63153998	63199865	45868	+	FALSE	TRUE	ENSG00000116641	DOCK7	FALSE	None	None	FALSE	None	None	TRUE	ENSG00000235545	RP11-230B22.1	Anti000236	-28	Divergent	None	None	154	ENSG00000235545.1	lv4_stringent	nonCoding	lncRNA_divergent	GWAS_EFO_0004574_total_cholesterol_measurement[4.00E-80]	0.880952	4	4.62	4.765	4.525	4.73	4.04	3.56	2.87	3.15	3.51	3.17	4.325	3.73	3.07	2.555	0.625	1.61	5.18	4.43	3.14
chr1	64935820	64936427	608	+	FALSE	FALSE	None	None	FALSE	None	None	TRUE	ENSG00000158966	CACHD1	FALSE	None	None	Anti000239	371120	None	None	None	7	ENSG00000158966.9	lv4_stringent	coding	coding_mRNA	GWAS_DOID_11714_gestational_diabetes[1.75E-06]	NA	2	4.62	4.62	4.085	6.06	5.95	4.965	5.53	4.88	2.445	6.345	2.19	6.22	4.255	5.175	0	2.015	10.66	9.89	9.39
chr1	65311106	65327002	15897	+	FALSE	FALSE	None	None	TRUE	ENSG00000162434	JAK1	FALSE	None	None	FALSE	None	None	Anti000241	1485	Convergent	NONHSAT149098.1	None	155	CATG00000003111.1	lv2_permissive	nonCoding	NA	NA	-0.904762	5	1.365	0	1.09	0.335	0.75	3.72	4.205	4.485	4.6	1.225	0.395	1.48	3.765	3	7.52	6.35	1.93	3.68	3.06
chr1	72749801	72767154	17354	+	FALSE	FALSE	None	None	FALSE	None	None	FALSE	None	None	FALSE	None	None	Anti000251	-1383	Divergent	None	None	767	CATG00000004376.1	lv4_stringent	nonCoding	uncertain_coding	GWAS_DOID_9970_obesity[1.61E-22]	NA	1	4.785	5.385	4.605	4.53	4.605	4.32	3.66	4.625	4.72	4.445	5.89	5.025	5.195	5.465	0	0	4.51	3.04	0.64
chr1	77685244	77698926	13683	+	FALSE	TRUE	ENSG00000142892	PIGK	FALSE	None	None	FALSE	None	None	FALSE	None	None	Anti000258	-128	Divergent	NONHSAT149227.1	lnc-AK5-1	38	CATG00000004923.1	lv4_stringent	nonCoding	lncRNA_divergent	__na	0.928571	8	5.03	4.985	4.4	4.75	3.89	3.735	2.28	2.82	2.655	4.51	5.31	4.585	3.46	3.315	1.56	1.74	5.84	3.06	4.57
chr1	81407601	81409788	2188	+	FALSE	FALSE	None	None	FALSE	None	None	FALSE	None	None	FALSE	None	None	Anti000263	157088	None	None	None	138791	ENSG00000227937.1	lv2_permissive	nonCoding	NA	NA	NA	1	2.49	2.49	2.44	1.2	0	2.805	1.885	2.305	3.85	0	0	2.645	2.015	2.56	0	0	6.07	4.19	3.84
chr1	85930453	85932977	2525	+	FALSE	TRUE	ENSG00000153904	DDAH1	TRUE	ENSG00000153904	DDAH1	FALSE	None	None	FALSE	None	None	Anti000266	-185	Divergent	None	None	2000	ENSG00000273264.1	lv1_raw	nonCoding	NA	NA	0.952381	7	5.27	5.235	4.985	4.07	4.315	3.77	1.975	1.085	1.49	4.695	4.835	4.75	2.85	1.19	2.835	2.64	7.61	5.67	5.3
chr1	86042808	86046443	3636	+	FALSE	TRUE	ENSG00000153904	DDAH1	TRUE	ENSG00000153904	DDAH1	FALSE	None	None	FALSE	None	None	Anti000268	-266	Divergent	None	None	40	ENSG00000142871.11	lv3_robust	nonCoding	coding_mRNA	GWAS_DOID_10273_heart_conduction_disease[3.30E-14]	0.809524	2	5.22	5.685	5.985	6.055	5.88	5.16	4.825	4.28	4.48	4.55	6.01	5.6	4.265	3.635	1.015	4.22	9.51	9.91	7.78
chr1	91515161	91517294	2134	+	FALSE	FALSE	None	None	FALSE	None	None	FALSE	None	None	FALSE	None	None	Anti000277	-27331	None	NONHSAT149347.1	None	35	CATG00000007765.1	lv3_robust	nonCoding	lncRNA_intergenic	__na	NA	1	0	0	0	0	0	0	0	0	0	0	0	0	0	1.725	0	0	0	0	2.47
chr1	91852789	91855294	2506	+	FALSE	FALSE	None	None	TRUE	ENSG00000162669	HFM1	FALSE	None	None	FALSE	None	None	Anti000278	17502	Internal	None	None	82	CATG00000007843.1	lv4_stringent	nonCoding	lncRNA_divergent	__na	0.456612	4	11.845	11.67	11.195	10.86	11.19	11.015	10.12	11.04	11.56	8.285	8.685	8.835	8.285	8.985	15.09	16.18	0	3.46	4.81
chr1	93270562	93272827	2266	+	FALSE	FALSE	None	None	FALSE	None	None	FALSE	None	None	FALSE	None	None	Anti000280	-12600	None	None	None	25069	ENSG00000122406.8	lv2_permissive	coding	coding_mRNA	GWAS_DOID_3312_bipolar_disorder[8.00E-07]	NA	5	0	0	0	1.18	2.38	3.495	1.165	3.83	3.5	1.295	3.345	3.755	5.555	6.065	0	0	0	2.71	0
chr1	93427238	93431791	4554	+	FALSE	TRUE	ENSG00000154511	FAM69A	FALSE	None	None	FALSE	None	None	FALSE	None	None	Anti000282	-180	Divergent	None	None	88	CATG00000008353.1	lv4_stringent	nonCoding	lncRNA_divergent	GWAS_DOID_3312_bipolar_disorder[8.00E-07]	0.904762	4	5.145	5.335	5.08	5.02	4.385	4.01	3.365	3.465	3.87	3.97	5.845	5.395	4.055	3.67	0	2.585	5.33	1.91	2.89
chr1	95391521	95411992	20472	+	FALSE	TRUE	ENSG00000117519	CNN3	TRUE	ENSG00000117519	CNN3	FALSE	None	None	TRUE	ENSG00000235501	RP4-639F20.1	Anti000287	-163	Divergent	None	None	36	ENSG00000235501.1	lv4_stringent	coding	lncRNA_divergent	GWAS_DOID_9352_type_2_diabetes_mellitus[2.00E-18]	0.904762	4	5.235	5.655	5.07	4.82	4.385	4.37	3.53	4.125	4.24	5.42	5.82	5.435	4.8	4.3	3.56	5.06	7.17	6.45	5.06
chr1	99979457	99981725	2269	+	FALSE	FALSE	None	None	TRUE	ENSG00000224445	RP11-413P11.1	FALSE	None	None	FALSE	None	None	Anti000289	20113	Internal	None	None	20902	CATG00000009972.1	lv2_permissive	nonCoding	NA	NA	NA	5	1.24	1.205	0	0	1.89	1.185	2.76	4.2	4.96	0	0	0	0	0	1.285	1.17	3.98	0	0
chr1	101360520	101361631	1112	+	FALSE	TRUE	ENSG00000162694	EXTL2	TRUE	ENSG00000162694	EXTL2	FALSE	None	None	TRUE	ENSG00000273204	RP4-549L20.3	Anti000297	-132	Divergent	NONHSAT149463.1	lnc-SLC30A7-3	49	ENSG00000273204.1	lv4_stringent	nonCoding	lncRNA_divergent	GWAS_DOID_12236_primary_biliary_cirrhosis[8.35E-06]	0.880952	4	5.515	6.225	5.815	6.055	5.79	4.13	3.67	3.13	3.1	6.195	5.995	6.78	4.94	2.175	5.51	5.96	7.58	7.59	7.38
chr1	101491432	101555465	64034	+	FALSE	TRUE	ENSG00000117543	DPH5	TRUE	ENSG00000117543	DPH5	FALSE	None	None	TRUE	ENSG00000233184	RP11-421L21.3	Anti000298	-60	Divergent	NONHSAT149467.1	lnc-SLC30A7-2	30	ENSG00000233184.2	lv4_stringent	nonCoding	lncRNA_divergent	GWAS_DOID_5419_schizophrenia[2.00E-06]	0.0714286	1	5.615	5.425	5.26	4.99	4.705	4.44	4.455	5.485	6.345	4.755	5.345	4.43	4.555	5.245	4.01	3.535	7.34	6.51	5.46
chr1	108705648	108711954	6307	+	FALSE	FALSE	None	None	TRUE	ENSG00000085491	SLC25A24	FALSE	None	None	FALSE	None	None	Anti000300	29791	Internal	None	None	31975	CATG00000011813.1	lv2_permissive	nonCoding	NA	NA	-0.0238095	10	1.385	2.485	2.255	1.315	2.07	1.23	1.295	2.44	3.025	2.215	2.125	1.115	1.09	1.475	2.345	3.275	5.04	3.9	3.36
chr1	108742131	108748077	5947	+	FALSE	TRUE	ENSG00000085491	SLC25A24	TRUE	ENSG00000085491	SLC25A24	FALSE	None	None	TRUE	ENSG00000260879	RP11-483I13.5	Anti000301	769	Convergent	None	None	409	ENSG00000260879.1	lv4_stringent	coding	lncRNA_divergent	__na	0.690476	4	5.345	5.295	4.96	5.595	4.46	3.46	3.765	4.41	4.26	5.365	6.175	6.27	5.36	4.525	4.45	5.16	5.52	4.83	5.39
chr1	109969286	109978568	9283	+	FALSE	TRUE	ENSG00000143106	PSMA5	FALSE	None	None	FALSE	None	None	FALSE	None	None	Anti000307	-223	Divergent	None	None	148	CATG00000012184.1	lv4_stringent	nonCoding	lncRNA_divergent	GWAS_DOID_1936_atherosclerosis[1.47E-11]	0.690476	4	4.805	4.94	5.18	4.405	3.525	3.53	2.44	3.52	3.545	5.08	5.925	4.65	4.315	4.655	1.425	2.9	5.11	3.39	4.65
chr1	110752940	110753964	1025	+	FALSE	FALSE	None	None	FALSE	None	None	FALSE	None	None	FALSE	None	None	Anti000317	-139617	None	None	None	3	ENSG00000116396.9	lv4_stringent	coding	coding_mRNA	GWAS_DOID_12603_acute_leukemia[4.26E-06]	NA	7	7.36	6.915	6.5	6.935	5.215	5.495	4.255	1.635	3.21	5.89	6.7	6.385	5.25	2.7	4.28	4.535	9	8.87	10.24
chr1	113498912	113550875	51964	+	FALSE	TRUE	ENSG00000155380	SLC16A1	TRUE	ENSG00000155380	SLC16A1	FALSE	None	None	TRUE	ENSG00000226419	SLC16A1-AS1	Anti000331	62	Convergent	None	None	170	ENSG00000226419.2	lv4_stringent	nonCoding	lncRNA_divergent	GWAS_DOID_1461_cholesterol_embolism[0.000000167]	-0.238095	4	6.17	6.345	6.07	6.105	5.665	5.195	4.365	4.61	5.09	5.155	6.225	5.48	4.76	4.46	5	4.135	7.48	5.13	5.16
chr1	113933083	113933370	288	+	FALSE	FALSE	None	None	FALSE	None	None	TRUE	ENSG00000081026	MAGI3	FALSE	None	None	Anti000336	186437	None	None	None	53	ENSG00000081026.14	lv4_stringent	coding	coding_mRNA	GWAS_HP_0001370_Rheumatoid_arthritis[6.90E-11]	NA	7	7.465	5.17	6.1	6.335	2.555	3.525	2.525	5.73	5.41	3.45	8.445	6.745	6.565	6.235	3.15	6.025	9.28	10.26	10.5
chr1	114603995	114626883	22889	+	FALSE	FALSE	None	None	FALSE	None	None	FALSE	None	None	FALSE	None	None	Anti000338	-59137	None	NONHSAT149628.1	None	47	CATG00000013562.1	lv1_raw	nonCoding	NA	NA	NA	5	0	0	0	0	0	0.485	1.83	3.885	5.48	0.29	0	0	2.41	4.325	0	0.245	2.67	1.07	0.89
chr1	115212892	115216135	3244	+	FALSE	TRUE	ENSG00000175984	DENND2C	TRUE	ENSG00000175984	DENND2C	FALSE	None	None	FALSE	None	None	Anti000339	150	Convergent	None	None	589	CATG00000013751.1	lv1_raw	nonCoding	NA	NA	0.142857	3	1.005	1.035	3.655	5.15	5.75	5.85	4.98	4.89	5.255	0	2.63	5.975	5.67	5.37	1.495	0.975	0	0	0
chr1	119568242	119570482	2241	+	FALSE	FALSE	None	None	FALSE	None	None	FALSE	None	None	FALSE	None	None	Anti000351	-24213	None	None	None	1686	CATG00000014954.1	lv2_permissive	nonCoding	NA	NA	NA	1	0	0	0	0	0	0	0	0	0	0	0	0	1.27	0	2.98	2.355	0	0	0
chr1	119683049	119803157	120109	+	FALSE	TRUE	ENSG00000116874	WARS2	TRUE	ENSG00000116874	WARS2	FALSE	None	None	TRUE	ENSG00000231365	RP11-418J17.1	Anti000352	-101	Divergent	NONHSAT149679.1	lnc-HAO2-2	8	ENSG00000231365.1	lv4_stringent	nonCoding	lncRNA_divergent	GWAS_DOID_1240_leukemia[6.86E-09]	0.190476	1	5.335	5.37	4.715	4.945	4.775	4.575	4.075	4.955	5.69	4.01	4.735	4.26	3.895	4.21	4.645	3.375	6.73	5.63	5.56
chr1	120532617	120550446	17830	+	FALSE	FALSE	None	None	TRUE	ENSG00000134250	NOTCH2	FALSE	None	None	FALSE	None	None	Anti000353	39968	Internal	None	None	64509	CATG00000015261.1	lv2_permissive	nonCoding	NA	NA	-0.285714	1	4.275	4.065	3.455	3.27	3.15	3.365	3.32	4.665	5.615	0.955	1.4	1.7	1.16	2.805	5.84	4.66	0.7	0.77	1.4
chr1	120551584	120583617	32034	+	FALSE	FALSE	None	None	TRUE	ENSG00000134250	NOTCH2	FALSE	None	None	FALSE	None	None	Anti000354	21001	Internal	None	None	60893	ENSG00000273406.1	lv3_robust	nonCoding	lncRNA_divergent	__na	-0.833333	5	0.4	0	0.76	0.37	0.525	0.51	1.795	3.335	4.925	0.525	1.14	1.475	1.525	2.98	1.89	0.975	1.03	0	0.38
chr1	120894341	120899820	5480	+	FALSE	FALSE	None	None	TRUE	ENSG00000227193	RP11-439A17.4	FALSE	None	None	FALSE	None	None	Anti000355	10817	Internal	None	None	10322	ENSG00000213244.3	lv4_stringent	nonCoding	pseudogene	__na	0.52003	9	0.765	0	1.09	1.44	2.595	6.14	6.665	7.875	8.895	0.82	2.65	3.345	5.445	6.52	0	0	2.83	2.98	0
chr1	121484054	121487677	3624	+	FALSE	FALSE	None	None	FALSE	None	None	FALSE	None	None	FALSE	None	None	Anti000362	-161731	None	None	None	96	CATG00000015649.1	lv3_robust	nonCoding	lncRNA_intergenic	__na	NA	3	3.315	2.755	7.725	9.07	8.315	8.08	7.615	8.435	8.78	4.4	8.6	9.765	10.6	11.475	2.84	4.315	0	0	4.3
chr1	143260208	143271161	10954	+	FALSE	FALSE	None	None	FALSE	None	None	FALSE	None	None	FALSE	None	None	Anti000363	-15348	None	None	None	14887	CATG00000015795.1	lv2_permissive	coding	NA	NA	NA	10	2.565	2.07	2.435	2.635	3.75	4.005	3.6	4.84	5.185	1.035	1.87	2.515	3.58	3.72	0.51	1.155	4.11	2.98	2.18
chr1	144534052	144537385	3334	+	FALSE	FALSE	None	None	FALSE	None	None	TRUE	ENSG00000201699	RNU1-59P	FALSE	None	None	Anti000365	78630	None	None	lnc-AL592284.1-2	13	ENSG00000201699.1	lv4_stringent	nonCoding	small_RNA	__na	NA	10	5.645	6.08	5.02	5.18	4.57	5.305	5.805	6.95	7.435	5.025	4.895	4.165	4.59	6.08	2.495	0.955	2.94	5.13	1.97
chr1	144672542	144712600	40059	+	FALSE	FALSE	None	None	FALSE	None	None	FALSE	None	None	FALSE	None	None	Anti000366	7426	Convergent	None	None	1246	CATG00000015959.1	lv2_permissive	nonCoding	NA	NA	NA	1	5.975	6.35	5.82	6.375	6.54	6.38	5.445	5.825	5.9	3.72	5	4.62	4.485	4.03	2.66	1.99	6.62	4.54	3.69
chr1	144811107	144811743	637	+	FALSE	FALSE	None	None	FALSE	None	None	TRUE	ENSG00000168614	NBPF9	FALSE	None	None	Anti000367	26321	None	None	None	62845	ENSG00000254913.1	lv1_raw	nonCoding	NA	NA	NA	4	6.17	5.92	6.325	6.48	6.915	5.875	3.425	5.095	2.37	5.5	6.14	6.775	6.42	5.885	0	1.98	8.46	6.9	6.53
chr1	144930989	144939816	8828	+	FALSE	FALSE	None	None	TRUE	ENSG00000178104	PDE4DIP	FALSE	None	None	FALSE	None	None	Anti000368	1158	Convergent	None	None	1262	CATG00000015962.1	lv4_stringent	nonCoding	lncRNA_divergent	__na	0.97619	8	5.33	5.4	4.785	4.29	3.165	3.04	2.365	1.975	2.51	4.46	4.72	4.32	1.3	2.21	6.245	5.63	6.17	5.75	4.72
chr1	145096418	145136361	39944	+	FALSE	FALSE	None	None	FALSE	None	None	TRUE	ENSG00000223380	SEC22B	FALSE	None	None	Anti000369	-7850	Divergent	None	lnc-NOTCH2NL-1	9	ENSG00000223380.3	lv4_stringent	nonCoding	lncRNA_intergenic	__na	NA	8	8.53	8.62	8.165	7.835	7.345	6.755	6.22	6.385	6.655	9.7	10.29	9.575	8.59	7.33	6.64	5.735	11.34	10.77	10.81
chr1	145166376	145181885	15510	+	FALSE	FALSE	None	None	FALSE	None	None	FALSE	None	None	FALSE	None	None	Anti000370	-26806	None	None	None	9990	ENSG00000255168.1	lv4_stringent	nonCoding	coding_mRNA	__na	NA	9	0	0.355	0.35	0	0.345	2.985	4.515	5.665	6.735	0.405	0	0	3.855	4.76	0	0.34	0.78	2.34	4.52
chr1	146644332	146649691	5360	+	FALSE	TRUE	ENSG00000131791	PRKAB2	FALSE	None	None	TRUE	ENSG00000273071	RP11-337C18.10	TRUE	ENSG00000237188:ENSG00000271721	RP11-337C18.8:RP11-337C18.9	Anti000382	-202	Divergent	None	None	25	ENSG00000237188.3	lv4_stringent	nonCoding	lncRNA_divergent	__na	0.952381	8	6.665	6.76	6.115	5.925	4.83	4.13	3.69	3.8	3.655	7.125	7.435	6.485	5.27	3.68	5.03	3.435	8.78	7.79	6.52
chr1	147472984	147478793	5810	+	FALSE	FALSE	None	None	TRUE	ENSG00000215859:ENSG00000244211	RP6-74O6.2:PDZK1P2	FALSE	None	None	FALSE	None	None	Anti000385	8839	Convergent	None	None	49430	ENSG00000188092.10	lv3_robust	nonCoding	coding_mRNA	__na	NA	6	4.71	4.92	4.95	6.415	7.345	7.86	7.525	7.64	7.975	1.585	4.335	5.765	6.24	6.29	0.74	0	6.25	7.05	6.31
chr1	147574095	147588407	14313	+	FALSE	FALSE	None	None	FALSE	None	None	FALSE	None	None	FALSE	None	None	Anti000386	14714	None	None	None	142926	ENSG00000227700.1	lv2_permissive	nonCoding	pseudogene	__na	NA	5	3.695	3.555	3.385	3.925	4.275	5.67	5.72	6.945	7.62	2.685	3.545	4.42	5.59	6.6	1.525	1.28	5.53	5.14	2.52
chr1	147753358	147755872	2515	+	FALSE	TRUE	ENSG00000234283	RP11-495P10.6	FALSE	None	None	FALSE	None	None	FALSE	None	None	Anti000387	-502	Divergent	None	None	94	CATG00000016937.1	lv2_permissive	nonCoding	NA	NA	0.247436	10	8.83	8.21	9.05	8.72	8.655	9.5	9.135	9.82	9.485	10.51	10.695	10.885	10.96	12.21	0	0	15.69	13.07	13.79
chr1	147775623	147777864	2242	+	FALSE	FALSE	None	None	FALSE	None	None	FALSE	None	None	FALSE	None	None	Anti000388	-6244	Divergent	None	None	11	CATG00000016949.1	lv3_robust	nonCoding	lncRNA_intergenic	__na	NA	10	4.825	5.52	6.04	5.68	4.6	5.17	4.91	5.78	5.925	6.62	7.865	6.85	6.62	8.28	0	1.175	2.58	2.72	6.65
chr1	147825693	147829405	3713	+	FALSE	FALSE	None	None	FALSE	None	None	FALSE	None	None	FALSE	None	None	Anti000389	5121	Convergent	None	None	9	CATG00000017034.1	lv2_permissive	nonCoding	NA	NA	NA	10	4.415	4.41	5.64	4.69	4.94	5.33	4.765	4.775	6.11	8.81	8.63	9.335	8.22	9.495	1.005	1.73	10.34	9.82	9.28
chr1	147915999	147919600	3602	+	FALSE	FALSE	None	None	TRUE	ENSG00000215863	LINC01138	FALSE	None	None	FALSE	None	None	Anti000390	15881	Internal	None	lnc-GPR89B-14	16031	CATG00000017043.1	lv2_permissive	coding	NA	NA	0.452381	2	5.77	6.305	6.46	6.515	6.57	6.705	6.34	6.42	6.525	6.845	7.73	7.71	7.79	7.725	0	2.225	9.15	9.1	8.11
chr1	147994158	147999102	4945	+	FALSE	FALSE	None	None	FALSE	None	None	TRUE	ENSG00000212456	RNVU1-13	FALSE	None	None	Anti000391	-10564	None	None	None	11	ENSG00000212456.1	lv4_stringent	nonCoding	small_RNA	__na	NA	10	7.375	7.545	6.98	8.24	8.615	8.525	8.05	8.78	8.89	7.27	7.815	9.32	8.82	8.835	0.815	0	7.14	6.57	8.33
chr1	148241465	148255175	13711	+	FALSE	FALSE	None	None	FALSE	None	None	TRUE	ENSG00000207501	RNVU1-14	FALSE	None	None	Anti000392	6638	Convergent	None	None	0	ENSG00000207501.1	lv4_stringent	nonCoding	small_RNA	__na	NA	10	7.225	7.41	7.105	7.695	8.025	8.03	7.715	8.535	8.82	7.175	7.985	8.77	8.48	9.24	4.03	3.005	13	10.23	10.2
chr1	148263031	148268936	5906	+	FALSE	FALSE	None	None	TRUE	ENSG00000203832	NBPF20	FALSE	None	None	FALSE	None	None	Anti000393	-14926	Internal	None	None	14855	ENSG00000207501.1	lv2_permissive	nonCoding	small_RNA	__na	-0.857143	3	1.79	2.38	2.33	2.47	4.935	7.015	7.74	8.94	9.875	1.39	1.95	4.44	7.705	9.065	0.73	0	4.31	4.94	2.1
chr1	148310480	148320157	9678	+	FALSE	FALSE	None	None	TRUE	ENSG00000203832	NBPF20	FALSE	None	None	FALSE	None	None	Anti000394	36448	Internal	None	None	62304	ENSG00000207501.1	lv2_permissive	nonCoding	small_RNA	__na	-0.833333	3	1.625	2.555	2.195	2.53	4.73	7.11	7.83	9.03	9.9	1.97	2.215	4.5	7.845	9.17	0	0.485	4.44	4.89	1.59
chr1	148511379	148542872	31494	+	FALSE	FALSE	None	None	FALSE	None	None	FALSE	None	None	FALSE	None	None	Anti000395	63671	None	None	None	16413	CATG00000017091.1	lv1_raw	nonCoding	lncRNA_intergenic	__na	NA	9	0.205	1.055	1.05	0.92	1.09	2.215	3.825	5.45	6.58	0.22	0.945	0.88	3.355	4.83	0	0.33	2.74	3.17	2.23
chr1	148734456	148739442	4987	+	FALSE	FALSE	None	None	FALSE	None	None	FALSE	None	None	FALSE	None	None	Anti000397	2630	Convergent	None	None	26030	ENSG00000237343.1	lv3_robust	nonCoding	lncRNA_antisense	__na	NA	4	8.505	8.47	8.385	8.45	7.95	7.49	6.43	6.535	6.165	6.915	7.965	7.36	6.74	6.16	0	0	10.88	9.79	9.47
chr1	149186141	149188641	2501	+	FALSE	FALSE	None	None	FALSE	None	None	FALSE	None	None	FALSE	None	None	Anti000399	-55838	None	None	None	8428	ENSG00000232721.1	lv3_robust	nonCoding	lncRNA_intergenic	__na	NA	10	1.575	0	4	2.67	2.27	3.665	1.11	4.165	3.68	2.915	4.745	4.765	4.235	5.385	0	0	10.36	6.86	8.25
chr1	149224585	149228202	3618	+	FALSE	TRUE	ENSG00000206737	RNVU1-18	FALSE	None	None	FALSE	None	None	FALSE	None	None	Anti000400	88490	None	NONHSAT139902.2	lnc-PPIAL4C-12	24	ENSG00000232721.1	lv4_stringent	nonCoding	lncRNA_intergenic	__na	0.452381	8	5.48	5.105	4.72	5.365	4.53	3.295	2.855	3.235	2.935	4.91	5.955	4.335	4.22	0	0.975	0.915	4.85	3.9	3.18
chr1	149269198	149279015	9818	+	FALSE	FALSE	None	None	FALSE	None	None	FALSE	None	None	FALSE	None	None	Anti000401	43877	None	None	None	6365	ENSG00000226067.2	lv2_permissive	nonCoding	NA	NA	NA	2	4.89	5.4	4.835	5.89	5.865	5.135	4.315	4.445	4.01	2.89	4.2	4.4	3.69	3.195	3.415	2.59	7	4.8	4.79
chr1	149512775	149524786	12012	+	FALSE	FALSE	None	None	FALSE	None	None	FALSE	None	None	FALSE	None	None	Anti000403	-53225	None	None	None	62659	ENSG00000268544.1	lv3_robust	nonCoding	lncRNA_sense_intronic	__na	NA	10	3.04	2.87	2.925	2.94	2.67	3.28	3.55	5.34	6.65	2.035	3.11	2.85	2.795	4.765	2.87	4.88	3.6	3.06	2.9
chr1	149653327	149664576	11250	+	FALSE	FALSE	None	None	TRUE	ENSG00000234232	RP11-353N4.5	FALSE	None	None	FALSE	None	None	Anti000405	41292	Internal	None	None	9724	ENSG00000226067.2	lv2_permissive	nonCoding	NA	NA	-0.849805	1	4.95	5.145	4.525	5.625	5.505	4.895	4.275	4.11	4.185	2.835	3.37	4.46	3.215	3.455	2.61	2.64	7.01	4.91	4.88
chr1	149784280	149790147	5868	+	FALSE	TRUE	ENSG00000183598:ENSG00000203814	HIST2H3D:HIST2H2BF	FALSE	None	None	FALSE	None	None	FALSE	None	None	Anti000407	-351	Divergent	None	None	113	CATG00000017327.1	lv3_robust	coding	uncertain_coding	GWAS_EFO_0005090_monocyte_count[1.36E-06]	NA	2	3.535	3.015	4.305	4.84	5.49	4.98	4.565	4.19	4.565	2.405	4.54	5.43	5.08	4.115	2.435	2.605	4.45	4.18	3.65
chr1	150207144	150214834	7691	+	FALSE	TRUE	ENSG00000143401	ANP32E	TRUE	ENSG00000143401	ANP32E	FALSE	None	None	FALSE	None	None	Anti000413	-117	Divergent	None	None	966	ENSG00000222222.1	lv4_stringent	nonCoding	small_RNA	GWAS_EFO_0005090_monocyte_count[1.36E-06]	-0.619048	6	4.165	3.645	4.23	6.11	6.815	6.9	6.615	6.415	6.66	3.225	5.09	6.875	6.525	6.16	5.89	6.085	5.52	4.47	4.01
chr1	150551439	150566044	14606	+	FALSE	TRUE	ENSG00000143384	MCL1	TRUE	ENSG00000143384	MCL1	FALSE	None	None	FALSE	None	None	Anti000421	-185	Divergent	None	None	109	ENSG00000143382.9	lv4_stringent	nonCoding	coding_mRNA	GWAS_DOID_1936_atherosclerosis[5.00E-09]	-0.0952381	1	4.615	4.89	4.205	3.965	3.88	3.925	3.885	4.235	5.225	4.235	4.975	4.26	4.895	5.14	7.1	7.49	4.43	3.39	3.06
chr1	150602265	150613822	11558	+	FALSE	TRUE	ENSG00000143420	ENSA	FALSE	None	None	FALSE	None	None	FALSE	None	None	Anti000422	-176	Divergent	NONHSAT006322.2	lnc-ADAMTSL4-7	35	CATG00000017626.1	lv4_stringent	nonCoding	lncRNA_divergent	GWAS_DOID_8923_skin_melanoma[9.00E-11]	0.452381	4	5.435	5.11	5.09	4.565	4.1	3.8	3.63	4.485	5.19	3.84	4.72	4.18	3.94	3.945	4.365	4.275	7.61	4.97	5.11
chr1	150849474	150852060	2587	+	FALSE	TRUE	ENSG00000143437	ARNT	FALSE	None	None	FALSE	None	None	FALSE	None	None	Anti000423	-229	Divergent	None	None	133	CATG00000017791.1	lv4_stringent	nonCoding	lncRNA_divergent	GWAS_DOID_1936_atherosclerosis[5.00E-09]	-0.261905	10	4.335	3.67	5.175	5.35	4.08	5.15	5.385	5.095	4.905	5.745	7.015	7.675	8.08	9.3	1.165	2.61	5.32	2.55	5.4
chr1	151431508	151436963	5456	+	FALSE	TRUE	ENSG00000143442	POGZ	TRUE	ENSG00000143442	POGZ	FALSE	None	None	FALSE	None	None	Anti000432	145	Convergent	None	None	561	CATG00000018080.1	lv3_robust	nonCoding	lncRNA_divergent	GWAS_DOID_9255_frontotemporal_dementia[3.90E-22]	-0.785714	6	2.655	2.475	2.965	3.945	4.81	4.57	4.285	4.96	5.745	2.87	4.18	4.945	4.955	4.415	1.135	0.715	3.49	1.72	2.66
chr1	151964897	151970549	5653	+	FALSE	TRUE	ENSG00000197747	S100A10	TRUE	ENSG00000197747	S100A10	FALSE	None	None	TRUE	ENSG00000229021	NBPF18P	Anti000435	156	Convergent	None	None	846	ENSG00000229021.2	lv4_stringent	nonCoding	lncRNA_intergenic	GWAS_DOID_655_inherited_metabolic_disorder[4.00E-38]	0.5	2	4.23	4.405	5.64	5.995	5.37	5.555	4.24	4.67	4.29	3.82	6.01	6.485	5.955	5.275	8.935	9.445	3.15	0	2.15
chr1	152161720	152178333	16614	+	FALSE	FALSE	None	None	FALSE	None	None	FALSE	None	None	TRUE	ENSG00000237975	FLG-AS1	Anti000436	-30015	None	None	None	60	ENSG00000237975.2	lv4_stringent	nonCoding	lncRNA_intergenic	PICS_PICS_0002_Atopic_dermatitis[0]	NA	4	5.855	5.645	5.225	5.505	5.145	4.51	4.305	4.15	4.79	4.565	5.035	4.535	4	3.45	3.29	1.895	4.93	2.47	3.45
chr1	152244757	152263666	18910	+	FALSE	FALSE	None	None	FALSE	None	None	FALSE	None	None	TRUE	ENSG00000237975	FLG-AS1	Anti000438	-48087	None	NONHSAT149814.1	None	4342	CATG00000018286.1	lv2_permissive	nonCoding	NA	NA	NA	4	5.12	5.115	4.295	5	4.56	4.31	3.235	3.665	3.89	3.46	4.73	4.215	3.555	4.235	1.465	3.015	3.01	2.66	2.35
chr1	153506022	153522219	16198	+	FALSE	FALSE	None	None	FALSE	None	None	FALSE	None	None	TRUE	ENSG00000238279	BX470102.3	Anti000439	2444	Convergent	None	None	93	ENSG00000238279.1	lv4_stringent	nonCoding	lncRNA_intergenic	__na	NA	4	5.37	5.515	5.34	5.63	5.01	4.66	3.79	3.325	3.595	5.115	5.92	5.715	4.72	3.86	11.62	11.925	9.26	6.11	5.72
chr1	153538451	153542577	4127	+	FALSE	TRUE	ENSG00000196754	S100A2	TRUE	ENSG00000196754	S100A2	FALSE	None	None	FALSE	None	None	Anti000440	-109	Divergent	None	None	40	CATG00000018907.1	lv4_stringent	nonCoding	uncertain_coding	GWAS_EFO_0005090_monocyte_count[1.47E-06]	0.666667	1	4.725	4.67	5.165	5.29	4.415	4.595	3.68	4.37	4.42	4.07	5.385	5.085	3.63	1.57	4.89	4.63	3.19	2.02	2.51
chr1	153895721	153902084	6364	+	FALSE	TRUE	ENSG00000143614	GATAD2B	FALSE	None	None	FALSE	None	None	FALSE	None	None	Anti000443	-269	Divergent	NONHSAT149848.1	None	130	CATG00000019168.1	lv4_stringent	nonCoding	lncRNA_divergent	GWAS_DOID_12995_conduct_disorder[8.00E-06]	-0.666667	6	3.075	3.47	4.34	5.065	4.505	5.425	5.315	5.845	6.585	4.135	5.745	5.655	5.075	5.605	1.09	3.285	3	1.57	0
chr1	154940387	154947128	6742	+	FALSE	TRUE	ENSG00000160691	SHC1	TRUE	ENSG00000160691	SHC1	FALSE	None	None	FALSE	None	None	Anti000447	962	Convergent	None	None	2285	CATG00000019833.1	lv3_robust	nonCoding	lncRNA_divergent	GWAS_EFO_0005090_monocyte_count[1.02E-06]	-0.52381	1	4.03	3.61	3.53	2.855	3.245	2.955	3.35	3.91	5.08	3.85	4.595	4.365	3.7	3.85	10.605	10.555	4.13	3.99	2.76
chr1	155163758	155178489	14732	+	FALSE	FALSE	None	None	FALSE	None	None	FALSE	None	None	TRUE	ENSG00000231064	RP11-263K19.4	Anti000452	-1050	Divergent	None	None	236	ENSG00000231064.1	lv2_permissive	nonCoding	lncRNA_divergent	PICS_PICS_0030_Renal_function_related_traits_BUN[0]	NA	8	6.385	6.445	6.46	5.86	4.475	3.99	3.18	3.53	3.495	3.625	5.235	4.055	2.795	1.295	8.455	7.58	5.91	5.36	5.45
chr1	155223887	155237038	13152	+	FALSE	TRUE	ENSG00000160767	FAM189B	TRUE	ENSG00000160767	FAM189B	FALSE	None	None	FALSE	None	None	Anti000454	811	Convergent	None	None	1208	CATG00000019957.1	lv3_robust	nonCoding	lncRNA_divergent	GWAS_EFO_0005090_monocyte_count[3.14E-14]	0.142857	2	4.02	3.92	5.045	5.195	4.51	4.475	3.55	4.75	5.09	3.135	4.865	4.57	3.51	3.68	8.435	8.21	2.61	1.95	1.68
chr1	155531793	155556434	24642	+	FALSE	TRUE	ENSG00000116539	ASH1L	TRUE	ENSG00000116539	ASH1L	TRUE	ENSG00000235919	ASH1L-AS1	FALSE	None	None	Anti000455	529	Convergent	NONHSAT006742.2	lnc-MSTO1-1	27	ENSG00000235919.3	lv4_stringent	coding	lncRNA_divergent	GWAS_EFO_0005090_monocyte_count[3.14E-14]	0.809524	4	5.545	5.57	5.59	5.745	5.135	4.775	4.21	4.495	4.84	4.435	5.85	5.555	4.905	4.37	3.78	4.01	6.59	6.18	6.04
chr1	155948449	155960613	12165	+	FALSE	TRUE	ENSG00000116584	ARHGEF2	TRUE	ENSG00000116584	ARHGEF2	FALSE	None	None	TRUE	ENSG00000273002	RP11-336K24.12	Anti000458	-130	Divergent	None	None	18	ENSG00000273002.1	lv4_stringent	nonCoding	lncRNA_divergent	GWAS_DOID_0050589_inflammatory_bowel_disease[6.00E-11]	0.880952	1	5.48	5.59	5.645	5.63	5.015	5.2	4.835	4.825	4.775	4.165	5.445	5.4	4.725	3.73	4.535	4.535	4.79	3.21	3.61
chr1	156427669	156430325	2657	+	FALSE	FALSE	None	None	FALSE	None	None	FALSE	None	None	FALSE	None	None	Anti000464	-1299	Divergent	None	None	377	CATG00000020473.1	lv3_robust	nonCoding	lncRNA_antisense	PICS_PICS_0036_Migraine[0]	NA	5	1.12	2.265	0	1.09	1.105	3.585	3.02	3.22	4.725	1.2	2.875	4.35	4.61	5.985	1.195	3.9	0	0	2.22
chr1	157108334	157112839	4506	+	FALSE	TRUE	ENSG00000117036	ETV3	FALSE	None	None	FALSE	None	None	FALSE	None	None	Anti000466	-67	Divergent	None	None	73	CATG00000020952.1	lv3_robust	nonCoding	lncRNA_divergent	GWAS_EFO_0005090_monocyte_count[5.29E-06]	0.785714	4	4.485	3.505	4.405	4.755	3.52	3.565	3.14	3.12	2.485	2.47	3.95	4.95	3.895	3.475	0	0	2.57	1.92	1.66
chr1	159824775	159842972	18198	+	FALSE	TRUE	ENSG00000188004	C1orf204	TRUE	ENSG00000188004:ENSG00000243284	C1orf204:VSIG8	FALSE	None	None	TRUE	ENSG00000272668	RP11-190A12.8	Anti000471	-81	Divergent	NONHSAT149925.1	None	37	ENSG00000272668.1	lv4_stringent	coding	lncRNA_divergent	GWAS_EFO_0005090_monocyte_count[2.01E-15]	-0.52381	7	6.69	6.565	6.535	5.865	4.88	4.07	2.865	2.87	1.62	5.215	6.475	4.865	3.345	2.18	3.62	2.47	8.82	6	5.02
chr1	159894551	159930266	35716	+	FALSE	TRUE	ENSG00000158710	TAGLN2	TRUE	ENSG00000158710	TAGLN2	FALSE	None	None	FALSE	None	None	Anti000472	-209	Divergent	None	None	847	CATG00000022034.1	lv4_stringent	coding	coding_mRNA	GWAS_DOID_11830_myopia[6.73E-06]	-0.97619	6	1.64	1.575	1.81	3.05	4.055	4.7	4.595	4.9	4.935	1.41	2.445	4.2	3.91	3.07	6.33	6.055	1.81	2.06	1.24
chr1	161015852	161023876	8025	+	FALSE	TRUE	ENSG00000158773	USF1	FALSE	None	None	FALSE	None	None	FALSE	None	None	Anti000476	-84	Divergent	None	None	24	CATG00000022775.1	lv4_stringent	nonCoding	lncRNA_divergent	GWAS_DOID_1240_leukemia[4.08E-09]	0	1	5.8	5.925	5.425	5.285	5.19	5.045	5.135	5.915	6.46	5.62	5.915	5.5	5.395	4.975	6.78	7.01	4.7	0	3.96
chr1	161102528	161118914	16387	+	FALSE	TRUE	ENSG00000158796	DEDD	FALSE	None	None	FALSE	None	None	FALSE	None	None	Anti000477	-49	Divergent	NONHSAT007118.2	lnc-NIT1-1	37	ENSG00000143222.7	lv4_stringent	nonCoding	coding_mRNA	__na	0.642857	4	5.71	5.9	5.44	4.755	4.175	4.2	3.775	4.49	4.625	2.8	4.72	3.825	3.365	2.54	2.38	2.535	6.73	6.16	5.6
chr1	161410807	161425711	14905	+	FALSE	FALSE	None	None	FALSE	None	None	FALSE	None	None	FALSE	None	None	Anti000485	-61658	None	None	None	10238	ENSG00000215840.3	lv1_raw	nonCoding	pseudogene	GWAS_DOID_14268_sclerosing_cholangitis[0.00000119]	NA	3	7.93	6.755	8.375	10.145	10.715	11.32	11.15	11.64	11.865	9.15	9.22	10.42	10.195	11.635	0	0	14.36	12.62	13.24
chr1	161500907	161503324	2418	+	FALSE	FALSE	None	None	FALSE	None	None	FALSE	None	None	FALSE	None	None	Anti000486	7040	Convergent	None	None	8	ENSG00000143226.9	lv3_robust	nonCoding	coding_mRNA	PICS_PICS_0016_Kawasaki_disease[0]	NA	10	6.235	6.71	7.595	6.61	6.49	7.79	6.49	7.58	7.675	8.93	10	9.725	9.515	10.765	0	0	14.05	12.8	13.78
chr1	165738274	165749653	11380	+	FALSE	TRUE	ENSG00000143183	TMCO1	TRUE	ENSG00000143183	TMCO1	FALSE	None	None	TRUE	ENSG00000224358	RP11-466F5.8	Anti000495	-118	Divergent	NONHSAT007334.2	lnc-UCK2-1	17	ENSG00000224358.1	lv4_stringent	nonCoding	lncRNA_divergent	GWAS_DOID_1686_glaucoma[2.00E-08]	0.595238	4	6.2	5.91	5.88	5.38	4.505	4.935	4.52	4.705	5.36	5.265	6.7	6.09	5.745	5.125	3.42	3.43	5.67	3.59	4.42
chr1	167683962	167686550	2589	+	FALSE	FALSE	None	None	FALSE	None	None	FALSE	None	None	FALSE	None	None	Anti000498	105523	None	None	None	289	ENSG00000197965.7	lv3_robust	nonCoding	coding_mRNA	__na	NA	10	3.175	1.59	3.54	3.955	2.65	5.1	1.775	5.32	4.775	5.7	4.57	5.56	5.045	7.27	0	0	9.82	7.2	8.72
chr1	173657400	173660054	2655	+	FALSE	FALSE	None	None	FALSE	None	None	FALSE	None	None	FALSE	None	None	Anti000512	-18398	None	None	None	20	CATG00000025725.1	lv3_robust	nonCoding	lncRNA_sense_intronic	GWAS_DOID_9352_type_2_diabetes_mellitus[5.71E-07]	NA	9	0	0	0	1.09	0	1.775	2.835	6.485	7.935	0	0	0	2.08	6.125	0	1.08	0	0	0
chr1	182991715	182992594	880	+	FALSE	FALSE	None	None	FALSE	None	None	TRUE	ENSG00000135862	LAMC1	FALSE	None	None	Anti000534	-62174	None	None	None	4	ENSG00000135862.5	lv3_robust	coding	coding_mRNA	GWAS_DOID_9256_colorectal_cancer[9.00E-08]	NA	4	6.99	6.605	7.58	7.535	6.705	6	5.115	5.13	5.31	5.89	7.56	6.035	5.87	6.315	0	5.985	12.13	12.08	10.99
chr1	183248509	183254096	5588	+	FALSE	TRUE	ENSG00000157064	NMNAT2	TRUE	ENSG00000157064	NMNAT2	FALSE	None	None	FALSE	None	None	Anti000536	-688	Divergent	None	None	18144	CATG00000027388.1	lv2_permissive	nonCoding	NA	NA	0.904762	8	4.56	4.9	5.115	4.755	2.915	2.105	2.1	1.92	1.255	3.72	5.365	3.895	1.16	0.765	0.76	1.995	3.7	1.7	0
chr1	183440445	183441350	906	+	FALSE	TRUE	ENSG00000232860	SMG7-AS1	TRUE	ENSG00000232860	SMG7-AS1	TRUE	ENSG00000116698	SMG7	FALSE	None	None	Anti000537	39453	Internal	None	None	17	ENSG00000116698.16	lv4_stringent	coding	coding_mRNA	GWAS_DOID_1240_leukemia[8.94E-30]	0.0119763	4	6.23	6.195	6.52	6.39	5.435	5.375	4.89	4.89	4.775	5.285	7.465	7.07	5.915	6.045	4.92	4.595	8.58	8.8	8.18
chr1	184229859	184232138	2280	+	FALSE	FALSE	None	None	FALSE	None	None	FALSE	None	None	FALSE	None	None	Anti000540	125978	None	None	None	36070	CATG00000027613.1	lv3_robust	nonCoding	lncRNA_intergenic	__na	NA	5	3.14	2.445	4.125	3.395	3.685	4.29	5.045	5.65	5.99	1.73	6.05	6.14	6.395	7.745	0	0	2.56	0	3.78
chr1	194376645	194379062	2418	+	FALSE	FALSE	None	None	FALSE	None	None	FALSE	None	None	FALSE	None	None	Anti000551	-650247	None	None	None	59594	CATG00000029548.1	lv2_permissive	nonCoding	NA	NA	NA	6	3.84	3.49	4.79	5.605	6.015	6.435	6.19	6.935	6.76	4.69	6.86	7.705	8.7	9.485	1.205	4.115	4.59	0	4.09
chr1	200708063	200708685	623	+	FALSE	FALSE	None	None	FALSE	None	None	TRUE	ENSG00000118200	CAMSAP2	FALSE	None	None	Anti000553	-68965	None	None	None	41	ENSG00000118200.10	lv4_stringent	coding	coding_mRNA	GWAS_DOID_1826_epilepsy_syndrome[1.00E-08]	NA	4	8.54	8.14	8.785	7.585	7.01	7.33	7.265	6.14	6.765	8.705	9.41	8.62	8.595	6.12	9.245	8.09	11.73	12.26	11.88
chr1	201437588	201487830	50243	+	FALSE	TRUE	ENSG00000174307	PHLDA3	TRUE	ENSG00000174307	PHLDA3	FALSE	None	None	TRUE	ENSG00000224536	RP11-134G8.7	Anti000557	120	Convergent	None	None	1070	CATG00000030899.1	lv3_robust	nonCoding	lncRNA_divergent	__na	-0.928571	10	3.26	3.125	3.135	3.405	3.635	4.325	4.525	5.06	5.77	3.125	3.945	4.12	3.715	3.475	8.095	7.57	5.16	2.86	1.23
chr1	201508028	201592012	83985	+	FALSE	FALSE	None	None	FALSE	None	None	FALSE	None	None	FALSE	None	None	Anti000558	-29443	None	NONHSAT008756.2	None	226	ENSG00000134369.11	lv4_stringent	coding	coding_mRNA	GWAS_DOID_655_inherited_metabolic_disorder[5.80E-08]	NA	4	6.095	6.545	6.305	5.715	5.405	4.99	4.305	4.205	4.26	5.18	6.36	4.505	3.875	3.42	1.02	1.45	6.47	5.46	4.46
chr1	202777373	202784112	6740	+	FALSE	TRUE	ENSG00000117139	KDM5B	TRUE	ENSG00000117139	KDM5B	FALSE	None	None	TRUE	ENSG00000228288	PCAT6	Anti000565	-119	Divergent	None	None	518	ENSG00000228288.2	lv3_robust	coding	lncRNA_intergenic	__na	-0.0838338	2	4.175	4.295	3.935	5.47	5.585	4.92	4.17	4.33	4.33	1.79	3.26	4.635	2.735	1.43	6.12	5.985	7.31	6.61	5.37
chr1	203482135	203493132	10998	+	FALSE	FALSE	None	None	FALSE	None	None	FALSE	None	None	FALSE	None	None	Anti000568	-112425	None	NONHSAT150338.1	None	6	CATG00000031566.1	lv4_stringent	nonCoding	lncRNA_intergenic	GWAS_DOID_1596_mental_depression[9.00E-06]	NA	7	4.95	5.01	4.485	3.905	2.635	2.655	1.145	1.36	1.265	4.225	4.1	3.645	0.99	0.785	0.51	1.815	5.48	1.72	1.87
chr1	203525399	203531079	5681	+	FALSE	FALSE	None	None	FALSE	None	None	FALSE	None	None	FALSE	None	None	Anti000569	101488	None	None	None	163	CATG00000031577.1	lv3_robust	nonCoding	lncRNA_intergenic	__na	NA	4	4.085	4.355	5.055	4.735	3.695	3.865	2.75	2.245	2.39	3.595	5.49	4.545	3.215	3.455	0	1.045	2.78	0	0
chr1	204380597	204466585	85989	+	FALSE	TRUE	ENSG00000158615	PPP1R15B	TRUE	ENSG00000158615	PPP1R15B	FALSE	None	None	TRUE	ENSG00000226330	RP11-739N20.2	Anti000576	321	Convergent	NONHSAT150353.1	None	619	ENSG00000226330.1	lv4_stringent	nonCoding	lncRNA_divergent	__na	-0.571429	10	1.685	1.91	1.64	1.81	1.35	1.65	2.09	3.26	4.79	1.67	1.92	1.71	1.83	2.445	4.98	4.615	5.5	4.51	4.66
chr1	204475654	204478181	2528	+	FALSE	FALSE	None	None	FALSE	None	None	FALSE	None	None	FALSE	None	None	Anti000577	-11801	None	None	None	4	CATG00000032035.1	lv4_stringent	nonCoding	lncRNA_intergenic	GWAS_MESH_D001943_Breast_Neoplasms[2.00E-12]	NA	10	8.155	8.555	8.965	8.675	8.025	8.965	8.58	9.475	9.7	9.72	10.79	10.545	10.51	11.855	0	2.905	12.22	10.11	12.3
chr1	205601245	205617490	16246	+	FALSE	TRUE	ENSG00000158711	ELK4	FALSE	None	None	FALSE	None	None	FALSE	None	None	Anti000581	-154	Divergent	NONHSAT009019.2	lnc-MFSD4-3	38	ENSG00000236942.1	lv4_stringent	nonCoding	pseudogene	GWAS_DOID_1307_dementia[8.04E-06]	-0.738095	10	3.845	3.98	3.845	4.49	4.235	4.625	4.405	5	5.72	3.29	4.05	4.53	4.07	3.72	0.595	1.62	5.77	5	3.56
chr1	206182783	206223975	41193	+	FALSE	FALSE	None	None	FALSE	None	None	FALSE	None	None	FALSE	None	None	Anti000582	78309	None	None	None	20341	CATG00000032624.1	lv1_raw	nonCoding	NA	NA	NA	9	0	0	0	0.27	0.65	2.365	3.73	4.175	4.885	0	0.185	0.5	2.5	3.08	0.175	0.46	0	1.34	1.12
chr1	206482636	206494131	11496	+	FALSE	FALSE	None	None	FALSE	None	None	FALSE	None	None	FALSE	None	None	Anti000583	24152	None	NONHSAT154493.1	None	6063	CATG00000032678.1	lv2_permissive	nonCoding	NA	NA	NA	1	6.22	6.335	6.665	6.605	5.64	5.155	5.08	5.9	6.39	5.77	7.485	5.895	5.455	5.52	1.45	1.315	7.41	4.44	5.19
chr1	210884167	211027685	143519	+	FALSE	FALSE	None	None	TRUE	ENSG00000143473	KCNH1	FALSE	None	None	FALSE	None	None	Anti000591	151459	Internal	None	None	1314	ENSG00000054392.8	lv3_robust	nonCoding	coding_mRNA	GWAS_DOID_5419_schizophrenia[6.00E-09]	-0.833333	5	1.44	1.575	1.255	1.55	1.915	2.91	3.095	3.925	4.86	0.4	1.28	0.94	2.075	2.975	0.195	0.255	2.52	3.27	1.6
chr1	215178607	215179117	511	+	FALSE	FALSE	None	None	FALSE	None	None	TRUE	ENSG00000082482	KCNK2	FALSE	None	None	Anti000601	-391865	None	None	None	49	ENSG00000082482.9	lv4_stringent	coding	coding_mRNA	__na	NA	8	7.11	6.98	6.06	5.73	6.405	4.73	2.125	4.64	4.605	8.84	9.05	8.195	6.845	5.71	0	0	10.06	9.98	6.85
chr1	222884775	222885894	1120	+	FALSE	TRUE	ENSG00000186063	AIDA	TRUE	ENSG00000186063	AIDA	FALSE	None	None	FALSE	None	None	Anti000610	829	Convergent	None	None	53	ENSG00000162819.7	lv4_stringent	coding	coding_mRNA	GWAS_MESH_D009203_Myocardial_Infarction[1.00E-09]	0.904762	8	7.545	7.7	7.92	7.795	6.63	5.73	5.37	4.91	5.45	6.87	8.62	7.25	6.11	5.29	7.455	7.605	9.2	10.57	9.25
chr1	224180544	224183596	3053	+	FALSE	FALSE	None	None	FALSE	None	None	FALSE	None	None	FALSE	None	None	Anti000614	-4687	Divergent	NONHSAT009758.2	lnc-FBXO28-1	81	ENSG00000263182.1	lv4_stringent	coding	lncRNA_intergenic	__na	NA	7	8.8	8.85	8.78	8.205	7.55	6.405	5.645	4.52	5.025	8.43	9.485	8.32	6.94	6.15	5.215	3.675	10.08	7.51	8.59
chr1	225841130	225846623	5494	+	FALSE	TRUE	ENSG00000154380	ENAH	FALSE	None	None	FALSE	None	None	FALSE	None	None	Anti000618	-285	Divergent	None	None	15	CATG00000037190.1	lv4_stringent	coding	coding_mRNA	__na	0.380952	1	4.955	5.2	5.12	5.265	4.63	4.62	4.21	4.705	5.32	5.165	6.165	5.665	5.53	5.77	2.725	2.955	3.48	3.64	3.3
chr1	227506399	227510553	4155	+	FALSE	TRUE	ENSG00000143776	CDC42BPA	FALSE	None	None	FALSE	None	None	FALSE	None	None	Anti000626	-223	Divergent	None	None	105	CATG00000037996.1	lv3_robust	nonCoding	lncRNA_divergent	__na	0.809524	2	2.99	3.455	3.98	4.72	3.965	2.87	1.655	2.565	3.03	3.74	4.33	5.005	4.275	1.84	0.905	2.445	3.18	2.01	3.91
chr1	228136178	228146583	10406	+	FALSE	TRUE	ENSG00000143816	WNT9A	FALSE	None	None	FALSE	None	None	FALSE	None	None	Anti000629	-578	Divergent	NONHSAT150673.1	None	35	CATG00000038087.1	lv1_raw	nonCoding	uncertain_coding	__na	0.761905	8	4.895	5.04	5.215	5.025	3.97	2.805	2.845	2.595	2.935	3.21	4.83	3.305	2.565	1.82	0	1.095	5.74	1.77	4.99
chr1	228594942	228616783	21842	+	FALSE	TRUE	ENSG00000154370	TRIM11	FALSE	None	None	FALSE	None	None	TRUE	ENSG00000231563	RP11-245P10.4	Anti000634	-400	Divergent	None	None	60	ENSG00000231563.1	lv4_stringent	nonCoding	lncRNA_divergent	GWAS_DOID_399_tuberculosis[2.00E-07]	0.785714	8	7.35	7.51	7.375	7.26	6.23	5.63	4.82	4.57	4.455	5.675	6.725	5.765	4.705	3.795	4.44	4.555	8.02	4.4	5.21
chr1	229644221	229647160	2940	+	FALSE	TRUE	ENSG00000069248	NUP133	FALSE	None	None	FALSE	None	None	TRUE	ENSG00000223635	RP4-613A2.1	Anti000639	-117	Divergent	NONHSAT150697.1	lnc-URB2-1	0	ENSG00000223635.1	lv4_stringent	nonCoding	lncRNA_divergent	__na	0.547619	2	2.565	3.43	4.015	5.035	4.17	3.18	4.03	2.825	2.355	1.155	2.21	4.505	4.275	3.235	0	0	0	0	0
chr1	231004534	231017410	12877	+	FALSE	TRUE	ENSG00000119280	C1orf198	TRUE	ENSG00000119280	C1orf198	FALSE	None	None	TRUE	ENSG00000223393	RP5-858B6.3	Anti000642	-134	Divergent	NONHSAT150714.1	None	27	ENSG00000223393.1	lv4_stringent	nonCoding	lncRNA_divergent	__na	0.666667	4	4.61	5.11	4.325	3.995	3.48	2.975	3.15	3.335	3.55	3.845	3.7	3.915	2.57	3.215	0.45	0.78	5.58	4.36	3.53
chr1	234747067	234765056	17990	+	FALSE	FALSE	None	None	FALSE	None	None	FALSE	None	None	FALSE	None	None	Anti000645	-1795	Divergent	None	None	1009	ENSG00000228830.1	lv4_stringent	nonCoding	lncRNA_divergent	GWAS_DOID_2531_hematologic_cancer[4.00E-06]	NA	10	3.17	3.85	3.635	3.135	1.965	3.3	3.67	4.815	5.895	2.36	3.88	3.675	4.155	5.505	4.37	4.145	3.18	3.12	2.55
chr1	234958609	234963707	5099	+	FALSE	FALSE	None	None	FALSE	None	None	FALSE	None	None	FALSE	None	None	Anti000649	-126708	None	None	None	13611	CATG00000039932.1	lv3_robust	nonCoding	lncRNA_intergenic	GWAS_DOID_526_Human_immunodeficiency_virus_infectious_disease[6.00E-06]	NA	5	0	0.8	0	1.115	1.115	2.08	1.845	3.49	4.645	0	0	2.895	3.8	5.9	0	1.855	1.67	0	0
chr1	236227428	236233664	6237	+	FALSE	TRUE	ENSG00000116962	NID1	TRUE	ENSG00000116962	NID1	FALSE	None	None	FALSE	None	None	Anti000653	980	Convergent	None	None	266	CATG00000040454.1	lv4_stringent	coding	coding_mRNA	__na	0.761905	8	4.955	4.36	4.775	3.43	3.875	2.925	2.205	2.54	2.535	3.47	4.615	3.8	1.1	0	2.76	2.975	6.07	4.1	6.3
chr1	243417919	243419319	1401	+	FALSE	TRUE	ENSG00000143702	CEP170	TRUE	ENSG00000143702	CEP170	FALSE	None	None	FALSE	None	None	Anti000660	-146	Divergent	None	None	286	ENSG00000054282.11	lv4_stringent	coding	coding_mRNA	GWAS_EFO_0004574_total_cholesterol_measurement[8.04E-10]	0.547619	1	5.675	5.345	4.85	6.06	5.785	5.05	4.575	4.99	4.845	3.105	6.78	6.8	6.55	5.75	5.28	5.55	7.81	7.56	5.99
chr1	244014010	244018000	3991	+	FALSE	TRUE	ENSG00000117020	AKT3	TRUE	ENSG00000117020	AKT3	FALSE	None	None	FALSE	None	None	Anti000661	370	Convergent	None	None	90	CATG00000041487.1	lv3_robust	nonCoding	lncRNA_divergent	GWAS_DOID_10273_heart_conduction_disease[2.00E-06]	0.785714	4	4.98	5.045	4.48	5.22	4.94	4.5	4.165	3.23	4.05	3.2	5.055	5.16	4.33	4.565	0	2.55	6.09	4.06	6.39
chr1	244212822	244214584	1763	+	FALSE	FALSE	None	None	FALSE	None	None	FALSE	None	None	FALSE	None	None	Anti000662	43505	None	NONHSAT150863.1	None	819	ENSG00000179456.9	lv4_stringent	coding	coding_mRNA	__na	NA	7	7.98	7.95	7.785	7.145	5.55	5.64	4.76	4.65	3.67	6.795	6.895	5.93	3.575	3.74	5.245	3.795	8.45	5.19	8.08
chr1	244614549	244617678	3130	+	FALSE	TRUE	ENSG00000035687	ADSS	TRUE	ENSG00000035687	ADSS	FALSE	None	None	FALSE	None	None	Anti000663	886	Convergent	None	None	4	ENSG00000179397.13	lv4_stringent	coding	coding_mRNA	GWAS_DOID_9970_obesity[5.92E-06]	0	4	5.625	6.17	5.515	5.115	4.745	4.05	4.43	3.97	3.71	5.05	5.575	4.675	3.005	3.425	6.355	5.965	5.94	6.48	4.51
chr1	245026814	245028039	1226	+	FALSE	TRUE	ENSG00000153187	HNRNPU	TRUE	ENSG00000153187	HNRNPU	FALSE	None	None	FALSE	None	None	Anti000665	142	Convergent	None	None	1178	ENSG00000273175.1	lv4_stringent	nonCoding	lncRNA_divergent	__na	0.714286	4	6.875	6.58	6.39	6.155	6.5	5.505	5.99	6.035	5.765	7.725	7.325	7	5.755	5.25	10.84	11.095	4.82	3.49	4.63
chr1	247290106	247335677	45572	+	FALSE	FALSE	None	None	TRUE	ENSG00000196418	ZNF124	FALSE	None	None	FALSE	None	None	Anti000671	-14386	Internal	None	None	379	CATG00000042297.1	lv4_stringent	nonCoding	uncertain_coding	GWAS_DOID_0050741_alcohol_dependence[4.00E-06]	0.5	4	5.825	6.05	5.725	5.47	4.59	4.36	3.785	4.065	4.265	3.68	4.945	3.805	3.49	3.16	3.83	4.355	5.94	5.48	5.57
chr1	247494589	247534391	39803	+	FALSE	TRUE	ENSG00000162714	ZNF496	TRUE	ENSG00000162714	ZNF496	FALSE	None	None	FALSE	None	None	Anti000672	455	Convergent	NONHSAT150897.1	None	30	ENSG00000162711.12	lv4_stringent	coding	coding_mRNA	PICS_PICS_0026_C_reactive_protein[0]	0.833333	4	6.645	6.805	6.64	6.495	5.745	5.25	4.525	4.685	4.86	5.05	5.965	4.85	4.04	3.59	4.495	4.115	7.92	6.06	5.76
chr1	172326	176725	4400	-	FALSE	FALSE	None	None	FALSE	None	None	FALSE	None	None	FALSE	None	None	Anti000677	16278	None	None	None	14239	CATG00000042730.1	lv2_permissive	nonCoding	NA	NA	NA	4	6.925	7.185	6.78	6.885	6.25	5.93	5.515	4.94	5.08	5.765	6.155	6.025	5.715	5.43	0	0	8.4	6.18	6.41
chr1	663997	675075	11079	-	FALSE	FALSE	None	None	FALSE	None	None	FALSE	None	None	FALSE	None	None	Anti000678	17602	None	NONHSAT150934.1	lnc-OR4F16-3	12483	CATG00000042734.1	lv2_permissive	nonCoding	NA	NA	NA	1	7.375	7.05	6.89	7.195	6.605	6.335	5.915	6.855	7.315	3.975	5.465	4.81	5.04	5.33	3.77	2.79	9.74	8.25	8.57
chr1	685397	690640	5244	-	FALSE	FALSE	None	None	FALSE	None	None	FALSE	None	None	FALSE	None	None	Anti000679	-23509	None	NONHSAT150936.1	None	23371	ENSG00000228327.2	lv4_stringent	nonCoding	lncRNA_sense_intronic	__na	NA	1	6.87	7.185	6.675	7.125	6.605	6.2	5.765	6.285	6.355	5.255	6.24	5.96	5.455	5.435	1.615	0	8.75	6.63	6.86
chr1	896427	902327	5901	-	FALSE	TRUE	ENSG00000187583	PLEKHN1	TRUE	ENSG00000187583	PLEKHN1	FALSE	None	None	FALSE	None	None	Anti000684	444	Convergent	None	None	30	CATG00000042837.1	lv4_stringent	nonCoding	lncRNA_divergent	__na	0.714286	2	4.39	4.685	4.92	5.72	5.575	5.7	4.325	4.605	4.5	1.705	5.74	5.45	5.01	4.34	6.53	7.46	4.01	3.99	3.21
chr1	1441112	1447601	6490	-	FALSE	TRUE	ENSG00000197785	ATAD3A	TRUE	ENSG00000197785	ATAD3A	FALSE	None	None	FALSE	None	None	Anti000698	45	Convergent	None	None	205	CATG00000043375.1	lv4_stringent	nonCoding	lncRNA_divergent	__na	0.761905	2	3.835	3.835	4.44	5.375	4.825	4.39	3.615	3.455	3.85	2.245	3.555	4.495	3.85	2.1	2.525	4.175	6.88	5.93	5.74
chr1	1542723	1551339	8617	-	FALSE	TRUE	ENSG00000197530	MIB2	TRUE	ENSG00000197530	MIB2	FALSE	None	None	TRUE	ENSG00000272106	RP11-345P4.9	Anti000700	-8	Divergent	None	None	173	ENSG00000272106.1	lv4_stringent	nonCoding	lncRNA_divergent	__na	0.833333	4	6.085	6.365	5.865	5.8	5.475	5.085	4.67	4.53	3.92	5.015	5.685	5.1	4.435	3.66	4.795	4.745	8.17	6.86	6.47
chr1	1628034	1630983	2950	-	FALSE	TRUE	ENSG00000215914	MMP23A	FALSE	None	None	FALSE	None	None	FALSE	None	None	Anti000701	-385	Divergent	None	None	4313	ENSG00000008128.18	lv2_permissive	coding	coding_mRNA	__na	-0.121988	10	0	1.09	1.05	0	1.455	0	0	2.63	3.45	0	0	2.295	1.13	0	0	1.43	4.32	4.17	2.92
chr1	1832759	1840548	7790	-	FALSE	FALSE	None	None	FALSE	None	None	FALSE	None	None	FALSE	None	None	Anti000703	-5717	Divergent	None	None	23	CATG00000043630.1	lv4_stringent	nonCoding	lncRNA_divergent	__na	NA	2	4.125	3.8	4.56	5.445	4.555	4.255	2.99	3.39	2.595	2.925	4.075	4.555	3.855	2.955	1.255	1.965	5.59	2.55	3.08
chr1	2152626	2159043	6418	-	FALSE	FALSE	None	None	FALSE	None	None	FALSE	None	None	FALSE	None	None	Anti000705	-1090	Divergent	NONHSAT150982.1	None	34	CATG00000043759.1	lv4_stringent	nonCoding	lncRNA_divergent	__na	NA	4	4.755	4.13	4.455	5.41	4.59	4.635	4.335	3.255	2.73	4.365	5.385	5.985	5.105	4.08	0	2.895	5.36	2.3	3.53
chr1	2240356	2245744	5389	-	FALSE	FALSE	None	None	FALSE	None	None	FALSE	None	None	FALSE	None	None	Anti000706	10658	None	NONHSAT153322.1	None	70	CATG00000043785.1	lv2_permissive	nonCoding	coding_mRNA	__na	NA	4	4.43	3.91	3.905	4.675	3.015	3.96	3.37	3.17	2.28	4.305	4.43	4.78	3.93	3.245	6.81	6.965	4.57	0	2.68
chr1	2471096	2478406	7311	-	FALSE	TRUE	ENSG00000272449	RP3-395M20.12	TRUE	ENSG00000272449	RP3-395M20.12	FALSE	None	None	FALSE	None	None	Anti000710	501	Convergent	None	None	5	ENSG00000238164.2	lv3_robust	nonCoding	lncRNA_divergent	GWAS_DOID_2377_multiple_sclerosis[1.00E-14]	0.619048	8	4.97	4.375	4.635	3.92	3.29	3.525	2.555	1.66	1.42	4.31	5.625	4.51	3.53	2.2	2.295	3.25	3.34	2.62	2.32
chr1	2510952	2517550	6599	-	FALSE	TRUE	ENSG00000157870	FAM213B	FALSE	None	None	FALSE	None	None	FALSE	None	None	Anti000711	-379	Divergent	None	None	269	CATG00000043953.1	lv3_robust	nonCoding	lncRNA_divergent	GWAS_DOID_2377_multiple_sclerosis[1.00E-14]	0.833333	7	5.765	5.645	5.48	4.68	3.835	2.8	2.32	2.61	2.61	3.885	4.84	2.055	2	2.08	1.395	2.695	3.86	0	0
chr1	6762572	6844717	82146	-	FALSE	TRUE	ENSG00000171735	CAMTA1	FALSE	None	None	FALSE	None	None	TRUE	ENSG00000237436	RP11-312B8.1	Anti000717	-666	Divergent	NONHSAT000684.2	None	324	ENSG00000237436.1	lv4_stringent	nonCoding	lncRNA_divergent	__na	-0.928571	5	1.325	1.57	1.055	1.175	1.36	1.64	2.69	4.26	5.61	1.03	1.205	1.895	3.085	4.33	0.335	0.785	2.26	1.79	2.03
chr1	8261936	8264305	2370	-	FALSE	FALSE	None	None	FALSE	None	None	FALSE	None	None	FALSE	None	None	Anti000720	-4426	Divergent	None	None	334	CATG00000045734.1	lv2_permissive	nonCoding	NA	NA	NA	10	2.4	2.82	3.035	4.075	2.755	3.855	4.005	4.875	4.11	3.445	3.99	4.74	5.34	6.595	1.965	0	0	0	0
chr1	8877703	8886177	8475	-	FALSE	FALSE	None	None	FALSE	None	None	FALSE	None	None	FALSE	None	None	Anti000721	-4888	Divergent	None	None	52	ENSG00000142599.13	lv3_robust	coding	coding_mRNA	GWAS_DOID_12306_vitiligo[3.54E-14]	NA	3	1.76	2.525	3.875	5.17	5.09	5.2	5.06	5.275	5.365	1.56	3.96	5.26	5.67	4.75	0.61	0.835	4.07	2.45	2.98
chr1	11069265	11073071	3807	-	FALSE	TRUE	ENSG00000120948	TARDBP	TRUE	ENSG00000120948	TARDBP	FALSE	None	None	FALSE	None	None	Anti000727	329	Convergent	None	None	35	CATG00000046764.1	lv3_robust	nonCoding	lncRNA_divergent	__na	0.214286	1	4.465	3.62	4.57	4.765	4.83	4.16	3.935	3.365	4.355	1.66	3.705	5.22	3.355	1.93	4.435	5.885	3.67	3.45	5.77
chr1	11966116	11969971	3856	-	FALSE	FALSE	None	None	FALSE	None	None	TRUE	ENSG00000201801	RNU5E-4P	FALSE	None	None	Anti000732	-24290	None	None	None	7	ENSG00000201801.1	lv3_robust	nonCoding	small_RNA	GWAS_DOID_1470_major_depressive_disorder[0.00000436]	NA	4	5.82	6.195	6.06	5.51	5.405	4.885	4.23	4.46	3.98	6.455	7.29	6.555	5.12	6.415	2.325	3.22	4.59	3.81	7.2
chr1	16136911	16173945	37035	-	FALSE	TRUE	ENSG00000065526	SPEN	FALSE	None	None	FALSE	None	None	TRUE	ENSG00000179743	RP11-169K16.9	Anti000733	-413	Divergent	NONHSAT151172.1	None	61	CATG00000048495.1	lv4_stringent	nonCoding	lncRNA_divergent	__na	-0.0598813	1	5.115	5.245	4.975	4.54	4.445	4.55	4.17	4.835	5.26	3.97	5.155	4.775	4.615	4.46	2.695	4.135	6.5	4.67	5.33
chr1	16825753	16840855	15103	-	FALSE	TRUE	ENSG00000261135	RP4-798A10.7	FALSE	None	None	TRUE	ENSG00000206652	RNU1-1	FALSE	None	None	Anti000743	-284	Divergent	NONHSAT151181.1	None	71	ENSG00000206652.1	lv4_stringent	nonCoding	small_RNA	__na	0.479051	4	10.73	10.69	10.81	9.805	9.505	9.82	9.315	9.845	10.115	18.39	18.91	19.215	19.13	19.23	0	1.33	15.27	14.89	14.91
chr1	16989008	16993545	4538	-	FALSE	FALSE	None	None	FALSE	None	None	TRUE	ENSG00000207513	RNU1-3	FALSE	None	None	Anti000746	-5952	Divergent	None	None	83	ENSG00000207513.1	lv2_permissive	nonCoding	NA	NA	NA	4	12.35	12.3	12.435	11.35	11.135	11.39	10.88	10.71	11.515	17.535	17.475	17.3	16.98	18.685	0	0	17	16.62	16.64
chr1	17063510	17066280	2771	-	FALSE	TRUE	ENSG00000207389:ENSG00000058453	RNU1-4:CROCC	FALSE	None	None	FALSE	None	None	FALSE	None	None	Anti000747	-487	Divergent	None	None	4312	CATG00000049003.1	lv2_permissive	nonCoding	NA	NA	NA	1	5.88	6.135	5.63	6.45	5.255	4.94	4.455	5.245	5.54	5.235	6.19	6.39	5.1	3.385	0	0	5.5	2.47	5.02
chr1	17218908	17222086	3179	-	FALSE	TRUE	ENSG00000207005	RNU1-2	TRUE	ENSG00000058453	CROCC	FALSE	None	None	FALSE	None	None	Anti000748	6495	Convergent	None	None	100	CATG00000049010.1	lv2_permissive	nonCoding	lncRNA_intergenic	__na	0.904762	4	5.525	4.74	4.73	5.39	5.02	3.935	3.46	4.19	4.31	4.8	5.71	5.865	3.975	2.535	0	2.37	5.65	3.15	4.83
chr1	17241436	17244682	3247	-	FALSE	FALSE	None	None	TRUE	ENSG00000058453	CROCC	FALSE	None	None	FALSE	None	None	Anti000749	-3762	Divergent	None	None	2004	CATG00000049026.1	lv2_permissive	nonCoding	lncRNA_divergent	__na	-0.761905	9	0	0	0.995	0.98	1.395	4.045	3.905	5.61	6.37	0	0	1.1	1.06	2.965	2.98	3.06	0	2.28	0
chr1	17307331	17307798	468	-	FALSE	FALSE	None	None	FALSE	None	None	TRUE	ENSG00000117122	MFAP2	FALSE	None	None	Anti000751	11517	None	None	None	187	ENSG00000117122.9	lv4_stringent	coding	coding_mRNA	GWAS_EFO_0004713_forced_expiratory_volume[8.00E-16]	NA	7	7.575	8.145	7.125	7.215	6.56	5.335	2.185	4.28	2.105	8.04	8.66	8.02	6.73	5.06	5.965	7.925	10	10.11	9.02
chr1	24019144	24021281	2138	-	FALSE	FALSE	None	None	TRUE	ENSG00000142676	RPL11	FALSE	None	None	FALSE	None	None	Anti000776	2181	Convergent	None	None	26031	ENSG00000244609.2	lv3_robust	nonCoding	lncRNA_divergent	GWAS_DOID_526_Human_immunodeficiency_virus_infectious_disease[0.00000183]	0	2	3.415	0	5.54	4.09	2.265	3.855	4.205	3.6	2.73	9.235	10.235	10.02	9.435	8.12	14.355	13.77	0	0	0
chr1	24078980	24104777	25798	-	FALSE	TRUE	ENSG00000057757	PITHD1	FALSE	None	None	FALSE	None	None	TRUE	ENSG00000236810	RP5-886K2.3	Anti000777	-117	Divergent	NONHSAT151266.1	lnc-GALE-1	2	ENSG00000236810.1	lv4_stringent	nonCoding	lncRNA_divergent	GWAS_DOID_526_Human_immunodeficiency_virus_infectious_disease[0.00000183]	0.738095	4	4.765	4.44	4.755	4.245	3.885	2.945	2.675	3.305	3.995	4.23	5.33	4.3	3.285	2.82	7.195	7.065	6.32	3.82	3.86
chr1	24962735	24969450	6716	-	FALSE	TRUE	ENSG00000133226	SRRM1	TRUE	ENSG00000133226	SRRM1	FALSE	None	None	FALSE	None	None	Anti000782	-52	Divergent	None	None	25	CATG00000051361.1	lv4_stringent	coding	coding_mRNA	__na	-0.323359	6	4.28	4.41	5.095	6.145	6.145	6.315	5.795	6.22	6.085	3.23	5.235	6.315	5.82	5.005	1.385	3.245	4.27	2.24	3.95
chr1	25043132	25045459	2328	-	FALSE	FALSE	None	None	FALSE	None	None	FALSE	None	None	FALSE	None	None	Anti000783	-26388	None	None	None	14392	CATG00000051457.1	lv2_permissive	nonCoding	NA	NA	NA	10	3.545	1.19	4.445	5.075	3.39	5.555	4.73	5.835	5.74	2.885	6.395	6.925	7.455	8.64	0	1.16	3.4	0	3.22
chr1	26433184	26437311	4128	-	FALSE	TRUE	ENSG00000175087	PDIK1L	FALSE	None	None	FALSE	None	None	FALSE	None	None	Anti000790	-352	Divergent	None	None	129	ENSG00000158022.6	lv2_permissive	nonCoding	coding_mRNA	GWAS_DOID_8986_narcolepsy[7.68E-32]	0.778457	7	4.71	4.665	4.72	4.145	3.625	0	1.685	0	1.61	3.135	4.335	2.765	2.985	0.925	0	1.695	4.94	0	2.51
chr1	26784650	26799355	14706	-	FALSE	TRUE	ENSG00000198830	HMGN2	TRUE	ENSG00000198830	HMGN2	FALSE	None	None	TRUE	ENSG00000225891	RP3-476K8.3	Anti000792	-341	Divergent	None	None	14	CATG00000052150.1	lv3_robust	coding	coding_mRNA	__na	0.785714	8	5.23	5.57	4.6	4.405	3.45	2.85	2.45	2.9	3.34	3.42	4.165	3.685	2.72	2.195	7.955	8.06	6.15	2.61	3.53
chr1	26818059	26827426	9368	-	FALSE	FALSE	None	None	FALSE	None	None	FALSE	None	None	FALSE	None	None	Anti000793	27505	None	None	None	26	CATG00000052162.1	lv4_stringent	nonCoding	lncRNA_intergenic	GWAS_HP_0001877_Abnormality_of_erythrocytes[2.93E-08]	NA	7	5.27	4.755	5.13	3.615	3.685	2.145	1.48	1.23	0.93	3.995	5.64	3.515	0.88	0	0.845	2.28	6.11	2.33	3.22
chr1	26906078	26947797	41720	-	FALSE	FALSE	None	None	FALSE	None	None	FALSE	None	None	FALSE	None	None	Anti000794	-26140	None	NONHSAT153520.1	None	122	CATG00000052185.1	lv3_robust	nonCoding	lncRNA_intergenic	GWAS_DOID_332_amyotrophic_lateral_sclerosis[1.00E-06]	NA	9	1.67	1.915	2.165	2.465	2.225	3.765	4.24	5.74	6.735	2.435	3.14	3.445	4.05	4.97	0.33	1.735	5.69	4.84	4.38
chr1	27013249	27022398	9150	-	FALSE	TRUE	ENSG00000117713	ARID1A	FALSE	None	None	FALSE	None	None	TRUE	ENSG00000260063	RP5-968P14.2	Anti000795	-125	Divergent	None	None	27	ENSG00000260063.1	lv4_stringent	nonCoding	lncRNA_divergent	GWAS_DOID_1461_cholesterol_embolism[1.00E-15]	-0.467074	1	5.715	5.275	5.275	5.975	5.57	5.685	5.17	5.95	6.345	5.335	5.515	6.205	5.83	5.58	1.65	2.655	5.45	3.21	2.06
chr1	28670389	28672831	2443	-	FALSE	FALSE	None	None	FALSE	None	None	FALSE	None	None	FALSE	None	None	Anti000803	16036	None	None	None	12	CATG00000053106.1	lv3_robust	nonCoding	lncRNA_intergenic	__na	NA	6	1.625	3.24	4.16	4.46	3.655	5.4	3.355	5.295	4.8	4.46	5.675	6.8	6.2	7.69	0	0	2.48	2.62	2.31
chr1	28893815	28908372	14558	-	FALSE	FALSE	None	None	FALSE	None	None	FALSE	None	None	TRUE	ENSG00000197989	SNHG12	Anti000804	-10339	None	NONHSAT001975.2	lnc-TAF12-1	11	ENSG00000197989.9	lv4_stringent	nonCoding	lncRNA_intergenic	__na	NA	2	8.39	8.505	8.76	9.805	9.845	9.64	8.775	8.385	7.765	10.525	10.68	11.4	10.985	11.385	8.625	7.175	10.52	10.72	9.84
chr1	29559118	29564802	5685	-	FALSE	FALSE	None	None	TRUE	ENSG00000060656	PTPRU	FALSE	None	None	FALSE	None	None	Anti000809	1650	Convergent	None	None	1096	CATG00000053396.1	lv2_permissive	nonCoding	NA	NA	0.357143	6	1.475	2.665	3.105	4.56	4.445	3.8	3.49	2.42	3.055	0	0	3.27	3.395	0.76	0	1.9	3.15	2.44	1.44
chr1	31624098	31627792	3695	-	FALSE	FALSE	None	None	FALSE	None	None	FALSE	None	None	FALSE	None	None	Anti000813	104072	None	None	None	0	CATG00000053667.1	lv4_stringent	nonCoding	lncRNA_intergenic	__na	NA	1	3.85	4.13	4.795	4.415	4.335	2.89	1.87	3.085	3.635	2.895	4.965	3.525	3.84	0.985	1.005	1.55	2.01	2.14	1.86
chr1	32175618	32181163	5546	-	FALSE	FALSE	None	None	FALSE	None	None	FALSE	None	None	FALSE	None	None	Anti000816	96368	None	None	None	7737	ENSG00000084636.13	lv3_robust	coding	coding_mRNA	__na	NA	2	3.41	2.41	3.795	5.255	4.295	4.22	2.775	3.11	1.22	2.93	5.035	4.905	3.915	2.845	0	0	1.59	2.47	2.17
chr1	36547924	36554589	6666	-	FALSE	TRUE	ENSG00000116863	ADPRHL2	TRUE	ENSG00000116863	ADPRHL2	FALSE	None	None	FALSE	None	None	Anti000836	112	Convergent	None	None	4017	ENSG00000232862.4	lv2_permissive	nonCoding	pseudogene	GWAS_DOID_10126_keratoconus[8.45E-10]	-0.785714	6	1.67	1.91	2.85	4.51	4.465	5.195	5.03	4.805	5.25	0	2.38	5.28	5.115	5.225	2.635	5.385	2.12	3.83	1.97
chr1	36615099	36621332	6234	-	FALSE	TRUE	ENSG00000116871	MAP7D1	TRUE	ENSG00000116871	MAP7D1	FALSE	None	None	FALSE	None	None	Anti000837	151	Convergent	None	None	133	CATG00000054939.1	lv4_stringent	nonCoding	lncRNA_divergent	GWAS_DOID_10126_keratoconus[5.40E-13]	0.547619	2	4.235	4.86	5.19	5.395	4.75	5.445	4.97	4.735	4.48	4.385	5.545	6.19	5.265	4.585	0	3.05	5.05	3.92	4.3
chr1	36640078	36644626	4549	-	FALSE	TRUE	ENSG00000116871	MAP7D1	TRUE	ENSG00000116871	MAP7D1	FALSE	None	None	FALSE	None	None	Anti000838	3	Convergent	None	None	910	CATG00000054959.1	lv3_robust	nonCoding	lncRNA_divergent	GWAS_DOID_10126_keratoconus[6.68E-07]	0.904762	8	5.53	5.045	5.03	4.37	3.87	3.27	2.76	2.145	2.92	5.305	5.16	4.96	2.98	1.95	10.39	10.435	0	0	0
chr1	40502210	40506141	3932	-	FALSE	TRUE	ENSG00000131236	CAP1	TRUE	ENSG00000131236	CAP1	FALSE	None	None	FALSE	None	None	Anti000856	-113	Divergent	None	None	22	CATG00000055817.1	lv4_stringent	nonCoding	lncRNA_divergent	__na	0.52381	4	5.735	5.52	4.855	5.045	4.435	4.585	5.21	4.275	4.67	5.215	6.015	5.88	5.21	3.275	0.975	2.765	3.92	0	3.74
chr1	40609046	40627458	18413	-	FALSE	TRUE	ENSG00000117000	RLF	TRUE	ENSG00000117000	RLF	FALSE	None	None	FALSE	None	None	Anti000857	412	Convergent	None	None	154	CATG00000055869.1	lv3_robust	nonCoding	lncRNA_divergent	__na	-0.738095	5	1.07	1.89	1.71	1.34	1.99	1.805	2.81	3.67	4.7	1.88	1.95	2.42	2.515	3.65	1.725	2.9	1.49	1.24	1.04
chr1	40717735	40723610	5876	-	FALSE	TRUE	ENSG00000084073	ZMPSTE24	FALSE	None	None	FALSE	None	None	TRUE	ENSG00000259943	RP1-39G22.7	Anti000858	-168	Divergent	NONHSAT002627.2	lnc-COL9A2-1	9	ENSG00000259943.1	lv4_stringent	nonCoding	lncRNA_divergent	__na	0.857143	8	7.065	7.055	6.99	6.25	4.85	4.39	4.03	4.36	5.695	6.315	7.495	5.98	5.545	5.29	5.985	4.62	7.85	5.82	7.38
chr1	41153261	41157704	4444	-	FALSE	TRUE	ENSG00000066136	NFYC	TRUE	ENSG00000066136	NFYC	FALSE	None	None	TRUE	ENSG00000272145	NFYC-AS1	Anti000860	18	Convergent	NONHSAT002658.2	lnc-RIMS3-6	33	ENSG00000272145.1	lv4_stringent	nonCoding	lncRNA_divergent	GWAS_DOID_526_Human_immunodeficiency_virus_infectious_disease[4.00E-06]	0.52381	8	7.365	8.075	7.41	6.59	5.48	5.33	4.735	5.715	6.04	6.84	7.685	5.875	6.08	6.09	5.56	6.305	9.21	7.86	8.26
chr1	41834778	41847657	12880	-	FALSE	FALSE	None	None	TRUE	ENSG00000204060	FOXO6	FALSE	None	None	TRUE	ENSG00000229901	RP11-399E6.4	Anti000861	20062	Internal	None	None	212	CATG00000056189.1	lv4_stringent	nonCoding	uncertain_coding	GWAS_DOID_3312_bipolar_disorder[3.00E-06]	0.119048	4	4.27	4.34	4.28	4.72	4.05	3.865	2.745	2.23	2.39	1.68	3.445	3.585	3.11	0.875	2.25	2.43	6.25	3.43	2.65
chr1	43140690	43147795	7106	-	FALSE	TRUE	ENSG00000065978	YBX1	FALSE	None	None	FALSE	None	None	FALSE	None	None	Anti000864	-302	Divergent	None	None	31	CATG00000056283.1	lv4_stringent	nonCoding	lncRNA_divergent	__na	-0.0238095	1	5.3	5.3	4.735	5.19	4.885	5.14	4.91	5.265	6.36	3.625	4.985	5.735	5.825	5.44	5.385	4.905	3.92	0	2.35
chr1	44438617	44444558	5942	-	FALSE	TRUE	ENSG00000117411	B4GALT2	FALSE	None	None	FALSE	None	None	FALSE	None	None	Anti000872	-56	Divergent	None	None	233	CATG00000056978.1	lv2_permissive	nonCoding	lncRNA_divergent	__na	0.761905	4	5.515	4.865	5.125	4.995	4.175	3.9	3.65	3.66	4.055	3.405	4.075	4.07	3.58	1.525	9.575	9.44	4.87	3.53	4.25
chr1	45092770	45098025	5256	-	FALSE	TRUE	ENSG00000187147	RNF220	TRUE	ENSG00000187147	RNF220	FALSE	None	None	FALSE	None	None	Anti000874	97	Convergent	NONHSAT151526.1	None	459	CATG00000057135.1	lv4_stringent	nonCoding	lncRNA_divergent	__na	-0.119048	6	2.7	3.94	4.955	6.195	5.67	5.66	5.3	5.33	5.47	1.67	3.255	4.455	3.76	3.65	3.72	4.255	2.39	0	1.51
chr1	45193582	45196952	3371	-	FALSE	FALSE	None	None	FALSE	None	None	TRUE	ENSG00000200169	RNU5D-1	FALSE	None	None	Anti000875	6772	Convergent	None	None	32	ENSG00000200169.1	lv4_stringent	nonCoding	small_RNA	__na	NA	8	7.26	7.615	6.925	6.185	4.845	4.5	4.315	5.235	6.385	9.035	8.795	8.6	7.87	8.59	0	2.3	8.4	7.16	8.38
chr1	45260807	45265757	4951	-	FALSE	TRUE	ENSG00000173846	PLK3	FALSE	None	None	FALSE	None	None	FALSE	None	None	Anti000876	-139	Divergent	None	None	788	ENSG00000142959.4	lv4_stringent	nonCoding	coding_mRNA	__na	0.214286	6	2.215	2.59	4.02	5.2	5.035	4.795	3.75	5	4.98	2.11	4.325	6.155	6.175	5.16	0.815	1.685	3.86	2.6	2.78
chr1	46642161	46651972	9812	-	FALSE	FALSE	None	None	FALSE	None	None	FALSE	None	None	FALSE	None	None	Anti000888	1432	Convergent	None	None	138	CATG00000057629.1	lv2_permissive	nonCoding	NA	NA	NA	10	3.21	2.77	3.005	3.56	3.65	3.61	1.73	4.24	5.195	2.17	3.045	3.665	2.95	4.15	6.855	6.655	3.87	3.12	2.31
chr1	47783918	47800358	16441	-	FALSE	TRUE	ENSG00000162368	CMPK1	TRUE	ENSG00000162368	CMPK1	FALSE	None	None	FALSE	None	None	Anti000895	744	Convergent	None	None	462	ENSG00000123473.11	lv4_stringent	nonCoding	coding_mRNA	GWAS_DOID_10124_corneal_disease[3.00E-12]	0.857143	8	5.11	5.135	4.23	3.9	3.405	3.095	3.04	2.55	3.11	4.25	4.99	4.255	3.85	2.62	4.27	4.635	5.01	4.58	3.87
chr1	47889385	47903305	13921	-	FALSE	FALSE	None	None	TRUE	ENSG00000186564	FOXD2	FALSE	None	None	TRUE	ENSG00000237424	FOXD2-AS1	Anti000896	1615	Convergent	None	None	61	ENSG00000237424.1	lv4_stringent	coding	lncRNA_divergent	GWAS_DOID_655_inherited_metabolic_disorder[1.00E-33]	0.904762	7	6.65	6.77	6.615	6.265	5.08	4.59	3.675	2.8	2.685	3.77	5.175	4.485	2.285	1.66	3.455	4.485	7.51	5.85	6.71
chr1	51429417	51435816	6400	-	FALSE	TRUE	ENSG00000123080	CDKN2C	TRUE	ENSG00000123080	CDKN2C	FALSE	None	None	FALSE	None	None	Anti000903	199	Convergent	NONHSAT151590.1	None	44	CATG00000058292.1	lv4_stringent	nonCoding	uncertain_coding	GWAS_DOID_1461_cholesterol_embolism[6.40E-15]	0.928571	1	4.395	4.76	5.28	5.02	4.24	4.4	4.025	2.645	3.755	2.075	3.815	5.17	3.6	2.325	2.02	4.125	6.34	5.95	4.02
chr1	51700769	51701900	1132	-	FALSE	TRUE	ENSG00000123091	RNF11	FALSE	None	None	FALSE	None	None	FALSE	None	None	Anti000906	-42	Divergent	None	None	32	ENSG00000203356.2	lv4_stringent	nonCoding	lncRNA_divergent	__na	-0.857143	3	0	1.675	4.455	0	5.075	5.51	4.66	5.53	6.12	0	0	5.385	4.165	5.23	0	3.195	0	0	3.26
chr1	55680787	55681353	567	-	FALSE	FALSE	None	None	FALSE	None	None	TRUE	ENSG00000162402	USP24	FALSE	None	None	Anti000925	-2180	Divergent	None	None	317	ENSG00000162402.8	lv4_stringent	coding	coding_mRNA	GWAS_DOID_655_inherited_metabolic_disorder[5.02E-20]	NA	4	5.845	5.84	4.94	6.16	4.635	4.87	2.05	4.785	4.755	5.675	5.7	6.16	7.285	6.05	2.67	6.005	10.11	9.9	9.56
chr1	59366503	59369617	3115	-	FALSE	FALSE	None	None	FALSE	None	None	FALSE	None	None	FALSE	None	None	Anti000929	-95730	None	NONHSAT003536.2	lnc-JUN-2	0	ENSG00000232453.1	lv3_robust	nonCoding	lncRNA_intergenic	GWAS_DOID_1561_cognitive_disorder[5.00E-06]	NA	4	3.615	4.635	4.275	4.875	4.165	3.49	2.825	1.915	1.36	3.485	4.57	5.375	3.74	0	0	0	3.03	3.71	0
chr1	61521265	61523578	2314	-	FALSE	FALSE	None	None	TRUE	ENSG00000162599	NFIA	FALSE	None	None	FALSE	None	None	Anti000930	4075	Convergent	None	None	1060	ENSG00000231252.1	lv3_robust	nonCoding	lncRNA_intergenic	GWAS_EFO_0000685_response_to_drug[5.00E-08]	-0.52381	6	1.195	3.82	2.8	1.17	3.24	3.03	4.63	4.3	4.05	3.99	5.775	6.005	7.04	7.31	1.23	6.965	0	2.68	4.46
chr1	68126697	68153900	27204	-	FALSE	FALSE	None	None	TRUE	ENSG00000116717	GADD45A	FALSE	None	None	FALSE	None	None	Anti000939	2540	Convergent	None	None	179	CATG00000061698.1	lv4_stringent	nonCoding	lncRNA_antisense	__na	-0.97619	5	2.605	2.235	3.035	2.64	3.475	4.48	4.64	5.175	5.615	2.21	2.525	3.57	4.88	4.375	9.24	7.85	1.4	2.23	1.05
chr1	70713726	70716523	2798	-	FALSE	FALSE	None	None	TRUE	ENSG00000116754	SRSF11	FALSE	None	None	FALSE	None	None	Anti000942	1097	Convergent	None	None	997	CATG00000062039.1	lv1_raw	nonCoding	NA	NA	0.333333	1	4.82	4.86	5.77	5.425	4.53	4.68	3.905	5.255	5.36	4.715	6.675	5.385	5.15	4.735	9.76	9.045	0	0	0
chr1	78332242	78354946	22705	-	FALSE	TRUE	ENSG00000162614	NEXN	TRUE	ENSG00000162614	NEXN	FALSE	None	None	TRUE	ENSG00000235927	NEXN-AS1	Anti000949	598	Convergent	NONHSAT004050.2	lnc-FUBP1-1	2	ENSG00000235927.2	lv4_stringent	nonCoding	lncRNA_divergent	GWAS_DOID_9970_obesity[3.00E-08]	0.761905	8	7.27	7.345	6.74	5.965	5.34	5.14	4.345	5.335	6.595	6.57	7.145	5.965	5.725	5.755	5.375	5.6	8.34	7.34	7.18
chr1	78467953	78470459	2507	-	FALSE	TRUE	ENSG00000162616	DNAJB4	TRUE	ENSG00000137960:ENSG00000162616	GIPC2:DNAJB4	FALSE	None	None	TRUE	ENSG00000273338	RP11-386I14.4	Anti000950	-78	Divergent	None	None	220	ENSG00000273338.1	lv4_stringent	nonCoding	lncRNA_divergent	GWAS_DOID_9970_obesity[3.00E-08]	0.690476	4	5.385	5.67	5.47	3.805	4.65	4.255	2.9	4.04	5.01	5.48	6.46	4.76	5.055	5.25	4.575	1.115	0	0	0
chr1	78525107	78527592	2486	-	FALSE	FALSE	None	None	TRUE	ENSG00000137960	GIPC2	FALSE	None	None	FALSE	None	None	Anti000951	16005	Internal	None	None	15238	ENSG00000213561.4	lv3_robust	coding	pseudogene	GWAS_DOID_9970_obesity[3.00E-08]	0.809524	5	2.765	1.185	3.135	3.36	4.185	4.74	4.54	5.63	6.19	1.24	3.655	5.675	5.975	6.92	0	1.115	0	3.47	2.29
chr1	83596586	83602886	6301	-	FALSE	FALSE	None	None	TRUE	ENSG00000230817	RP4-601K24.1	FALSE	None	None	FALSE	None	None	Anti000952	229640	Internal	None	None	2358	CATG00000064312.1	lv1_raw	nonCoding	NA	NA	NA	1	5.57	5.785	5.045	5.725	5.775	5.865	4.9	5.595	5.125	3.405	4.605	3.735	4.2	4.25	0	0.655	6.67	5.28	5.51
chr1	83625945	83628398	2454	-	FALSE	FALSE	None	None	TRUE	ENSG00000230817	RP4-601K24.1	FALSE	None	None	FALSE	None	None	Anti000953	255152	Internal	None	None	11121	CATG00000064313.1	lv2_permissive	nonCoding	NA	NA	NA	1	5.925	5.705	5.6	6.4	6.035	5.635	4.975	5.155	5.08	5.35	6.2	6.825	6.57	6.18	1.24	0	7.1	5.71	6.01
chr1	83630026	83632286	2261	-	FALSE	FALSE	None	None	TRUE	ENSG00000230817	RP4-601K24.1	FALSE	None	None	FALSE	None	None	Anti000954	259040	Internal	None	None	7233	CATG00000064313.1	lv2_permissive	nonCoding	NA	NA	NA	1	5.645	5.725	5.715	5.57	5.645	5.555	5.195	5.755	4.53	4.57	4.64	5.465	4.435	4.13	0	1.175	7.52	5.51	6.21
chr1	93758740	93811363	52624	-	FALSE	TRUE	ENSG00000117505	DR1	FALSE	None	None	TRUE	ENSG00000223745	RP4-717I23.3	FALSE	None	None	Anti000982	-81	Divergent	NONHSAT004530.2	lnc-TMED5-1	15	ENSG00000223745.3	lv4_stringent	nonCoding	lncRNA_divergent	__na	1	4	5.17	5.115	4.735	4.595	4.395	4.09	3.455	3.95	4.365	4.105	4.79	3.7	3.9	4.1	6.395	4.62	7.52	5.81	5.19
chr1	95412665	95415176	2512	-	FALSE	FALSE	None	None	FALSE	None	None	FALSE	None	None	FALSE	None	None	Anti000989	82288	None	None	None	16813	CATG00000067187.1	lv3_robust	nonCoding	lncRNA_intergenic	__na	NA	6	3.64	3.445	5.155	5.175	5.975	6.2	6.61	6.545	6.535	5.22	6.73	7.93	8.72	8.965	0	0	0	2.58	2.28
chr1	100435074	100438181	3108	-	FALSE	FALSE	None	None	TRUE	ENSG00000117620	SLC35A3	FALSE	None	None	TRUE	ENSG00000228084	RP5-884G6.2	Anti000994	2087	Convergent	NONHSAT151999.1	None	2723	ENSG00000228084.1	lv4_stringent	nonCoding	lncRNA_divergent	GWAS_DOID_0060108_brain_glioma[6.10E-08]	-0.714286	10	4.085	3.765	4.98	5.705	4.405	5.105	5.405	6.215	6.48	4.64	6.49	6.38	6.655	7.63	4.61	6.21	5.06	3.71	5.67
chr1	100722255	100731613	9359	-	FALSE	TRUE	ENSG00000137996	RTCA	FALSE	None	None	FALSE	None	None	TRUE	ENSG00000224616	RP11-305E17.6	Anti000997	-149	Divergent	NONHSAT152004.1	lnc-DBT-1	58	ENSG00000224616.1	lv4_stringent	nonCoding	lncRNA_divergent	__na	0.833333	8	5.515	5.27	5.515	4.685	4.255	3.61	2.795	3.79	3.45	5.01	5.88	4.655	3.53	2.615	3.27	3.185	6.81	6.25	6.12
chr1	101692464	101702161	9698	-	FALSE	TRUE	ENSG00000170989	S1PR1	FALSE	None	None	FALSE	None	None	TRUE	ENSG00000225938	RP4-575N6.4	Anti000999	-282	Divergent	None	None	10	ENSG00000225938.1	lv4_stringent	nonCoding	lncRNA_divergent	__na	0.928571	7	4.72	4.725	3.95	3.795	3.435	2.265	1.615	0.75	1.815	3.75	4.82	4.17	2.55	2.19	0	2.33	4.84	2.63	2
chr1	104049213	104068584	19372	-	FALSE	TRUE	ENSG00000185946	RNPC3	TRUE	ENSG00000185946	RNPC3	FALSE	None	None	TRUE	ENSG00000224613	RP11-153F1.1	Anti001001	-8	Divergent	None	None	459	ENSG00000224613.2	lv4_stringent	nonCoding	lncRNA_divergent	GWAS_DOID_9970_obesity[7.00E-06]	0.785714	4	4.34	4.99	4.02	3.865	3.91	3.385	3	3.185	3.92	2.33	3.29	2.66	1.975	2.11	1.85	1.415	5.84	4.11	5.09
chr1	109231508	109234909	3402	-	FALSE	TRUE	ENSG00000134186	PRPF38B	FALSE	None	None	FALSE	None	None	FALSE	None	None	Anti001003	-35	Divergent	NONHSAT004992.2	lnc-HENMT1-2	87	CATG00000070161.1	lv4_stringent	nonCoding	lncRNA_divergent	__na	0.904762	4	6.14	6.265	5.705	5.66	5.025	4.74	4.49	3.75	4.27	4.635	5.775	4.29	4.11	4.79	2.88	3.99	4.93	3.59	5.36
chr1	109622885	109633505	10621	-	FALSE	TRUE	ENSG00000215717	TMEM167B	TRUE	ENSG00000215717	TMEM167B	FALSE	None	None	TRUE	ENSG00000273382	RP5-1065J22.8	Anti001006	76	Convergent	None	None	7	ENSG00000273382.1	lv4_stringent	nonCoding	lncRNA_divergent	__na	0.904762	8	5.33	4.985	4.625	3.995	3.5	3.4	2.13	2.745	3.36	3.995	4.03	3.44	3.29	1.8	4.725	4.995	6.58	5.76	5.6
chr1	110082476	110091308	8833	-	FALSE	TRUE	ENSG00000065135	GNAI3	TRUE	ENSG00000065135	GNAI3	FALSE	None	None	TRUE	ENSG00000254942	RP5-1160K1.8	Anti001007	74	Convergent	None	None	176	CATG00000070588.1	lv4_stringent	nonCoding	lncRNA_divergent	GWAS_DOID_1936_atherosclerosis[4.71E-13]	-0.952381	10	5.545	5.755	5.395	5.87	5.99	6.555	6.765	7.445	8.055	4.4	5.76	6.4	7.01	6.95	3.77	4.875	3.3	1.94	2.7
chr1	110417862	110577655	159794	-	FALSE	TRUE	ENSG00000143093	STRIP1	TRUE	ENSG00000143093	STRIP1	FALSE	None	None	TRUE	ENSG00000235005	RP11-195M16.1	Anti001009	400	Convergent	None	None	538	CATG00000071083.1	lv3_robust	nonCoding	lncRNA_divergent	GWAS_DOID_655_inherited_metabolic_disorder[3.00E-16]	-0.785714	5	0.45	0.36	0.775	1.1	0.94	1.805	2.185	3.51	5.015	0.62	0.795	1.47	2.245	3.375	5.955	5.7	0.5	0.39	0.63
chr1	110615203	110663092	47890	-	FALSE	FALSE	None	None	FALSE	None	None	FALSE	None	None	FALSE	None	None	Anti001010	8029	Convergent	NONHSAT152070.1	None	1488	CATG00000071110.1	lv3_robust	nonCoding	lncRNA_intergenic	GWAS_DOID_0050741_alcohol_dependence[6.00E-06]	NA	9	0.585	0	0.85	2.37	2.885	3.59	3.28	4.21	4.785	0.435	0.685	2.555	3.075	3.135	0.725	1.17	0.76	0.61	0.86
chr1	110876073	110882316	6244	-	FALSE	TRUE	ENSG00000162775	RBM15	TRUE	ENSG00000162775	RBM15	FALSE	None	None	TRUE	ENSG00000227963	RP5-1074L1.1	Anti001011	370	Convergent	None	None	537	ENSG00000227963.1	lv4_stringent	nonCoding	lncRNA_divergent	__na	-0.761905	1	5.255	4.53	4.555	4.865	5.045	5.205	4.92	5.625	6.13	4.465	5.205	5.745	5.275	5.2	3.235	4.53	5.62	4.4	5.48
chr1	116675844	116678909	3066	-	FALSE	FALSE	None	None	FALSE	None	None	FALSE	None	None	FALSE	None	None	Anti001032	12414	None	None	None	2806	CATG00000072809.1	lv1_raw	nonCoding	NA	NA	NA	1	7.685	7.65	7.3	7.315	7.575	7.4	6.825	8.215	9.205	4.44	6.62	6.045	6.45	6.65	6.96	7.23	10.87	9.39	9.1
chr1	116942559	116961183	18625	-	FALSE	FALSE	None	None	FALSE	None	None	TRUE	ENSG00000203865	ATP1A1OS	FALSE	None	None	Anti001033	12451	None	NONHSAT005431.2	lnc-ATP1A1OS-5	31	ENSG00000203865.5	lv4_stringent	nonCoding	lncRNA_antisense	__na	NA	8	6.135	6.06	5.665	5.255	4.425	3.535	2.515	3.23	4.345	5.52	6.325	4.845	3.52	3.345	9.27	9	7.23	5	5.38
chr1	117908096	117909900	1805	-	FALSE	TRUE	ENSG00000198162	MAN1A2	FALSE	None	None	FALSE	None	None	FALSE	None	None	Anti001037	-170	Divergent	NONHSAT005478.2	lnc-VTCN1-3	20	ENSG00000271427.1	lv4_stringent	nonCoding	lncRNA_divergent	GWAS_DOID_10283_prostate_cancer[3.20E-06]	0.904762	7	7.68	7.555	7.52	7.435	6.43	5.45	4.705	1.985	3.64	5.945	7.29	7.14	5.45	2.79	3.72	4.58	7.76	6.72	6.25
chr1	120190397	120191060	664	-	FALSE	FALSE	None	None	FALSE	None	None	TRUE	ENSG00000143067	ZNF697	FALSE	None	None	Anti001043	-11360	None	None	None	170	ENSG00000143067.4	lv4_stringent	coding	coding_mRNA	__na	NA	8	4.5	5.86	6.445	5.645	2.455	1.925	1.95	0	1.87	5.155	5.475	5.805	5.74	2.055	0	1.95	8.83	7.42	7.2
chr1	120683731	120697128	13398	-	FALSE	FALSE	None	None	FALSE	None	None	TRUE	ENSG00000273131	RP6-42F4.1	FALSE	None	None	Anti001047	77904	None	None	lnc-NOTCH2-4	11466	CATG00000073641.1	lv2_permissive	nonCoding	NA	NA	NA	1	7.08	7.31	7.185	6.985	7.05	7.15	6.925	7.52	7.91	6.96	7.885	7.565	7.365	7.16	4.06	4.7	9.57	9.09	9.52
chr1	120776927	120838238	61312	-	FALSE	TRUE	ENSG00000188610	FAM72B	TRUE	ENSG00000188610	FAM72B	FALSE	None	None	TRUE	ENSG00000236933	RP11-439A17.7	Anti001048	453	Convergent	None	lnc-FCGR1B-2	93	ENSG00000236933.1	lv4_stringent	nonCoding	lncRNA_intergenic	__na	-0.761905	10	6.58	7.08	7.07	7.26	7.43	7.86	7.69	8.28	8.47	6.395	7.575	6.96	7.085	6.97	0.69	0.675	8.3	6.1	6.31
chr1	121143359	121149212	5854	-	FALSE	FALSE	None	None	TRUE	ENSG00000227082	AL592494.5	FALSE	None	None	FALSE	None	None	Anti001049	-5366	Divergent	None	None	104162	CATG00000073733.1	lv3_robust	nonCoding	uncertain_coding	GWAS_DOID_0080011_bone_resorption_disease[6.00E-07]	0.238095	4	2.395	2.39	1.99	1.445	2.09	0	0.68	2.215	2.185	0.79	2.33	0	0.77	0	0	0.68	5.29	2.89	3.45
chr1	121352430	121355196	2767	-	FALSE	FALSE	None	None	FALSE	None	None	FALSE	None	None	FALSE	None	None	Anti001050	94052	None	None	None	54678	CATG00000073761.1	lv3_robust	nonCoding	lncRNA_antisense	GWAS_DOID_0080011_bone_resorption_disease[6.00E-07]	NA	6	0	0	1.085	2.96	1.085	1.075	0	2.455	2.425	0	0	3.685	0	2.29	0	0	0	0	3
chr1	121480721	121485436	4716	-	FALSE	FALSE	None	None	FALSE	None	None	FALSE	None	None	FALSE	None	None	Anti001051	224292	None	None	None	41	CATG00000073777.1	lv4_stringent	nonCoding	lncRNA_intergenic	__na	NA	3	1.655	1.465	7.085	8.97	9.61	9.655	9.22	9.675	9.615	3.455	7.785	10.28	10.595	10.975	1.22	3.965	2.52	1.87	4.43
chr1	143276597	143280795	4199	-	FALSE	FALSE	None	None	FALSE	None	None	FALSE	None	None	FALSE	None	None	Anti001052	34971	None	None	None	752	ENSG00000225278.3	lv2_permissive	coding	lncRNA_intergenic	__na	NA	3	0.9	0	1.24	2.65	5.12	4.675	4.02	4.73	6.515	0	1.35	2.555	2.25	0.915	0.9	0.84	0	2	1.73
chr1	143870598	143879905	9308	-	FALSE	FALSE	None	None	FALSE	None	None	FALSE	None	None	FALSE	None	None	Anti001053	-33709	None	None	None	32669	ENSG00000215784.4	lv2_permissive	nonCoding	NA	NA	NA	9	1.225	1.58	1.625	1.295	1.61	2.805	3.795	5.435	6.595	3.005	2.555	3.685	3.465	5.745	0.57	0	1.14	4.1	3.51
chr1	143913144	143914164	1021	-	FALSE	TRUE	ENSG00000196369	SRGAP2B	TRUE	ENSG00000196369	SRGAP2B	FALSE	None	None	FALSE	None	None	Anti001054	-13	Divergent	None	None	1588	ENSG00000215784.4	lv2_permissive	nonCoding	NA	NA	0.904762	4	5.505	6.315	5.835	6.355	5.065	4.065	2.125	3.705	4.15	5.475	6.985	6.335	5.265	4.27	1.74	3.795	7.92	8.09	6.59
chr1	143980003	144010917	30915	-	FALSE	FALSE	None	None	TRUE	ENSG00000196369	SRGAP2B	FALSE	None	None	FALSE	None	None	Anti001055	94674	Internal	None	None	8153	CATG00000073945.1	lv1_raw	coding	NA	NA	-0.47619	5	0.21	0	0.825	0.915	1.335	2.175	2.335	3.225	5.03	0.63	0.465	1.935	2.35	3.045	0.9	0.935	1.06	1.39	0
chr1	144160377	144164144	3768	-	FALSE	FALSE	None	None	TRUE	ENSG00000162825	NBPF8	FALSE	None	None	FALSE	None	None	Anti001056	-9017	Divergent	None	None	145072	CATG00000073945.1	lv1_raw	coding	NA	NA	-0.809524	3	1.35	2.53	1.56	2.775	4.695	6.735	7.305	8.795	9.83	2.02	2.45	4.63	7.665	8.885	0	0	3.68	5.1	3.8
chr1	144197216	144199637	2422	-	FALSE	FALSE	None	None	TRUE	ENSG00000162825	NBPF8	FALSE	None	None	FALSE	None	None	Anti001057	-15749	Internal	None	None	180565	CATG00000073945.1	lv1_raw	coding	NA	NA	-0.809524	3	1.2	1.9	1.16	3.315	4.625	6.67	7.14	8.41	9.52	1.255	2.555	3.705	7.175	8.51	1.245	1.135	3.89	5.01	2.32
chr1	144200993	144208762	7770	-	FALSE	FALSE	None	None	TRUE	ENSG00000162825	NBPF8	FALSE	None	None	FALSE	None	None	Anti001058	-6624	Divergent	None	None	189690	CATG00000073945.1	lv1_raw	coding	NA	NA	-0.809524	3	0.94	1.925	1.705	3.26	4.23	6.67	7.225	8.77	9.685	1.645	2.65	4.19	7.41	8.765	0.615	0	3.64	4.75	3.28
chr1	144221709	144223870	2162	-	FALSE	FALSE	None	None	TRUE	ENSG00000162825	NBPF8	FALSE	None	None	FALSE	None	None	Anti001059	3742	Convergent	None	None	204798	CATG00000073945.1	lv1_raw	coding	NA	NA	-0.880952	3	0	2.505	1.925	2.42	4.86	6.955	7.815	9.37	10.19	2.66	2.685	5.405	7.98	9.12	0	0	4.04	4.6	3.32
chr1	144382787	144389981	7195	-	FALSE	FALSE	None	None	TRUE	ENSG00000231360	AL592284.1	FALSE	None	None	FALSE	None	None	Anti001060	50242	Internal	None	None	131003	ENSG00000236943.2	lv4_stringent	coding	lncRNA_intergenic	__na	-0.407193	5	1.175	0	1.23	0.605	0	2.58	3.61	5.25	6.56	0	1.745	0.685	3.535	4.875	0	0	2.5	2.17	0
chr1	144396410	144400955	4546	-	FALSE	FALSE	None	None	TRUE	ENSG00000231360	AL592284.1	FALSE	None	None	FALSE	None	None	Anti001061	61216	Internal	None	None	120029	ENSG00000236943.2	lv4_stringent	coding	lncRNA_intergenic	__na	-0.550908	9	0	0	0.82	0.805	0.82	2.905	3.55	5.305	6.885	0	0	2.215	3.125	4.915	0	0	0	0	1.65
chr1	144489092	144491894	2803	-	FALSE	FALSE	None	None	TRUE	ENSG00000231360	AL592284.1	TRUE	ENSG00000206828	RNVU1-5	TRUE	ENSG00000236943	RP11-640M9.1	Anti001062	-101468	Internal	None	None	29090	ENSG00000236943.2	lv4_stringent	coding	lncRNA_intergenic	__na	0.333333	4	5.295	5.24	4.6	4.04	4.53	4.48	4.095	3.74	3.855	5.21	5.025	2.755	2.02	1.14	2.28	1.46	5.04	4.55	4.45
chr1	144512896	144521138	8243	-	FALSE	FALSE	None	None	FALSE	None	None	FALSE	None	None	TRUE	ENSG00000236943	RP11-640M9.1	Anti001063	-72224	None	None	lnc-PPIAL4B-2	75	ENSG00000236943.2	lv4_stringent	nonCoding	lncRNA_intergenic	__na	NA	4	7.555	7.86	7.64	7.99	7.795	7.3	6.305	6.315	6.595	6.765	8.05	7.785	7.39	7.3	1.21	0.54	8.61	7.23	6.85
chr1	144613917	144622392	8476	-	FALSE	FALSE	None	None	FALSE	None	None	FALSE	None	None	FALSE	None	None	Anti001064	4231	Convergent	None	None	27955	CATG00000074043.1	lv2_permissive	nonCoding	NA	NA	NA	5	3.17	3.455	3.49	4.22	4.615	5.68	5.93	6.425	6.925	1.89	2.32	3.275	4.9	5.415	5.75	5.12	4.46	5.91	1.1
chr1	144679970	144710169	30200	-	FALSE	FALSE	None	None	FALSE	None	None	FALSE	None	None	FALSE	None	None	Anti001066	92008	None	None	None	1368	ENSG00000215861.4	lv2_permissive	coding	pseudogene	__na	NA	8	5.355	5.735	5.15	5.15	4.675	4.115	3.055	2.875	3.12	4.855	5.84	5.075	4.23	3.1	2.14	1.01	7.07	4.07	4.57
chr1	145088568	145092935	4368	-	FALSE	FALSE	None	None	FALSE	None	None	FALSE	None	None	FALSE	None	None	Anti001069	103625	None	None	None	16909	ENSG00000178104.15	lv4_stringent	coding	coding_mRNA	__na	NA	6	1.73	2.495	3.675	2.605	4.045	4.53	3.765	3.67	4.4	0	3.75	2.045	3.76	3.23	0	4.245	4.42	2.76	3.31
chr1	145200892	145216015	15124	-	FALSE	FALSE	None	None	TRUE	ENSG00000213240:ENSG00000255168	NOTCH2NL:RP11-458D21.5	FALSE	None	None	FALSE	None	None	Anti001072	6869	Convergent	None	None	6066	CATG00000074171.1	lv2_permissive	coding	lncRNA_divergent	__na	NA	10	3.24	3.83	3.035	3.54	3.1	3.64	3.61	4.655	5.97	3.05	4.325	4.29	4.165	4.58	3.685	3.305	4.33	1.8	2.89
chr1	145319376	145323736	4361	-	FALSE	FALSE	None	None	TRUE	ENSG00000163386	NBPF10	FALSE	None	None	FALSE	None	None	Anti001073	22000	Internal	None	None	58638	ENSG00000233396.3	lv4_stringent	nonCoding	lncRNA_intergenic	GWAS_MESH_D003327_Coronary_Disease[2.00E-07]	0.142857	5	6.87	6.39	5.815	6.255	6.335	7.565	7.785	9.33	10.155	6.395	6.8	6.205	8.165	9.57	6.93	6.19	3.49	5.03	2.45
chr1	145392886	145397016	4131	-	FALSE	FALSE	None	None	FALSE	None	None	FALSE	None	None	FALSE	None	None	Anti001075	-16078	None	None	None	741	CATG00000074204.1	lv2_permissive	nonCoding	NA	NA	NA	1	7.615	7.2	7.9	7.03	7.02	7.9	6.955	7.98	7.535	9.37	9.46	9.7	9.225	10.035	0	3.595	15.41	13.18	13.86
chr1	145470389	145474292	3904	-	FALSE	FALSE	None	None	TRUE	ENSG00000181039	ANKRD34A	FALSE	None	None	FALSE	None	None	Anti001076	-2792	Divergent	None	None	195	ENSG00000121851.8	lv4_stringent	nonCoding	coding_mRNA	GWAS_MESH_D003327_Coronary_Disease[2.00E-07]	0.714286	4	5.51	5.245	5.27	5.06	4.27	4.41	3.99	3.59	4.555	4.325	5.89	4.37	4.265	3.14	2.305	4.655	7.31	6.4	5.06
chr1	145502055	145507474	5420	-	FALSE	TRUE	ENSG00000131795	RBM8A	FALSE	None	None	FALSE	None	None	TRUE	ENSG00000234222	RP11-315I20.1	Anti001077	-123	Divergent	NONHSAT005943.2	lnc-GNRHR2-1	7	ENSG00000234222.2	lv4_stringent	coding	lncRNA_divergent	GWAS_MESH_D003327_Coronary_Disease[2.00E-07]	0.718576	1	5.24	4.905	4.84	4.795	4.46	4.375	4.095	4.375	4.615	4.58	5.73	5.63	5.14	4.035	0.81	1.305	5.71	5.7	5.34
chr1	146452349	146454933	2585	-	FALSE	FALSE	None	None	TRUE	ENSG00000186275	NBPF12	FALSE	None	None	FALSE	None	None	Anti001081	-1562	Divergent	None	None	85277	CATG00000074459.1	lv2_permissive	nonCoding	NA	NA	-0.857143	9	2.725	1.855	1.125	1.105	2.645	4.895	5.41	7.085	8.09	0	3.605	3.495	5.64	6.965	3.84	1.51	3.27	3.96	0
chr1	147435024	147439284	4261	-	FALSE	TRUE	ENSG00000188092	GPR89B	TRUE	ENSG00000188092	GPR89B	FALSE	None	None	FALSE	None	None	Anti001083	280	Convergent	None	None	38847	CATG00000074827.1	lv3_robust	nonCoding	lncRNA_divergent	__na	-0.837121	9	0	0	0	0	0	2.04	3.535	4.86	6.065	1.885	1.34	0	2.875	0.91	0	0	0	0	0
chr1	147508871	147511233	2363	-	FALSE	FALSE	None	None	FALSE	None	None	TRUE	ENSG00000206585	RNVU1-9	FALSE	None	None	Anti001084	14556	None	None	None	110796	CATG00000074827.1	lv3_robust	nonCoding	lncRNA_divergent	__na	NA	4	13.18	13.07	13.245	12.13	11.88	12.155	11.56	11.255	12.235	18.82	19.89	20.53	17.945	21.27	0	0	17.73	17.38	17.43
chr1	147703155	147718826	15672	-	FALSE	TRUE	ENSG00000227700	RP11-301M17.1	TRUE	ENSG00000227700	RP11-301M17.1	FALSE	None	None	FALSE	None	None	Anti001085	385	Convergent	None	None	82	CATG00000074857.1	lv4_stringent	nonCoding	uncertain_coding	__na	0.483197	8	5.595	5.86	5.415	5.26	4.34	3.57	2.95	3.4	4.7	4.01	5.11	3.575	3.29	3.43	2.23	1.125	4.44	2.54	2.42
chr1	147734942	147737430	2489	-	FALSE	FALSE	None	None	FALSE	None	None	FALSE	None	None	FALSE	None	None	Anti001086	18989	None	None	None	29	CATG00000074859.1	lv3_robust	coding	coding_mRNA	__na	NA	6	5.355	5.415	6.855	7.24	6.195	6.985	6.67	7.82	8.03	5.2	7.475	8.065	7.62	9.18	2.405	3.59	4.55	3.47	5.32
chr1	148347507	148361293	13787	-	FALSE	FALSE	None	None	FALSE	None	None	FALSE	None	None	FALSE	None	None	Anti001094	12036	None	None	None	383	CATG00000074929.1	lv2_permissive	nonCoding	NA	NA	NA	4	9.185	9.115	8.975	9.29	8.9	8.18	7.375	7.19	7.165	7.915	8.465	7.905	7.43	7.27	4.245	3.23	11.2	10.09	9.99
chr1	148598977	148605030	6054	-	FALSE	FALSE	None	None	FALSE	None	None	TRUE	ENSG00000207205	RNVU1-15	FALSE	None	None	Anti001096	6631	Convergent	None	None	100	ENSG00000207205.1	lv3_robust	nonCoding	small_RNA	__na	NA	10	7.37	7.66	7.47	8.19	8.515	8.39	7.725	8.335	8.455	7.58	8.24	9.145	8.375	8.64	0	0	6.51	5.88	5.88
chr1	148854992	148859543	4552	-	FALSE	FALSE	None	None	TRUE	ENSG00000231448	RP11-763B22.9	FALSE	None	None	FALSE	None	None	Anti001098	5404	Convergent	None	None	4303	ENSG00000223495.2	lv3_robust	coding	pseudogene	__na	0.357275	10	5.895	6.205	5.785	6.76	7.605	7.615	7.15	7.605	8.215	5.61	6.8	6.235	6.14	5.995	0	0.8	9.14	8.41	8.65
chr1	149218782	149224189	5408	-	FALSE	FALSE	None	None	FALSE	None	None	TRUE	ENSG00000206737	RNVU1-18	FALSE	None	None	Anti001099	-6526	Divergent	None	None	145	ENSG00000212544.1	lv3_robust	nonCoding	small_RNA	__na	NA	4	12.03	11.92	12.095	10.995	10.77	11.025	10.445	10.18	11.095	17.28	17.22	17.05	16.725	18.435	0	2.38	15.84	15.31	15.61
chr1	149292330	149294722	2393	-	FALSE	FALSE	None	None	FALSE	None	None	FALSE	None	None	FALSE	None	None	Anti001100	7270	Convergent	None	None	18	CATG00000075027.1	lv2_permissive	nonCoding	NA	NA	NA	10	6.295	6.075	6.91	6.135	6.175	7.08	6.475	7.675	8.195	8.875	8.54	8.71	8.235	10.22	1.64	1.56	9.48	9.31	9.7
chr1	149509776	149514239	4464	-	FALSE	FALSE	None	None	FALSE	None	None	TRUE	ENSG00000212544	RNVU1-19	FALSE	None	None	Anti001104	-10547	None	None	None	16	ENSG00000212544.1	lv4_stringent	nonCoding	small_RNA	__na	NA	10	6.605	6.85	6.11	7.585	7.93	7.72	7.13	7.775	7.895	7.015	7.435	8.81	8.14	8.245	4.41	6.86	13.24	12.48	14.72
chr1	151042802	151043541	740	-	FALSE	TRUE	ENSG00000143458	GABPB2	TRUE	ENSG00000143458	GABPB2	TRUE	ENSG00000197622	CDC42SE1	FALSE	None	None	Anti001122	260	Convergent	None	None	0	ENSG00000197622.8	lv4_stringent	nonCoding	coding_mRNA	__na	0.833333	8	6.69	6.795	6.025	5.86	6.295	2.37	5.82	1.845	5.545	3.27	6.655	6.64	4.955	1.97	3.415	6.645	6.74	6.11	6.9
chr1	153752949	153756158	3210	-	FALSE	FALSE	None	None	FALSE	None	None	FALSE	None	None	FALSE	None	None	Anti001141	4480	Convergent	None	None	81	ENSG00000143614.7	lv4_stringent	nonCoding	coding_mRNA	GWAS_DOID_10652_Alzheimer_s_disease[3.00E-06]	NA	1	5.075	5.545	5.62	6.065	5.41	4.06	4.26	5.345	4.965	4.795	6.665	6.205	5.205	3.925	0	1.63	4.2	4.83	4.01
chr1	154965016	154976431	11416	-	FALSE	FALSE	None	None	TRUE	ENSG00000160685	ZBTB7B	FALSE	None	None	FALSE	None	None	Anti001152	1109	Convergent	None	None	299	CATG00000077581.1	lv2_permissive	nonCoding	coding_mRNA	GWAS_EFO_0005090_monocyte_count[9.13E-08]	0.642857	4	5.505	5.075	5.36	5.225	4.67	4.625	3.93	4.785	4.995	4.315	5.615	4.7	4.21	3.75	6.37	6.155	6.27	2.1	3.87
chr1	156184209	156186654	2446	-	FALSE	FALSE	None	None	TRUE	ENSG00000160783:ENSG00000260238	PMF1:PMF1-BGLAP	FALSE	None	None	FALSE	None	None	Anti001166	3836	Convergent	None	None	3618	CATG00000078061.1	lv4_stringent	nonCoding	lncRNA_divergent	GWAS_DOID_6713_cerebrovascular_disease[1.55E-08]	NA	1	6.99	7.37	7.06	6.795	6.64	7.55	6.42	7.165	7.36	5.065	5.785	5.96	5.1	5.455	4.505	7.28	2.48	10.48	11.5
chr1	157015163	157015522	360	-	FALSE	FALSE	None	None	FALSE	None	None	TRUE	ENSG00000132694	ARHGEF11	FALSE	None	None	Anti001181	-27526	None	None	None	11	ENSG00000132694.14	lv4_stringent	nonCoding	coding_mRNA	GWAS_EFO_0005090_monocyte_count[1.00E-10]	NA	8	8.46	8.665	7.745	7.28	7.64	7.005	6.35	6.555	6.235	8.64	8.23	8.07	7.345	0	5.935	6.78	11.33	11.15	10.98
chr1	161436863	161441800	4938	-	FALSE	FALSE	None	None	FALSE	None	None	FALSE	None	None	FALSE	None	None	Anti001193	-33419	None	None	None	1250	CATG00000080246.1	lv2_permissive	nonCoding	NA	NA	NA	10	9.61	9.35	9.79	10.415	10.79	11.43	10.205	11.835	11.885	10.46	10.875	11.79	11.865	13.175	0	0	17.59	16.47	16.93
chr1	161497689	161500204	2516	-	FALSE	FALSE	None	None	TRUE	ENSG00000273112	RP11-25K21.6	FALSE	None	None	FALSE	None	None	Anti001194	6167	Convergent	NONHSAT152451.1	None	425	CATG00000080292.1	lv4_stringent	nonCoding	lncRNA_divergent	__na	0.658733	10	3.9	4.63	4.98	4.185	4.68	5.11	3.785	5.935	5.13	6.24	6.165	6.46	6.39	7.135	0	1.11	14.6	12.27	12.65
chr1	161691751	161696784	5034	-	FALSE	FALSE	None	None	TRUE	ENSG00000162746	FCRLB	FALSE	None	None	FALSE	None	None	Anti001195	1092	Convergent	None	None	754	CATG00000080377.1	lv3_robust	nonCoding	lncRNA_antisense	GWAS_EFO_0005090_monocyte_count[6.52E-07]	0.833333	7	5.59	5.045	5.605	5.72	4.66	3.925	2.9	2.56	0	4.765	5.55	5.185	4.21	3.06	1.655	3.9	3.3	1.81	1.55
chr1	161715972	161719945	3974	-	FALSE	TRUE	ENSG00000081721	DUSP12	TRUE	ENSG00000081721	DUSP12	FALSE	None	None	FALSE	None	None	Anti001196	349	Convergent	None	None	83	ENSG00000226889.3	lv4_stringent	nonCoding	lncRNA_divergent	GWAS_DOID_1184_nephrotic_syndrome[2.00E-23]	0.97619	4	5.265	5.815	5.57	5.275	4.88	4.525	3.505	3.795	2.635	5.095	5.645	5.58	5.095	2.16	5.775	6.335	5.33	6.26	7.45
chr1	162705253	162708010	2758	-	FALSE	FALSE	None	None	TRUE	ENSG00000162733	DDR2	FALSE	None	None	FALSE	None	None	Anti001197	-29016	Internal	None	None	39186	CATG00000080740.1	lv1_raw	nonCoding	NA	NA	-0.0824786	1	0	0	0	0	0	0	0	0	1.03	0	1.185	0	0	0	0	1.06	0	0	0
chr1	169863409	169883733	20325	-	FALSE	FALSE	None	None	FALSE	None	None	FALSE	None	None	FALSE	None	None	Anti001208	-75474	None	None	None	793	ENSG00000075945.8	lv2_permissive	nonCoding	coding_mRNA	GWAS_DOID_332_amyotrophic_lateral_sclerosis[2.00E-08]	NA	3	0.3	1	1.52	3.1	4.16	5.125	4.915	5.47	5.78	0	1.06	2.99	4.14	4.535	0.315	1.305	4.08	4.58	4.96
chr1	171414103	171455147	41045	-	FALSE	TRUE	ENSG00000117523	PRRC2C	TRUE	ENSG00000117523	PRRC2C	FALSE	None	None	FALSE	None	None	Anti001210	411	Convergent	None	None	6	CATG00000082579.1	lv4_stringent	nonCoding	lncRNA_divergent	__na	-0.880952	9	0.895	1.22	1.125	1.375	1.825	3.635	4.13	5.41	6.285	0.645	1.52	2.825	3.935	4.71	2.895	2.48	2	2.22	2.46
chr1	171499700	171502053	2354	-	FALSE	FALSE	None	None	TRUE	ENSG00000117523	PRRC2C	FALSE	None	None	FALSE	None	None	Anti001211	-8915	Divergent	None	None	24932	CATG00000082597.1	lv3_robust	coding	coding_mRNA	GWAS_DOID_11830_myopia[5.43E-06]	0.928571	8	6.655	6.36	5.865	5.345	5.02	5	4.485	4.805	4.22	5.945	6.52	4.52	4.105	4.89	9.445	8.63	0	0	0
chr1	171807363	171810497	3135	-	FALSE	TRUE	ENSG00000197959	DNM3	FALSE	None	None	FALSE	None	None	FALSE	None	None	Anti001215	-123	Divergent	None	None	43	CATG00000082695.1	lv4_stringent	nonCoding	lncRNA_divergent	__na	-0.0243975	6	0	0	0	4.64	4.35	3.945	0	2.31	0.925	0	0	4.83	3.04	1.475	0	1.985	2.19	0	0
chr1	172100212	172113949	13738	-	FALSE	FALSE	None	None	TRUE	ENSG00000197959	DNM3	TRUE	ENSG00000208024	MIR199A2	TRUE	ENSG00000230630	DNM3OS	Anti001216	174686	Internal	NONHSAT007597.2	lnc-PIGC-1	14	ENSG00000230630.1	lv4_stringent	nonCoding	lncRNA_antisense	__na	-0.214286	7	9.865	9.895	9.34	8.38	7.785	6.83	5.62	5.17	4.785	9.48	10.18	8.765	7.545	6.575	1.285	1.86	11.21	9.2	7.25
chr1	173372314	173446231	73918	-	FALSE	TRUE	ENSG00000117592	PRDX6	FALSE	None	None	FALSE	None	None	TRUE	ENSG00000203739	RP11-296O14.3	Anti001220	-173	Divergent	NONHSAT152549.1	lnc-SLC9A11-2	47	ENSG00000117586.6	lv4_stringent	coding	coding_mRNA	GWAS_DOID_8986_narcolepsy[4.08E-08]	0.904762	8	6.205	6.35	5.75	5.775	5.07	4.505	3.755	3.705	3.84	5.235	6.17	4.85	4.18	3.85	3.34	2.315	7.11	4.4	3.46
chr1	174948441	174968792	20352	-	FALSE	TRUE	ENSG00000116161	CACYBP	TRUE	ENSG00000116161	CACYBP	FALSE	None	None	FALSE	None	None	Anti001225	-76	Divergent	None	lnc-MRPS14-1	32	CATG00000083467.1	lv4_stringent	nonCoding	lncRNA_divergent	__na	-0.333333	10	4.2	4.9	4.33	3.925	3.555	4.69	4.675	5.835	6.81	4.005	4.94	4.68	5.83	6.575	5.57	5.315	6.47	5.53	5.27
chr1	178063120	178063388	269	-	FALSE	TRUE	ENSG00000075391	RASAL2	TRUE	ENSG00000075391	RASAL2	TRUE	ENSG00000224687	RASAL2-AS1	FALSE	None	None	Anti001229	111	Convergent	None	None	131	ENSG00000224687.1	lv3_robust	nonCoding	lncRNA_divergent	__na	-0.163663	8	3.145	0	2.605	0	0	0	2.57	0	2.53	0	2.73	2.735	0	3.45	6.635	6.91	5.41	5.58	6.77
chr1	180118758	180123679	4922	-	FALSE	TRUE	ENSG00000116260	QSOX1	FALSE	None	None	FALSE	None	None	FALSE	None	None	Anti001234	-289	Divergent	NONHSAT152603.1	None	90	CATG00000084332.1	lv4_stringent	nonCoding	lncRNA_divergent	__na	-0.761905	10	5.035	5.165	4.98	5.1	4.795	5.75	5.31	6.845	7.215	4.795	5.53	6.575	6.94	7.48	0	2.495	2.47	2.61	1.57
chr1	180873801	180881995	8195	-	FALSE	TRUE	ENSG00000135835	KIAA1614	FALSE	None	None	FALSE	None	None	FALSE	None	None	Anti001236	-294	Divergent	None	None	115	CATG00000084473.1	lv3_robust	coding	coding_mRNA	__na	0.452381	7	5.365	5.55	4.58	4.035	3.33	2.725	1.23	0.51	2.485	4.26	5.2	2.995	3.7	2.24	1.3	3.565	5.13	2.02	2.79
chr1	181063062	181074408	11347	-	FALSE	FALSE	None	None	FALSE	None	None	FALSE	None	None	FALSE	None	None	Anti001238	14162	None	NONHSAT152617.1	None	31	CATG00000084659.1	lv4_stringent	nonCoding	lncRNA_intergenic	__na	NA	4	5.685	5.855	5.335	4.94	3.805	3.5	3.825	5.22	6.59	5.675	5.845	4.785	3.74	4.715	0.79	3.755	4.56	0	1.44
chr1	183437562	183441380	3819	-	FALSE	TRUE	ENSG00000116698	SMG7	TRUE	ENSG00000116698	SMG7	TRUE	ENSG00000232860	SMG7-AS1	FALSE	None	None	Anti001240	28	Convergent	NONHSAT152634.1	lnc-NMNAT2-2	19	ENSG00000232860.3	lv4_stringent	nonCoding	lncRNA_divergent	__na	0.119048	10	3.62	3.955	4.54	4.785	4.73	3.555	2.08	4.615	5.345	3.405	4.92	4.235	3.46	4.03	3.71	3.6	4.21	2.92	3.78
chr1	184006864	184026448	19585	-	FALSE	FALSE	None	None	TRUE	ENSG00000198860	TSEN15	FALSE	None	None	FALSE	None	None	Anti001243	2952	Convergent	None	None	5694	CATG00000085826.1	lv3_robust	nonCoding	lncRNA_divergent	__na	-0.833333	10	3.225	2.445	2.185	2.265	2.285	2.965	3.32	4.72	6.035	2.42	3.025	2.98	4.255	5.115	6.12	4.26	2.74	0	1.31
chr1	193686476	193688726	2251	-	FALSE	FALSE	None	None	TRUE	ENSG00000226640	RP11-21J7.1	FALSE	None	None	FALSE	None	None	Anti001254	40701	Internal	None	None	12781	ENSG00000252241.1	lv2_permissive	nonCoding	NA	NA	-0.082974	4	2.46	1.21	1.2	0	0	1.155	3.035	1.15	1.105	0	0	0	1.27	1.255	0	0	2.57	0	0
chr1	197169673	197170425	753	-	FALSE	TRUE	ENSG00000134376	CRB1	FALSE	None	None	TRUE	ENSG00000177888	ZBTB41	FALSE	None	None	Anti001258	-166	Divergent	NONHSAT152709.1	None	7	ENSG00000177888.7	lv4_stringent	coding	coding_mRNA	GWAS_DOID_10871_age_related_macular_degeneration[1.13E-57]	-0.121988	8	7.175	7.71	7.275	7.28	6.425	6.085	2.62	3.155	4.55	6.47	7.675	6.61	5.85	0	2.96	2.82	7.6	6.08	8.34
chr1	198614806	198636330	21525	-	FALSE	FALSE	None	None	TRUE	ENSG00000081237	PTPRC	FALSE	None	None	TRUE	ENSG00000261573	RP11-553K8.5	Anti001260	27911	Internal	None	None	58	ENSG00000261573.1	lv4_stringent	nonCoding	lncRNA_antisense	GWAS_DOID_526_Human_immunodeficiency_virus_infectious_disease[7.00E-10]	0.261905	7	5.45	5.355	5.295	4.835	3.82	1.8	1.645	1.795	2.635	6.22	6.86	5.91	4.785	3.47	0	0.255	3.29	3.1	2.96
chr1	201494711	201509354	14644	-	FALSE	FALSE	None	None	FALSE	None	None	FALSE	None	None	FALSE	None	None	Anti001268	20169	None	None	None	77	CATG00000089121.1	lv2_permissive	coding	coding_mRNA	__na	NA	7	4.66	4.985	4.48	3.75	2.07	1.93	0.94	1.61	1.41	3.135	4.21	2.305	2.545	2.69	4.95	2.63	3.54	1.84	2.66
chr1	201585029	201619584	34556	-	FALSE	FALSE	None	None	TRUE	ENSG00000134369	NAV1	FALSE	None	None	FALSE	None	None	Anti001269	2133	Convergent	None	None	1054	CATG00000089172.1	lv2_permissive	nonCoding	short_ncRNA	__na	0.857143	4	4.755	5.11	5.185	4.79	3.63	3.455	2.795	2.915	3.07	3.515	4.645	3.425	2.605	2.55	1.235	2.1	5.79	2.42	3.24
chr1	201946707	201952394	5688	-	FALSE	TRUE	ENSG00000176393	RNPEP	TRUE	ENSG00000176393	RNPEP	FALSE	None	None	FALSE	None	None	Anti001271	-63	Divergent	None	None	805	CATG00000089324.1	lv3_robust	nonCoding	lncRNA_divergent	GWAS_DOID_9970_obesity[9.00E-16]	0.547619	2	3.385	2.255	4.615	5.12	4.065	3.16	2.49	1.67	0.975	2.33	4.655	5.39	4.105	1.13	5.8	6.145	3.88	0	0
chr1	202778599	202779872	1274	-	FALSE	FALSE	None	None	FALSE	None	None	FALSE	None	None	TRUE	ENSG00000260021	RP11-480I12.10	Anti001274	-9521	Divergent	NONHSAT008850.2	lnc-KDM5B-1	9	ENSG00000260021.1	lv4_stringent	nonCoding	lncRNA_intergenic	__na	NA	6	3.165	3.895	4.775	5.7	6.315	6.015	5.29	4.9	5.71	1.655	1.69	6.77	6.035	5.275	0	0	0	0	0
chr1	202957711	202976376	18666	-	FALSE	TRUE	ENSG00000163444	TMEM183A	FALSE	None	None	FALSE	None	None	FALSE	None	None	Anti001279	-137	Divergent	None	None	11	CATG00000089828.1	lv4_stringent	nonCoding	lncRNA_divergent	__na	-0.833333	5	1.015	1.775	0.815	1.755	0.81	2.225	2.52	4.12	5.145	1.96	2.65	2.57	3.255	4.74	0.34	1.815	0	0	0.6
chr1	203274438	203274956	519	-	FALSE	TRUE	ENSG00000159388	BTG2	TRUE	ENSG00000159388	BTG2	TRUE	ENSG00000233791	LINC01136	FALSE	None	None	Anti001281	291	Convergent	None	None	518	ENSG00000233791.1	lv4_stringent	nonCoding	lncRNA_divergent	__na	-0.218218	5	0	0	0	0	0	2.09	2.115	0	4.875	0	0	0	0	2.22	9.935	9.165	0	0	4.3
chr1	203513017	203526536	13520	-	FALSE	FALSE	None	None	FALSE	None	None	FALSE	None	None	FALSE	None	None	Anti001282	61437	None	None	None	823	CATG00000090208.1	lv1_raw	nonCoding	lncRNA_intergenic	__na	NA	7	4.9	5.025	4.665	3.64	2.805	2.135	0.8	0.365	1.105	4.805	4.89	3.85	2.34	1.56	0	1.245	5.28	2.5	2.41
chr1	203885734	203889885	4152	-	FALSE	FALSE	None	None	FALSE	None	None	FALSE	None	None	FALSE	None	None	Anti001283	-33882	None	None	None	16712	ENSG00000232917.4	lv4_stringent	nonCoding	pseudogene	__na	NA	5	0.875	0	0	0.85	2.1	0.86	1.685	2.94	4.875	0	0	0.965	1.335	3.5	0	0.845	1.88	0	1.74
chr1	204473245	204476229	2985	-	FALSE	FALSE	None	None	FALSE	None	None	FALSE	None	None	FALSE	None	None	Anti001286	-9281	Divergent	None	None	400	CATG00000090500.1	lv2_permissive	nonCoding	NA	NA	NA	10	4.7	4.895	5.585	4.07	4.15	5.175	4.765	5.56	5.64	5.885	5.86	5.835	5.665	7.95	0	1.685	12.31	9.94	10.82
chr1	206070418	206137720	67303	-	FALSE	TRUE	ENSG00000196550	FAM72A	TRUE	ENSG00000196550	FAM72A	FALSE	None	None	TRUE	ENSG00000229874	RP11-312O7.2	Anti001296	454	Convergent	NONHSAT009037.2	lnc-C1orf186-3	64	ENSG00000229874.2	lv3_robust	nonCoding	lncRNA_intergenic	__na	-0.738095	10	6.53	7.02	6.94	7.115	7.325	7.725	7.535	8.17	8.425	6.3	7.575	6.955	7.065	6.95	1.34	1.325	8.19	5.98	6.22
chr1	207962447	208041973	79527	-	FALSE	FALSE	None	None	FALSE	None	None	TRUE	ENSG00000203709	C1orf132	FALSE	None	None	Anti001301	98288	None	NONHSAT152806.1	None	263	ENSG00000203709.5	lv4_stringent	nonCoding	lncRNA_intergenic	GWAS_DOID_10273_heart_conduction_disease[4.00E-26]	NA	4	5.405	5.735	5.615	5.98	5.395	4.455	3.585	3.035	2.905	4.4	5.725	5.1	4.29	3.47	6.455	5.525	7.85	5.23	5.4
chr1	208133223	208136872	3650	-	FALSE	FALSE	None	None	FALSE	None	None	FALSE	None	None	FALSE	None	None	Anti001302	193187	None	None	None	75	CATG00000092063.1	lv3_robust	coding	uncertain_coding	GWAS_DOID_10273_heart_conduction_disease[4.00E-10]	NA	2	3.975	3.68	4.775	6.02	4.89	3.845	3.095	1.525	2.49	0	3.88	4.065	0	1.395	0	0	2.02	0	0
chr1	210401216	210407366	6151	-	FALSE	FALSE	None	None	TRUE	ENSG00000082497	SERTAD4	FALSE	None	None	TRUE	ENSG00000203706	SERTAD4-AS1	Anti001304	1221	Convergent	NONHSAT009251.2	lnc-C1orf133-2	71	ENSG00000203706.4	lv4_stringent	nonCoding	lncRNA_intergenic	GWAS_DOID_0060108_brain_glioma[3.00E-06]	0.880952	7	6.415	6.2	5.945	5.275	4.955	3.945	2.63	2.725	2.525	5.84	6.915	5.795	5.395	4.055	2.05	3.26	9.04	8.83	6.46
chr1	210543798	210547599	3802	-	FALSE	FALSE	None	None	TRUE	ENSG00000054392	HHAT	TRUE	ENSG00000200972	RNU5A-8P	FALSE	None	None	Anti001305	11402	Internal	None	None	14	ENSG00000200972.1	lv4_stringent	nonCoding	small_RNA	GWAS_DOID_5419_schizophrenia[6.00E-09]	0.714286	7	6.56	6.675	6.955	5.535	4.355	3.055	2.965	3.3	1.69	8.975	8.85	8.965	8.405	9.305	0	0	4.92	3.83	4.24
chr1	211427084	211432297	5214	-	FALSE	TRUE	ENSG00000117625	RCOR3	TRUE	ENSG00000117625	RCOR3	FALSE	None	None	FALSE	None	None	Anti001307	-323	Divergent	NONHSAT152851.1	None	14	CATG00000092822.1	lv4_stringent	nonCoding	lncRNA_divergent	GWAS_DOID_0060108_brain_glioma[4.40E-07]	0.857143	4	4.775	5.27	5.285	5.205	4.21	3.85	2.83	3.015	2.75	4.28	5.85	4.925	3.755	1.425	1.62	2.665	4.95	2.54	3.08
chr1	211752085	211752557	473	-	FALSE	FALSE	None	None	FALSE	None	None	TRUE	ENSG00000170385	SLC30A1	FALSE	None	None	Anti001309	-60479	None	None	None	53	ENSG00000170385.9	lv4_stringent	coding	coding_mRNA	__na	NA	7	8.9	8.81	9.525	9.04	7.505	6.38	5.315	2.63	2.14	8.595	9.265	9.465	8.18	5.825	7.975	8.25	10.61	12.07	12.09
chr1	212641086	212781492	140407	-	FALSE	TRUE	ENSG00000162772	ATF3	TRUE	ENSG00000162772	ATF3	FALSE	None	None	FALSE	None	None	Anti001316	-519	Divergent	None	None	20	CATG00000093343.1	lv4_stringent	nonCoding	lncRNA_divergent	__na	0.785714	5	0.72	0.72	0.81	0.815	1.555	2.265	2.88	3.985	5.085	0.52	0.695	1.645	2.65	3.32	0.355	1.665	1.62	0.92	1.03
chr1	221703683	221705999	2317	-	FALSE	FALSE	None	None	FALSE	None	None	FALSE	None	None	FALSE	None	None	Anti001324	24097	None	None	None	13	CATG00000095348.1	lv3_robust	nonCoding	lncRNA_intergenic	__na	NA	1	4.485	3.895	4.865	5.305	3.24	4.065	3	4.3	5.28	5.17	6.835	5.545	5.59	7.315	0	0	0	0	2.38
chr1	222643319	222650377	7059	-	FALSE	FALSE	None	None	FALSE	None	None	FALSE	None	None	FALSE	None	None	Anti001325	8940	Convergent	None	None	11572	ENSG00000226643.1	lv4_stringent	nonCoding	lncRNA_intergenic	__na	NA	5	0	0.63	0	0.61	1.23	0.615	0.6	2.115	3.695	0	0	0	0	0	0.655	0	3.59	2.19	4.61
chr1	224227856	224301577	73722	-	FALSE	TRUE	ENSG00000143756	FBXO28	FALSE	None	None	FALSE	None	None	FALSE	None	None	Anti001329	-211	Divergent	None	None	15768	CATG00000095953.1	lv1_raw	nonCoding	NA	NA	-0.80241	9	0.34	0.68	0.515	0.47	0.875	2.35	3.145	4.61	5.75	0.105	0.97	1.15	2.83	4.11	0	0.615	2.72	1.13	2.01
chr1	226243799	226249871	6073	-	FALSE	TRUE	ENSG00000163041	H3F3A	TRUE	ENSG00000163041	H3F3A	FALSE	None	None	TRUE	ENSG00000272562	RP11-396C23.4	Anti001336	318	Convergent	NONHSAT009870.2	None	48	ENSG00000272562.1	lv4_stringent	nonCoding	lncRNA_divergent	__na	0.666667	4	4.615	4.495	4.65	4.415	4.005	3.215	3.175	3.54	4.085	4.095	4.53	5.035	4.65	3.985	1.835	3.325	6.42	2.85	3.17
chr1	227708179	227730308	22130	-	FALSE	FALSE	None	None	FALSE	None	None	FALSE	None	None	FALSE	None	None	Anti001341	-18573	None	None	None	68	CATG00000096755.1	lv4_stringent	nonCoding	lncRNA_divergent	__na	NA	8	6.03	5.865	5.535	5.37	4.73	3.675	2.935	3.17	3.2	5.06	6.145	4.745	3.38	2.81	0.945	1.065	7.11	4.53	4.55
chr1	228252207	228272058	19852	-	FALSE	FALSE	None	None	TRUE	ENSG00000143761	ARF1	FALSE	None	None	FALSE	None	None	Anti001343	1134	Convergent	None	None	1805	CATG00000096964.1	lv3_robust	coding	uncertain_coding	__na	0.904762	8	6.665	6.64	6.45	5.84	5.17	4.965	4.335	4.825	4.89	6.145	6.575	5.48	4.505	2.675	6.455	6.405	6.38	4.68	4.22
chr1	228448221	228463698	15478	-	FALSE	FALSE	None	None	TRUE	ENSG00000154358	OBSCN	FALSE	None	None	TRUE	ENSG00000269890:ENSG00000269934	RP5-1139B12.2:RP5-1139B12.3	Anti001345	-1180	Divergent	NONHSAT010006.2	lnc-C1orf145-3	30	ENSG00000269934.1	lv4_stringent	nonCoding	lncRNA_divergent	GWAS_MESH_D011995_Recombination_Genetic[1.39E-06]	0.738095	7	5.83	5.625	5.57	5.51	4.6	3.455	2.83	2.505	1.065	2.445	3.7	3.23	2.11	1.7	3.355	4.055	6.53	3.31	5.59
chr1	234505260	234509113	3854	-	FALSE	TRUE	ENSG00000168275	COA6	FALSE	None	None	FALSE	None	None	TRUE	ENSG00000231663	RP5-827C21.4	Anti001361	-88	Divergent	NONHSAT153142.1	lnc-TARBP1-1	22	ENSG00000231663.1	lv3_robust	nonCoding	lncRNA_divergent	__na	0.452381	4	5.535	5.13	5.07	4.79	4.06	3.67	3.21	3.505	5.555	4.72	5.725	4.735	4.045	5.205	5.285	4.3	5.16	4.76	6.26
chr1	234745272	234746622	1351	-	FALSE	FALSE	None	None	FALSE	None	None	FALSE	None	None	FALSE	None	None	Anti001363	17600	None	None	None	1	ENSG00000168264.6	lv4_stringent	nonCoding	coding_mRNA	GWAS_DOID_2531_hematologic_cancer[4.00E-06]	NA	4	6.17	6.545	6.985	6.835	6.825	6.37	5.105	3.215	5.755	5.125	6.82	7.345	6.42	5.52	5.93	6.95	10.48	11.89	10
chr1	234910130	234937757	27628	-	FALSE	FALSE	None	None	FALSE	None	None	FALSE	None	None	FALSE	None	None	Anti001364	77967	None	NONHSAT154777.1	None	19534	CATG00000098882.1	lv2_permissive	coding	NA	NA	NA	5	0.93	0.93	0.595	0	0.21	1.225	2.94	4.745	5.985	0.255	0.45	0.69	2.055	3.535	0	1.005	0.85	0.54	0.43
chr1	234944668	234950107	5440	-	FALSE	FALSE	None	None	FALSE	None	None	FALSE	None	None	FALSE	None	None	Anti001365	90317	None	NONHSAT153168.1	None	22048	CATG00000098900.1	lv4_stringent	nonCoding	lncRNA_intergenic	GWAS_DOID_526_Human_immunodeficiency_virus_infectious_disease[6.00E-06]	NA	9	0	0.745	0	1.075	0.725	2.01	4.515	5.485	6.12	0	0.84	0	3	3.33	0	0	0	1.73	0
chr1	235117323	235192203	74881	-	FALSE	FALSE	None	None	FALSE	None	None	FALSE	None	None	FALSE	None	None	Anti001366	99224	None	None	None	1363	CATG00000099077.1	lv2_permissive	nonCoding	NA	NA	NA	9	0.49	0.47	0.6	0.525	0.17	1.305	3.02	5.07	6.595	0.275	0.68	0.54	1.57	4.39	1.56	2.505	0.53	2.59	1.2
chr1	236258208	236261193	2986	-	FALSE	FALSE	None	None	FALSE	None	None	FALSE	None	None	FALSE	None	None	Anti001373	-12167	None	None	None	4255	CATG00000099185.1	lv2_permissive	nonCoding	NA	NA	NA	5	0	0	0	0	0	0	1.01	1.395	4.47	0	0	0	0	0	1.125	1.02	2.24	0	0
chr1	236547491	236551067	3577	-	FALSE	FALSE	None	None	TRUE	ENSG00000186197	EDARADD	FALSE	None	None	FALSE	None	None	Anti001375	-6510	Divergent	None	None	96077	CATG00000099232.1	lv3_robust	nonCoding	uncertain_coding	__na	0.285714	6	1.385	2.99	2.875	3.71	3.36	2.87	1.835	2.16	3.015	0	4.39	3.795	1.41	1.65	0	0	5.58	4.46	4.81
chr1	240252557	240256576	4020	-	FALSE	FALSE	None	None	TRUE	ENSG00000155816	FMN2	FALSE	None	None	FALSE	None	None	Anti001377	1395	Convergent	None	None	50320	ENSG00000228818.1	lv3_robust	coding	pseudogene	__na	0.904762	4	4.205	4.54	4.88	4.52	3.765	3.64	2.345	2.605	2.01	5.08	5.625	5.35	5	3.85	0	0.86	7.69	7.32	6.96
chr1	240403547	240408690	5144	-	FALSE	TRUE	ENSG00000155816	FMN2	TRUE	ENSG00000155816	FMN2	FALSE	None	None	FALSE	None	None	Anti001378	98	Convergent	None	None	51155	CATG00000099882.1	lv2_permissive	nonCoding	NA	NA	0.642857	7	4.435	4.86	4.085	1.345	0.76	0.755	0.74	1.42	0	3.95	3.305	2.075	0.83	0	0	0	0	0	1.53
chr1	243219697	243220559	863	-	FALSE	FALSE	None	None	FALSE	None	None	TRUE	ENSG00000253326	RP11-261C10.7	FALSE	None	None	Anti001382	82251	None	NONHSAT010587.2	lnc-CEP170-1	8314	ENSG00000231512.1	lv2_permissive	nonCoding	NA	NA	NA	1	8.935	8.815	8.16	8.695	8.46	8.395	7.66	8.455	9.1	1.91	5.39	5.565	4.535	6.15	6.73	6.345	12.31	10.68	11.64
chr1	243418651	243419081	431	-	FALSE	TRUE	ENSG00000054282	SDCCAG8	FALSE	None	None	TRUE	ENSG00000143702	CEP170	FALSE	None	None	Anti001384	-238	Divergent	None	None	5	ENSG00000143702.11	lv4_stringent	coding	coding_mRNA	GWAS_DOID_9970_obesity[5.00E-07]	0.952381	8	8.41	8.805	8.665	7.765	6.935	7.125	4.48	5.855	5.975	9.775	9.84	8.99	8.715	8.07	6.17	6.235	9.78	12.09	10.52
chr1	249123503	249131580	8078	-	FALSE	TRUE	ENSG00000171161	ZNF672	FALSE	None	None	FALSE	None	None	FALSE	None	None	Anti001402	-828	Divergent	None	None	629	CATG00000101836.1	lv3_robust	nonCoding	lncRNA_divergent	__na	-0.690476	6	2.03	2.85	1.515	3.995	4.16	4.09	4.695	3.835	4.915	0.64	2.915	5.055	3.995	3.245	0	3.075	3.59	2.5	1.77
chr2	677181	681707	4527	+	FALSE	TRUE	ENSG00000151353	TMEM18	TRUE	ENSG00000151353	TMEM18	FALSE	None	None	TRUE	ENSG00000233296	AC092159.2	Anti001405	224	Convergent	None	None	17	ENSG00000233296.1	lv4_stringent	nonCoding	lncRNA_divergent	GWAS_DOID_9970_obesity[8.00E-06]	0.658694	4	4.535	5.145	4.33	4.195	3.38	3.795	3.795	3.255	3.88	3.56	4.94	4.105	3.22	2.06	4.94	4.58	5.42	4.14	5.71
chr2	1746849	1759517	12669	+	FALSE	FALSE	None	None	TRUE	ENSG00000130508	PXDN	FALSE	None	None	FALSE	None	None	Anti001406	1364	Convergent	None	None	1590	CATG00000041608.1	lv2_permissive	coding	lncRNA_intergenic	__na	0.97619	8	6.625	6.725	5.905	5.645	5.085	4.595	3.76	3.765	3.655	4.76	5.475	5.21	3.7	2.8	2.635	3.285	6.25	2.8	2.02
chr2	3606114	3618573	12460	+	FALSE	TRUE	ENSG00000171865	RNASEH1	TRUE	ENSG00000171865	RNASEH1	FALSE	None	None	TRUE	ENSG00000234171	RNASEH1-AS1	Anti001407	91	Convergent	NONHSAT181162.1	lnc-RPS7-1	32	ENSG00000234171.1	lv4_stringent	nonCoding	lncRNA_divergent	__na	0.738095	8	5.665	5.535	5.23	4.645	3.59	3.245	2.845	3.265	3.61	5.585	6.04	5.005	4.035	3.88	4.72	4.28	7.67	7.27	6.39
chr2	5770883	5789805	18923	+	FALSE	FALSE	None	None	FALSE	None	None	FALSE	None	None	FALSE	None	None	Anti001410	-74719	None	None	None	61632	ENSG00000176887.5	lv4_stringent	coding	coding_mRNA	__na	NA	9	0.3	0.3	0.51	0.29	0.585	2.21	2.88	4.865	5.73	0	0.355	0.34	3.69	4.165	0.65	0.78	1.12	3.45	1.61
chr2	5832520	5832798	279	+	FALSE	FALSE	None	None	FALSE	None	None	TRUE	ENSG00000176887	SOX11	FALSE	None	None	Anti001411	120207	None	None	None	3	ENSG00000176887.5	lv4_stringent	coding	coding_mRNA	__na	NA	4	7.69	8.27	7.415	7.535	7.555	7.745	5.865	6.965	6.11	6.955	8.2	7.67	6.485	3.42	0	0	10.41	10.74	11.69
chr2	9144228	9151213	6986	+	FALSE	TRUE	ENSG00000143797	MBOAT2	FALSE	None	None	FALSE	None	None	FALSE	None	None	Anti001415	-285	Divergent	NONHSAT181231.1	lnc-ASAP2-5	21	CATG00000041742.1	lv4_stringent	nonCoding	lncRNA_divergent	__na	0.785714	8	5.63	5.22	5.5	5.035	4.335	3.25	3	3.825	3.87	4.89	6.105	4.945	4.575	4.255	0.995	1.845	4.21	1.48	2.71
chr2	10260734	10260860	127	+	FALSE	FALSE	None	None	FALSE	None	None	TRUE	ENSG00000272524	RP11-254F7.4	FALSE	None	None	Anti001421	-30287	None	None	None	148	ENSG00000272524.1	lv4_stringent	nonCoding	lncRNA_intergenic	__na	NA	2	0	3.145	3.135	3.115	0	0	3.1	0	0	0	0	3.765	0	0	0	0	0	0	0
chr2	10830253	10830469	217	+	FALSE	TRUE	ENSG00000115761	NOL10	FALSE	None	None	TRUE	ENSG00000243819	RN7SL832P	FALSE	None	None	Anti001426	-151	Divergent	None	None	99	ENSG00000243819.3	lv4_stringent	nonCoding	lncRNA_divergent	__na	-0.404762	1	5.575	5.57	6.005	3.515	0	5.93	5.925	6.13	6.96	3.36	5.79	6.54	8.52	9.37	0	0	5.71	0	7.08
chr2	11485345	11488643	3299	+	FALSE	TRUE	ENSG00000134318	ROCK2	TRUE	ENSG00000134318	ROCK2	FALSE	None	None	FALSE	None	None	Anti001428	-633	Divergent	NONHSAT069160.2	lnc-PQLC3-1	463	ENSG00000224177.2	lv3_robust	coding	lncRNA_divergent	GWAS_HP_0001645_Sudden_cardiac_death[6.00E-07]	0.714286	2	3.43	3.54	4.52	5.185	3.805	4.29	2.345	3.08	3.455	1.075	4.02	3.905	3.84	2.49	1.07	0.96	2.96	0	0
chr2	17934677	17935124	448	+	FALSE	TRUE	ENSG00000163029	SMC6	TRUE	ENSG00000163029	SMC6	TRUE	ENSG00000178295	GEN1	FALSE	None	None	Anti001430	362	Convergent	None	None	171	ENSG00000178295.10	lv4_stringent	coding	coding_mRNA	GWAS_DOID_1240_leukemia[9.24E-21]	0.706599	7	6.105	6.31	2.73	5.59	6.985	4.91	0	0	2.175	2.845	7.225	6.705	5.815	0	6.765	6.185	7.45	8.9	9.9
chr2	20101573	20101785	213	+	FALSE	TRUE	ENSG00000183891	TTC32	TRUE	ENSG00000183891	TTC32	TRUE	ENSG00000271991	RP11-79O8.1	FALSE	None	None	Anti001433	143	Convergent	None	None	68	ENSG00000271991.1	lv4_stringent	nonCoding	lncRNA_divergent	GWAS_DOID_1240_leukemia[1.87E-07]	0.419169	4	2.78	3.31	2.77	3.53	2.75	0	0	2.705	2.695	2.88	5.815	0	0	0	7.255	6.95	0	0	0
chr2	20423001	20432623	9623	+	FALSE	TRUE	ENSG00000115884	SDC1	TRUE	ENSG00000115884	SDC1	FALSE	None	None	FALSE	None	None	Anti001435	147	Convergent	None	None	1608	CATG00000042036.1	lv3_robust	nonCoding	lncRNA_divergent	__na	0.309524	6	0	2.055	3.635	4.72	3.94	3.505	1.95	2.855	2.51	2.145	3.49	4.625	3.255	3.085	7.6	8.64	1.73	0	0
chr2	25195130	25264998	69869	+	FALSE	TRUE	ENSG00000115137	DNAJC27	FALSE	None	None	FALSE	None	None	TRUE	ENSG00000224165	DNAJC27-AS1	Anti001442	-166	Divergent	NONHSAT069632.2	lnc-EFR3B-3	134	ENSG00000224165.1	lv4_stringent	nonCoding	lncRNA_divergent	GWAS_DOID_9970_obesity[6.17E-22]	-0.595238	10	2.915	2.765	2.675	2.525	2.17	2.655	2.83	4.14	4.695	2.395	3.495	3.11	3.595	4.145	2.1	2.06	5.69	4.15	4.52
chr2	25415573	25418133	2561	+	FALSE	FALSE	None	None	FALSE	None	None	FALSE	None	None	FALSE	None	None	Anti001444	-23800	None	None	None	8113	CATG00000042139.1	lv1_raw	nonCoding	NA	NA	NA	10	3.615	1.595	3.285	4.12	4.27	3.34	4.565	5.045	4.915	2.885	4.82	5.83	6.185	7.34	0	0	0	0	0
chr2	27546007	27556214	10208	+	FALSE	TRUE	ENSG00000115204	MPV17	TRUE	ENSG00000115204	MPV17	FALSE	None	None	FALSE	None	None	Anti001453	-37	Divergent	None	None	12392	ENSG00000234945.3	lv3_robust	nonCoding	lncRNA_divergent	GWAS_MESH_D002784_Cholesterol[3.00E-42]	-0.97619	10	3.995	4.225	4.415	4.585	4.63	4.81	5.12	6.15	6.97	2.94	4.635	5.22	5.875	6.335	7.69	7.295	2.92	1.16	2.52
chr2	32235849	32239372	3524	+	FALSE	TRUE	ENSG00000162959	MEMO1	TRUE	ENSG00000162959:ENSG00000162961	MEMO1:DPY30	FALSE	None	None	TRUE	ENSG00000271228	CTC-336P14.1	Anti001465	193	Convergent	None	None	1326	ENSG00000271228.1	lv1_raw	nonCoding	NA	NA	0.690476	4	4.945	4.945	5.48	5.12	5.06	4.215	3.705	4.17	2.4	5.785	6.485	6.205	5.51	4.815	4.835	4.695	6.68	6.03	6.18
chr2	36582899	36583068	170	+	FALSE	TRUE	ENSG00000260025	RP11-490M8.1	FALSE	None	None	TRUE	ENSG00000150938	CRIM1	FALSE	None	None	Anti001477	-641	Divergent	None	None	21	ENSG00000150938.5	lv4_stringent	coding	coding_mRNA	__na	0.833333	7	9.06	9.06	8.24	6.805	7.32	7.425	3.38	2.83	0	8.995	9.28	9.075	7.975	6.49	7.005	7.275	14.22	14.6	13
chr2	37899013	37903629	4617	+	FALSE	TRUE	ENSG00000163171	CDC42EP3	TRUE	ENSG00000163171	CDC42EP3	FALSE	None	None	FALSE	None	None	Anti001481	320	Convergent	NONHSAT181588.1	lnc-FAM82A1-11	120	CATG00000042466.1	lv3_robust	nonCoding	lncRNA_divergent	__na	0.443122	8	4.655	4.49	3.265	3.795	1.99	1.945	1.945	2.665	3.34	3.27	3.63	2.195	2.965	2.74	2.505	4.22	4.35	3.2	0
chr2	38012313	38040357	28045	+	FALSE	FALSE	None	None	FALSE	None	None	FALSE	None	None	FALSE	None	None	Anti001482	44261	None	None	None	1532	ENSG00000236213.1	lv2_permissive	nonCoding	lncRNA_intergenic	GWAS_DOID_655_inherited_metabolic_disorder[1.12E-08]	NA	8	4.9	4.96	4.225	3.925	3.215	2.255	1.06	1.595	2.38	5.09	5.455	4.16	3.465	2.31	0.225	0.5	6.25	3.71	2.85
chr2	39701667	39727781	26115	+	FALSE	FALSE	None	None	FALSE	None	None	FALSE	None	None	TRUE	ENSG00000231312	AC007246.3	Anti001484	-37213	None	NONHSAT181639.1	None	64	ENSG00000231312.2	lv3_robust	coding	lncRNA_divergent	GWAS_HP_0000847_Abnormality_of_renin_angiotensin_system[4.00E-06]	NA	8	6.2	5.92	5.675	5.095	4.74	3.98	3.645	3.815	3.985	5.15	5.54	4.25	3.265	3.165	4.145	3.9	8.94	7.88	5.46
chr2	40462836	40466525	3690	+	FALSE	FALSE	None	None	TRUE	ENSG00000183023	SLC8A1	FALSE	None	None	TRUE	ENSG00000227028	SLC8A1-AS1	Anti001485	194574	Internal	NONHSAT181662.1	None	15680	ENSG00000227028.2	lv2_permissive	nonCoding	lncRNA_intergenic	GWAS_DOID_12140_Chagas_disease[4.00E-06]	-0.142857	1	1.905	1.9	0.925	0.91	2.23	0.92	1.805	1.85	2.48	2.04	1.025	2.045	0	3.08	0	0	5.94	4.17	4.46
chr2	43037553	43042143	4591	+	FALSE	FALSE	None	None	FALSE	None	None	FALSE	None	None	FALSE	None	None	Anti001487	-11700	None	NONHSAT181681.1	lnc-MTA3-6	94	ENSG00000057935.9	lv3_robust	nonCoding	coding_mRNA	GWAS_DOID_1094_attention_deficit_hyperactivity_disorder[2.00E-06]	NA	1	6.605	6.435	7.115	6.525	6.47	7.31	6.35	7.12	6.885	8.66	8.72	9.02	8.57	9.78	0.895	2.755	9.18	7.41	7.05
chr2	43446995	43457939	10945	+	FALSE	FALSE	None	None	TRUE	ENSG00000115970	THADA	FALSE	None	None	TRUE	ENSG00000234936	AC010883.5	Anti001488	6752	Convergent	None	None	6	ENSG00000234936.1	lv4_stringent	nonCoding	lncRNA_divergent	GWAS_DOID_8778_Crohn_s_disease[2.00E-14]	0.952381	8	6.04	6.2	6.11	6.025	4.735	3.98	3.385	2.695	2.745	5.44	6.485	5.48	4.025	2.555	10.81	9.515	6.05	4.44	3.17
chr2	43823368	43864411	41044	+	FALSE	TRUE	ENSG00000115970	THADA	FALSE	None	None	FALSE	None	None	FALSE	None	None	Anti001489	-182	Divergent	None	None	39	CATG00000042610.1	lv4_stringent	nonCoding	lncRNA_divergent	GWAS_DOID_8778_Crohn_s_disease[2.00E-14]	-0.880952	5	1.63	1.19	1.925	1.18	1.825	2.81	3.23	4.38	5.445	0.955	2.1	2.655	3.75	4.72	0	0.835	0.86	0.69	1.27
chr2	45237097	45245421	8325	+	FALSE	TRUE	ENSG00000170577	SIX2	FALSE	None	None	FALSE	None	None	FALSE	None	None	Anti001495	-527	Divergent	None	None	28	CATG00000042643.1	lv2_permissive	nonCoding	NA	NA	0.880952	2	3.24	3.705	4.25	5.225	4.97	4.265	3.815	3.9	3.55	3.15	5.075	5.36	4.54	3.135	0	1.08	3.18	2.01	0
chr2	55844127	55863576	19450	+	FALSE	TRUE	ENSG00000138041	SMEK2	TRUE	ENSG00000138041	SMEK2	FALSE	None	None	TRUE	ENSG00000272606	RP11-554J4.1	Anti001508	-373	Divergent	None	None	37	ENSG00000272606.1	lv4_stringent	nonCoding	lncRNA_divergent	GWAS_DOID_14221_metabolic_syndrome_X[4.00E-08]	0.904762	4	6.16	6.355	5.96	5.74	4.695	4.41	3.51	4.81	6.34	4.99	6.1	5.2	4.245	5.105	6.025	6.13	9.26	7.89	7.87
chr2	61698434	61715571	17138	+	FALSE	TRUE	ENSG00000115464	USP34	FALSE	None	None	FALSE	None	None	TRUE	ENSG00000270820	RP11-355B11.2	Anti001517	-529	Divergent	NONHSAT070964.2	lnc-AHSA2-5	27	ENSG00000270820.1	lv4_stringent	nonCoding	lncRNA_divergent	GWAS_DOID_10608_celiac_disease[4.05E-06]	0.904762	4	5.6	5.78	5.33	5.17	4.465	4.375	3.585	3.755	4.69	5.225	5.925	5.095	4.85	3.995	7.67	6.825	6.48	5.9	5.86
chr2	64602404	64663474	61071	+	FALSE	FALSE	None	None	FALSE	None	None	FALSE	None	None	FALSE	None	None	Anti001521	-27528	None	None	None	303	CATG00000043095.1	lv2_permissive	nonCoding	NA	NA	NA	5	0	0	0	0.105	0.105	0.985	1.48	3.49	5.19	0	0	0.25	1.37	2.885	3.425	2.025	0.24	0.5	0.21
chr2	64881210	64892740	11531	+	FALSE	TRUE	ENSG00000179833	SERTAD2	TRUE	ENSG00000179833	SERTAD2	FALSE	None	None	FALSE	None	None	Anti001522	-162	Divergent	None	None	4	CATG00000043101.1	lv3_robust	coding	coding_mRNA	__na	-0.261905	10	3.675	3.82	3.465	3.805	3.72	3.78	3.69	4.915	5.955	3.53	4.395	4.645	5.105	5.615	1.235	1.385	0.98	1.06	0.88
chr2	69870475	69871556	1082	+	FALSE	TRUE	ENSG00000115977	AAK1	TRUE	ENSG00000115977	AAK1	FALSE	None	None	FALSE	None	None	Anti001529	310	Convergent	None	None	464	ENSG00000196975.10	lv4_stringent	nonCoding	coding_mRNA	GWAS_DOID_9352_type_2_diabetes_mellitus[5.00E-06]	0.285714	7	6.055	5.83	5.155	4.375	3.76	4.725	5.08	3.63	1.59	4.49	4.995	6.25	2.5	1.715	5.44	5.87	7.18	7.79	6.88
chr2	74375216	74384821	9606	+	FALSE	TRUE	ENSG00000163170	BOLA3	FALSE	None	None	FALSE	None	None	TRUE	ENSG00000225439	BOLA3-AS1	Anti001543	-94	Divergent	NONHSAT182023.1	lnc-AC073263.1-2	21	ENSG00000225439.2	lv4_stringent	nonCoding	lncRNA_divergent	__na	0.634742	8	5.63	5.555	5.37	4.96	4.48	3.4	2.74	2.745	2.83	6.18	6.225	5.09	3.91	3.37	9.13	8.37	8.25	7.48	7.65
chr2	85555224	85581516	26293	+	FALSE	TRUE	ENSG00000152291	TGOLN2	TRUE	ENSG00000152291	TGOLN2	FALSE	None	None	FALSE	None	None	Anti001559	-76	Divergent	NONHSAT182110.1	None	266	CATG00000043673.1	lv3_robust	nonCoding	lncRNA_divergent	__na	-0.857143	5	3.18	3.665	3.23	3.455	3.5	4.46	4.79	5.41	6.37	2.36	3.78	3.835	4.42	5.345	8.845	7.9	5	3.52	3.68
chr2	85726532	85728774	2243	+	FALSE	FALSE	None	None	FALSE	None	None	FALSE	None	None	FALSE	None	None	Anti001560	-7628	Divergent	None	None	2505	CATG00000043682.1	lv1_raw	nonCoding	NA	NA	NA	6	3.865	3.94	5.725	5.55	4.16	5.47	6.045	6.05	5.625	5.27	6.315	7.21	7.065	7.94	0	1.175	3.99	2.72	3.27
chr2	88354734	88358144	3411	+	FALSE	TRUE	ENSG00000172086	KRCC1	TRUE	ENSG00000172086	KRCC1	FALSE	None	None	FALSE	None	None	Anti001575	513	Convergent	None	None	707	CATG00000043760.1	lv4_stringent	nonCoding	lncRNA_divergent	GWAS_DOID_2741_bilirubin_metabolic_disorder[5.00E-07]	0.714286	8	4.695	3.87	3.455	4.54	1.925	1.885	1.595	2.205	3.005	4.005	4.925	2.995	1.44	2.05	3.29	3.715	0	0	2.74
chr2	88927191	88933053	5863	+	FALSE	TRUE	ENSG00000172071	EIF2AK3	FALSE	None	None	FALSE	None	None	TRUE	ENSG00000234028	AC062029.1	Anti001576	-96	Divergent	NONHSAT072201.2	lnc-RPIA-2	188	ENSG00000234028.3	lv4_stringent	nonCoding	lncRNA_divergent	PICS_PICS_0037_Progressive_supranuclear_palsy[0]	0.904762	4	4.58	4.815	4.98	4.32	4	4.06	2.945	3.905	3.935	3.9	4.895	4.35	3.69	3.8	3.815	4.04	6.98	4.18	6.3
chr2	89874742	89882019	7278	+	FALSE	FALSE	None	None	FALSE	None	None	FALSE	None	None	FALSE	None	None	Anti001577	263490	None	None	None	5544	CATG00000043787.1	lv1_raw	nonCoding	NA	NA	NA	5	0.64	0	0	0.6	1.33	2.78	1.715	3.58	4.16	0	0.705	1.035	0.655	2.205	1.875	1.505	2.83	3.27	9.03
chr2	90450714	90458200	7487	+	FALSE	FALSE	None	None	FALSE	None	None	FALSE	None	None	FALSE	None	None	Anti001578	62056	None	None	None	7453	ENSG00000270999.1	lv3_robust	nonCoding	coding_mRNA	__na	NA	3	0.605	1.56	2.05	2.55	5.23	6.335	6.15	6.89	7.41	0	0.69	2.795	3.5	4.475	0	0	2.8	4.4	2.9
chr2	91672096	91689339	17244	+	FALSE	FALSE	None	None	FALSE	None	None	FALSE	None	None	FALSE	None	None	Anti001580	13427	None	None	None	6777	ENSG00000219041.4	lv2_permissive	nonCoding	NA	NA	NA	3	0.34	1.54	1.56	2.255	4.29	5.67	5.855	6.855	7.595	0.975	1	2.8	3.965	4.99	0	0.825	2.77	4.26	4.66
chr2	91690799	91697127	6329	+	FALSE	FALSE	None	None	FALSE	None	None	FALSE	None	None	FALSE	None	None	Anti001581	3145	Convergent	None	lnc-AC073416.2-10	11324	CATG00000043797.1	lv2_permissive	nonCoding	NA	NA	NA	9	0	0	0	0	0	3.28	3.5	5.37	6.41	0	0	1.1	3.72	4.6	0	0.65	0	1.58	0
chr2	91712915	91737007	24093	+	FALSE	FALSE	None	None	FALSE	None	None	FALSE	None	None	FALSE	None	None	Anti001582	11000	None	None	None	10790	CATG00000043797.1	lv2_permissive	nonCoding	NA	NA	NA	5	0.45	0.26	0.245	0.415	1.25	2.02	2.62	4.29	5.92	0.285	0.29	1.16	1.89	4.34	0	0.235	3.15	1.85	0.85
chr2	92000460	92003642	3183	+	FALSE	FALSE	None	None	FALSE	None	None	FALSE	None	None	FALSE	None	None	Anti001583	-63438	None	None	None	6586	CATG00000043806.1	lv2_permissive	nonCoding	NA	NA	NA	9	1.045	1.045	2.015	0	4.525	5.265	5.715	6.125	6.865	0	0	3.5	1.07	4.215	0	0	3.53	4.37	3.34
chr2	92289923	92296087	6165	+	FALSE	FALSE	None	None	FALSE	None	None	FALSE	None	None	FALSE	None	None	Anti001584	-66896	None	NONHSAT072390.2	None	589	CATG00000043811.1	lv3_robust	nonCoding	lncRNA_intergenic	__na	NA	3	1.405	0	3.925	4.63	5.28	5.01	4.91	5.435	5.795	0	4.97	6.495	6.89	7.545	0	1.005	1.49	0	1.36
chr2	92306902	92326129	19228	+	FALSE	FALSE	None	None	FALSE	None	None	FALSE	None	None	FALSE	None	None	Anti001585	-83875	None	NONHSAT072391.2	lnc-AC073416.2-20	235	CATG00000043811.1	lv2_permissive	nonCoding	lncRNA_intergenic	__na	NA	3	1.245	1.63	5.295	6.415	6.725	5.975	5.955	6.805	7.27	1.84	6.05	7.66	7.87	8.8	0	0.77	4.79	0	4.51
chr2	96487453	96491984	4532	+	FALSE	FALSE	None	None	FALSE	None	None	FALSE	None	None	FALSE	None	None	Anti001592	-5489	Divergent	None	None	32055	ENSG00000237510.3	lv4_stringent	coding	pseudogene	__na	NA	1	2.07	2.065	2.64	1.62	2.25	2.335	1.595	2.33	2.48	0.905	0.915	0.92	0	0.87	7.26	6.985	3.98	2.71	2.89
chr2	96874144	96922072	47929	+	FALSE	TRUE	ENSG00000084090	STARD7	TRUE	ENSG00000084090	STARD7	TRUE	ENSG00000204685	STARD7-AS1	FALSE	None	None	Anti001593	-224	Divergent	None	None	0	ENSG00000204685.5	lv4_stringent	coding	lncRNA_divergent	GWAS_DOID_6000_congestive_heart_failure[8.00E-06]	0.922172	8	5.835	6.23	5.745	5.27	4.32	3.66	3.04	2.72	3.26	5.245	5.885	4.805	4	3.635	6.895	6.955	7.5	5.92	6
chr2	96971426	96976111	4686	+	FALSE	TRUE	ENSG00000144028	SNRNP200	FALSE	None	None	FALSE	None	None	FALSE	None	None	Anti001595	-128	Divergent	None	None	64	CATG00000043846.1	lv4_stringent	nonCoding	lncRNA_divergent	__na	-0.238095	10	4.215	4.1	4.56	5.21	4.83	4.535	4.19	4.865	5.63	2.175	3.61	4.455	4.54	5.1	0	2.185	3.03	1.88	1.62
chr2	97534533	97541703	7171	+	FALSE	TRUE	ENSG00000168758	SEMA4C	TRUE	ENSG00000168758	SEMA4C	FALSE	None	None	FALSE	None	None	Anti001598	-207	Divergent	None	None	775	CATG00000043861.1	lv4_stringent	coding	coding_mRNA	__na	0.571429	1	4.99	4.72	5.065	5.355	4.88	4.42	4.135	4.34	4.955	3.78	5.34	5.32	4.625	1.93	2.9	3.97	7.64	4.57	4.67
chr2	97778748	97779232	485	+	FALSE	FALSE	None	None	FALSE	None	None	TRUE	ENSG00000135976	ANKRD36	FALSE	None	None	Anti001599	-18128	None	None	None	158	ENSG00000135976.12	lv4_stringent	coding	coding_mRNA	GWAS_DOID_9970_obesity[2.45E-06]	NA	7	7.185	5.585	6.71	6.69	6.27	5.57	2.645	4.235	2.605	6.33	8.56	8.285	6.43	6.56	0	0	9.61	7.51	8.23
chr2	98207108	98209996	2889	+	FALSE	TRUE	ENSG00000196912	ANKRD36B	FALSE	None	None	FALSE	None	None	FALSE	None	None	Anti001601	-679	Divergent	None	None	1065	CATG00000043880.1	lv3_robust	coding	coding_mRNA	__na	0.785714	4	3.265	2.59	2.795	4.91	3.825	0	1.035	1.39	1.005	1.165	4.265	5.195	1.825	0	0	0	0	2.42	2.95
chr2	98279481	98312012	32532	+	FALSE	TRUE	ENSG00000115073	ACTR1B	TRUE	ENSG00000115073	ACTR1B	FALSE	None	None	TRUE	ENSG00000228486	LINC01125	Anti001603	897	Convergent	None	None	603	ENSG00000228486.5	lv3_robust	coding	lncRNA_divergent	__na	0.880952	4	5.04	5.315	5.045	4.66	4.2	4.175	3.505	3.925	3.775	4.03	5.415	4.71	4.27	3.25	3.2	2.615	6.49	6.05	4.97
chr2	98612272	98619310	7039	+	FALSE	TRUE	ENSG00000075568	TMEM131	TRUE	ENSG00000075568	TMEM131	FALSE	None	None	FALSE	None	None	Anti001605	81	Convergent	None	None	527	CATG00000043887.1	lv3_robust	nonCoding	lncRNA_divergent	__na	0.190476	1	4.385	4.325	3.665	4.87	4.05	3.505	4.105	4.335	4.57	3.43	3.925	5.15	4.05	3.78	3.025	3.675	4.32	3.02	2.36
chr2	100721424	100725879	4456	+	FALSE	TRUE	ENSG00000144218	AFF3	TRUE	ENSG00000144218	AFF3	FALSE	None	None	TRUE	ENSG00000230393	AC092667.2	Anti001610	-245	Divergent	NONHSAT072769.2	lnc-NMS-2	21	ENSG00000230393.1	lv3_robust	coding	lncRNA_divergent	GWAS_HP_0001370_Rheumatoid_arthritis[6.79E-08]	0.880952	4	4.425	4.25	4.495	4.455	3.675	3.24	3.175	3.275	4.015	3.5	4.845	4.515	3.155	2.97	0	0	7.24	3.92	3.57
chr2	105441172	105471968	30797	+	FALSE	FALSE	None	None	FALSE	None	None	FALSE	None	None	FALSE	None	None	Anti001616	-66994	None	None	None	28572	ENSG00000269707.1	lv4_stringent	coding	lncRNA_intergenic	GWAS_DOID_10334_craniofacial_abnormality[0.000000198]	NA	9	0	0	0	0.38	1.11	1.735	2.465	3.675	5.16	0	0	0.545	1.615	2.895	0	0	1.06	0.49	2.52
chr2	109744806	109745803	998	+	FALSE	TRUE	ENSG00000259863	SH3RF3-AS1	TRUE	ENSG00000259863	SH3RF3-AS1	TRUE	ENSG00000172985	SH3RF3	FALSE	None	None	Anti001623	579	Convergent	None	None	113	ENSG00000172985.8	lv4_stringent	nonCoding	coding_mRNA	__na	0.761905	4	8.725	8.245	8.275	8.39	8.19	7.59	6.125	7.02	6.195	7.715	9.005	8.025	7.88	6.135	0	0	11.54	10.27	8.75
chr2	110549074	110550334	1261	+	FALSE	FALSE	None	None	FALSE	None	None	FALSE	None	None	FALSE	None	None	Anti001624	-53973	None	None	None	2778	ENSG00000015568.8	lv4_stringent	coding	coding_mRNA	__na	NA	5	4.57	3.63	4.94	5.92	5.935	6.735	6.32	7.225	7.825	4.265	5.71	5.72	6.835	7.495	0	0	5.5	5.67	6.77
chr2	110706697	110721891	15195	+	FALSE	FALSE	None	None	FALSE	None	None	FALSE	None	None	FALSE	None	None	Anti001625	39273	None	NONHSAT182375.1	None	37496	ENSG00000204588.5	lv3_robust	nonCoding	lncRNA_intergenic	__na	NA	4	7.32	7.335	7.155	6.875	6.165	5.67	5.22	5.95	6.59	5.765	6.68	5.48	5.07	5.155	0	0	8.31	8.42	5.1
chr2	111290688	111292990	2303	+	FALSE	TRUE	ENSG00000183054	RGPD6	TRUE	ENSG00000183054	RGPD6	FALSE	None	None	FALSE	None	None	Anti001626	898	Convergent	None	None	53195	CATG00000044154.1	lv3_robust	nonCoding	lncRNA_intergenic	__na	-0.833333	3	1.2	3.29	1.19	3.035	5.155	5.54	5.705	6.88	7.79	4.345	4.965	4.825	5.515	6.05	0	0	4.91	6.78	3.77
chr2	111435837	111490149	54313	+	FALSE	TRUE	ENSG00000169679	BUB1	FALSE	None	None	FALSE	None	None	FALSE	None	None	Anti001627	-145	Divergent	NONHSAT073228.2	lnc-ACOXL-3	34	CATG00000044155.1	lv4_stringent	nonCoding	lncRNA_divergent	__na	-0.880952	5	1.25	1.08	0.76	1.075	1.16	1.72	2.78	4.06	4.935	0.25	0.285	0.795	2.79	3.39	0	0.115	0.69	0.3	1.05
chr2	114514357	114518388	4032	+	FALSE	TRUE	ENSG00000115084	SLC35F5	TRUE	ENSG00000115084	SLC35F5	FALSE	None	None	FALSE	None	None	Anti001643	42	Convergent	None	None	16	CATG00000044236.1	lv4_stringent	nonCoding	lncRNA_divergent	GWAS_DOID_13378_Kawasaki_disease[7.69E-08]	0.166667	4	5.44	5.31	5.425	4.855	4.605	4.175	2.67	4.845	5.85	3.16	5.225	3.785	4.93	4.6	0	1.485	4.14	2.85	2.54
chr2	121371580	121375390	3811	+	FALSE	FALSE	None	None	FALSE	None	None	FALSE	None	None	FALSE	None	None	Anti001654	-55894	None	None	None	17542	CATG00000044400.1	lv2_permissive	nonCoding	NA	NA	NA	2	2.265	3.5	3.915	5.045	3.55	2.79	1.71	2.335	0.825	3.07	3.825	4.625	3.015	1.95	0	0	1.97	0	0
chr2	122288378	122295138	6761	+	FALSE	TRUE	ENSG00000074054	CLASP1	TRUE	ENSG00000074054	CLASP1	TRUE	ENSG00000264229	RNU4ATAC	TRUE	ENSG00000265451	RP11-204L24.2	Anti001656	-56	Divergent	NONHSAT074038.2	None	78	ENSG00000264229.1	lv4_stringent	nonCoding	small_RNA	__na	0.380952	1	7.105	7.195	7.13	6.085	5.24	5.77	5.455	6.63	7.585	10.32	10.065	10.06	9.36	10.335	3.285	2.965	10.89	10.78	9.99
chr2	127863543	127869679	6137	+	FALSE	FALSE	None	None	TRUE	ENSG00000136717	BIN1	FALSE	None	None	FALSE	None	None	Anti001659	1033	Convergent	NONHSAT182591.1	None	912	CATG00000044529.1	lv3_robust	nonCoding	short_ncRNA	GWAS_DOID_10652_Alzheimer_s_disease[6.00E-11]	0.809524	8	3.645	3.01	4.24	4.385	3.035	3.09	1.23	1.27	0.61	3.54	4.39	4.415	2.755	0.73	2.83	3.615	5.42	2.84	2.87
chr2	127975794	127984013	8220	+	FALSE	FALSE	None	None	TRUE	ENSG00000186684	CYP27C1	FALSE	None	None	FALSE	None	None	Anti001660	1859	Convergent	None	None	23	CATG00000044534.1	lv3_robust	nonCoding	lncRNA_intergenic	GWAS_DOID_3756_protein_C_deficiency[3.03E-26]	0.857143	4	3.735	4.365	5.205	4.77	4.15	3.035	3.13	2.51	1.625	2.76	5.385	4.035	2.85	0.605	1.21	2.12	1.24	1.34	2.18
chr2	128145176	128146705	1530	+	FALSE	TRUE	ENSG00000169967	MAP3K2	TRUE	ENSG00000169967	MAP3K2	FALSE	None	None	FALSE	None	None	Anti001661	331	Convergent	None	None	91	ENSG00000236682.1	lv4_stringent	nonCoding	lncRNA_divergent	GWAS_DOID_2841_asthma[4.00E-36]	0.928571	8	6.525	6.47	6.555	5.895	5.735	4.93	3.88	4.56	3.59	5.92	6.4	5.59	0	4.18	4.67	5.945	8.73	7.8	7
chr2	128283824	128291669	7846	+	FALSE	TRUE	ENSG00000163166	IWS1	TRUE	ENSG00000163166	IWS1	FALSE	None	None	FALSE	None	None	Anti001662	191	Convergent	None	None	56	CATG00000044543.1	lv4_stringent	nonCoding	lncRNA_divergent	GWAS_DOID_3756_protein_C_deficiency[5.44E-22]	-0.690476	10	3.315	3.49	3.335	4.2	4.125	4.34	3.965	5.22	5.545	3.39	4.08	4.91	5.145	5.235	3.575	4.51	3.63	2.89	4.09
chr2	128643613	128644129	517	+	FALSE	TRUE	ENSG00000144233	AMMECR1L	FALSE	None	None	TRUE	ENSG00000272667	RP11-395A13.2	FALSE	None	None	Anti001664	-116	Divergent	NONHSAT182625.1	None	74	ENSG00000272667.1	lv3_robust	nonCoding	lncRNA_divergent	GWAS_DOID_0050741_alcohol_dependence[1.39E-12]	NA	1	0	0	0	0	0	0	0	0	0	0	0	0	2.23	0	0	0	7.9	8.41	7.82
chr2	128785266	128796715	11450	+	FALSE	TRUE	ENSG00000136715	SAP130	TRUE	ENSG00000136715	SAP130	FALSE	None	None	FALSE	None	None	Anti001666	366	Convergent	None	None	114	CATG00000044556.1	lv4_stringent	nonCoding	lncRNA_divergent	__na	-0.690476	3	0	0	1.065	4.42	5.07	5.21	4.895	5.125	5.875	0	1.165	4.345	3.93	4.37	1.15	2.815	0.98	2.7	1.83
chr2	129080117	129177036	96920	+	FALSE	FALSE	None	None	FALSE	None	None	FALSE	None	None	FALSE	None	None	Anti001670	-3965	Divergent	NONHSAT187483.1	None	487	CATG00000044562.1	lv3_robust	nonCoding	uncertain_coding	__na	NA	5	1.36	1.495	1.37	1.925	2.5	3.38	3.535	4.245	4.835	0.78	1.75	2.555	2.61	2.63	0.22	0.245	1.77	0.47	0.59
chr2	132439568	132479947	40380	+	FALSE	FALSE	None	None	FALSE	None	None	FALSE	None	None	FALSE	None	None	Anti001673	-33622	None	None	None	133	ENSG00000197927.8	lv4_stringent	coding	coding_mRNA	__na	NA	4	6.64	6.955	6.535	6.685	6.395	5.83	5.08	4.795	4.83	6.62	7.61	7.05	6.525	5.88	2.465	1.865	7.32	6.64	5.32
chr2	133018837	133019900	1064	+	FALSE	FALSE	None	None	FALSE	None	None	FALSE	None	None	FALSE	None	None	Anti001674	-3294	Divergent	NONHSAT182670.1	None	288	ENSG00000233786.1	lv3_robust	nonCoding	pseudogene	__na	NA	10	0	0	0	0	0	1.615	0	0	1.56	0	0	0	0	0	0	6.225	0	8.09	7.66
chr2	133023109	133033048	9940	+	FALSE	FALSE	None	None	FALSE	None	None	FALSE	None	None	FALSE	None	None	Anti001676	-7566	Divergent	NONHSAT182672.1	None	1408	CATG00000044640.1	lv2_permissive	nonCoding	NA	NA	NA	5	0	0	0	0	0	2.205	1.915	2.78	2.88	0	0.555	1.42	0	0.825	1.865	7.635	0	6.87	3.78
chr2	136742758	136835461	92704	+	FALSE	TRUE	ENSG00000115866	DARS	TRUE	ENSG00000115866	DARS	FALSE	None	None	TRUE	ENSG00000231890	AC093391.2	Anti001681	303	Convergent	NONHSAT182716.1	lnc-UBXN4-2	10	ENSG00000231890.3	lv4_stringent	nonCoding	lncRNA_divergent	GWAS_DOID_655_inherited_metabolic_disorder[8.00E-45]	-0.595238	10	1.945	1.955	1.415	1.475	1.4	1.795	2.665	3.845	5.1	1.425	1.66	1.775	2.825	3.765	2.395	2.41	3.44	3.55	1.94
chr2	150443928	150663446	219519	+	FALSE	TRUE	ENSG00000168288	MMADHC	TRUE	ENSG00000168288	MMADHC	FALSE	None	None	TRUE	ENSG00000231969	AC144449.1	Anti001688	187	Convergent	NONHSAT182908.1	lnc-LYPD6-2	75	ENSG00000231969.1	lv4_stringent	nonCoding	lncRNA_divergent	GWAS_DOID_8736_smallpox[6.00E-08]	-0.952381	10	2.77	3.04	2.73	3.185	3.205	3.34	3.23	4.06	5.115	2.22	3.37	3.055	3.49	4.41	1.76	1.445	4.04	2.52	2.51
chr2	160472220	160477341	5122	+	FALSE	TRUE	ENSG00000123636	BAZ2B	TRUE	ENSG00000123636	BAZ2B	FALSE	None	None	TRUE	ENSG00000224152	AC009506.1	Anti001695	-148	Divergent	NONHSAT182977.1	None	12	ENSG00000224152.1	lv3_robust	nonCoding	lncRNA_divergent	__na	0.857143	4	5.05	5.09	4.38	4.845	4.27	3.66	3.03	4.075	4.75	4.76	5.665	4.95	4.65	4.68	4.59	4.385	6.56	5.71	5.13
chr2	161263584	161270264	6681	+	FALSE	TRUE	ENSG00000153250:ENSG00000263948	RBMS1:MIR4785	TRUE	ENSG00000153250	RBMS1	FALSE	None	None	FALSE	None	None	Anti001697	808	Convergent	None	None	20779	CATG00000045292.1	lv2_permissive	nonCoding	NA	NA	-0.190476	6	2.9	2.24	3.68	5.225	4.885	4.06	4.005	3.35	4.875	1.795	1.315	4.51	3.515	4.41	3.88	3.42	2.12	1.53	1.29
chr2	164592782	164596483	3702	+	FALSE	TRUE	ENSG00000182263	FIGN	FALSE	None	None	FALSE	None	None	FALSE	None	None	Anti001702	-259	Divergent	None	None	327	CATG00000045342.1	lv2_permissive	nonCoding	NA	NA	0.047619	2	2.95	3.135	2.245	4.3	3.92	2.9	2.895	4.135	3.06	2.7	3.59	5.4	4.865	4.59	0.965	1.805	0	0	2.64
chr2	165155160	165157530	2371	+	FALSE	FALSE	None	None	TRUE	ENSG00000237844	AC092684.1	FALSE	None	None	FALSE	None	None	Anti001703	53572	Internal	None	None	124136	ENSG00000264074.1	lv1_raw	nonCoding	NA	NA	NA	9	0	0	0	1.575	3.44	3.395	2.025	4.345	4.9	0	0	0	0	0	0	1.145	3.38	4.47	3.73
chr2	172959755	172965744	5990	+	FALSE	FALSE	None	None	FALSE	None	None	FALSE	None	None	FALSE	None	None	Anti001718	7872	Convergent	None	None	100	ENSG00000236651.1	lv3_robust	nonCoding	lncRNA_intergenic	GWAS_DOID_1612_breast_cancer[1.00E-08]	NA	2	3.475	3.46	3.79	4.815	3.385	3.73	2.8	2.725	3.91	1.905	4.62	5.105	3.18	2.845	3.64	4.55	2.24	0	2.9
chr2	174829488	174833078	3591	+	FALSE	TRUE	ENSG00000172845	SP3	TRUE	ENSG00000172845	SP3	FALSE	None	None	FALSE	None	None	Anti001721	124	Convergent	None	None	88	ENSG00000271151.1	lv3_robust	nonCoding	lncRNA_divergent	__na	0.761905	1	6.85	6.93	6.775	7.24	6.87	6.535	5.8	5.915	6.45	4.815	6.54	7.005	6.49	6.175	3.855	4.115	6.05	0	4.66
chr2	179278514	179310770	32257	+	FALSE	FALSE	None	None	FALSE	None	None	FALSE	None	None	TRUE	ENSG00000223960	AC009948.5	Anti001728	30219	None	NONHSAG029952.2	lnc-OSBPL6-2	109	ENSG00000223960.2	lv4_stringent	nonCoding	lncRNA_intergenic	GWAS_DOID_2377_multiple_sclerosis[3.00E-07]	NA	1	6.565	6.355	6.085	5.725	5.32	5.755	5.765	6.325	6.495	6.94	7.28	6.13	5.985	5.7	6.37	5.525	7.72	7.5	6.7
chr2	198299344	198305609	6266	+	FALSE	TRUE	ENSG00000115524	SF3B1	TRUE	ENSG00000115524	SF3B1	FALSE	None	None	FALSE	None	None	Anti001753	395	Convergent	None	None	611	CATG00000046153.1	lv4_stringent	nonCoding	lncRNA_divergent	GWAS_DOID_8577_ulcerative_colitis[3.00E-08]	-0.214286	1	4.825	4.945	4.29	5.1	3.875	4.31	4.075	4.89	6.32	3.855	5.65	5.115	5.135	6.47	6.24	5.975	2.19	0	2.5
chr2	200323601	200328438	4838	+	FALSE	TRUE	ENSG00000119042	SATB2	TRUE	ENSG00000119042	SATB2	FALSE	None	None	TRUE	ENSG00000225953	SATB2-AS1	Anti001756	-132	Divergent	NONHSAT076255.2	None	233	ENSG00000225953.2	lv4_stringent	nonCoding	lncRNA_divergent	__na	-0.404762	4	4.58	4.815	5.655	5.765	5.205	4.405	3.365	2.75	2.95	3.805	5.15	5.455	3.975	2.87	4.39	5.03	5.41	3.14	6.83
chr2	200875279	200981767	106489	+	FALSE	FALSE	None	None	FALSE	None	None	FALSE	None	None	FALSE	None	None	Anti001757	-54819	None	None	None	31603	CATG00000046187.1	lv2_permissive	nonCoding	NA	NA	NA	9	0.465	0.63	0.295	0.875	1.435	2.84	3.45	4.85	5.9	0.345	0.585	1.3	3.285	4.46	1.425	1.355	1.77	3.25	3.27
chr2	201666111	201668557	2447	+	FALSE	FALSE	None	None	FALSE	None	None	FALSE	None	None	FALSE	None	None	Anti001761	41910	None	None	None	230	CATG00000046211.1	lv2_permissive	nonCoding	NA	NA	NA	4	6.55	7.12	6.51	7.02	7.015	6.025	4.105	3.44	4.42	4.87	5.805	6.575	5.035	2.11	1.89	1.545	5.68	4.74	4.63
chr2	202507466	202512080	4615	+	FALSE	TRUE	ENSG00000155755	TMEM237	TRUE	ENSG00000155755	TMEM237	FALSE	None	None	FALSE	None	None	Anti001770	-89	Divergent	None	None	0	CATG00000046223.1	lv4_stringent	coding	coding_mRNA	__na	0.904762	4	4.275	4.865	4.49	5.155	4.195	3.315	3.31	2.12	3.655	4.47	5.09	5.265	3.38	3.19	3.46	4.695	3.71	1.9	2.38
chr2	202897704	202899309	1606	+	FALSE	TRUE	ENSG00000273209	RP11-107N15.1	TRUE	ENSG00000273209	RP11-107N15.1	FALSE	None	None	FALSE	None	None	Anti001771	555	Convergent	None	None	844	ENSG00000155760.1	lv4_stringent	coding	coding_mRNA	__na	0.809524	7	9.6	9.075	9.495	9.19	8.36	7.375	6.895	5.77	3.995	9.33	9.175	9.56	8.535	6.64	0	4.39	11.84	11.44	10.66
chr2	205409918	205410515	598	+	FALSE	FALSE	None	None	FALSE	None	None	TRUE	ENSG00000116117	PARD3B	FALSE	None	None	Anti001784	-71357	None	None	None	15	ENSG00000116117.13	lv4_stringent	coding	coding_mRNA	GWAS_DOID_0060041_autism_spectrum_disorder[4.00E-07]	NA	1	4.93	4.925	5.635	5.79	5.815	4.99	2.01	6.195	5.515	6.285	6.9	7.41	6.67	6.37	2.1	0	10.06	9.68	8.11
chr2	208031271	208038357	7087	+	FALSE	TRUE	ENSG00000118263	KLF7	TRUE	ENSG00000118263	KLF7	FALSE	None	None	FALSE	None	None	Anti001792	299	Convergent	None	None	163	CATG00000046391.1	lv4_stringent	nonCoding	lncRNA_divergent	__na	-0.359288	10	5.49	5.84	4.935	4.915	4.96	4.915	5.315	6.59	7.495	5.045	5.715	5.915	6.5	7.51	3.005	4.45	5.09	3.92	3.2
chr2	208477141	208505900	28760	+	FALSE	TRUE	ENSG00000144401	METTL21A	TRUE	ENSG00000144401	METTL21A	FALSE	None	None	FALSE	None	None	Anti001797	608	Convergent	None	None	10412	ENSG00000118260.10	lv4_stringent	nonCoding	coding_mRNA	GWAS_DOID_9974_drug_dependence[8.00E-07]	0.0714286	3	1.785	1.625	1.72	3.385	4.765	5.835	5.445	6.15	6.745	1.355	1.855	3.825	4.41	4.955	2.985	3.69	2.4	2.17	1.43
chr2	216283964	216289875	5912	+	FALSE	FALSE	None	None	TRUE	ENSG00000115414	FN1	FALSE	None	None	FALSE	None	None	Anti001803	2028	Convergent	None	None	4373	CATG00000046568.1	lv4_stringent	nonCoding	short_ncRNA	__na	0.809524	8	4.995	3.565	5.31	5.365	4.26	3.56	2.97	0.975	1.615	6.88	6.875	5.765	5.48	4.1	7.965	7.245	0	0	0
chr2	216292902	216296729	3828	+	FALSE	FALSE	None	None	TRUE	ENSG00000115414	FN1	FALSE	None	None	FALSE	None	None	Anti001804	-6908	Divergent	None	None	7727	ENSG00000230695.1	lv4_stringent	nonCoding	lncRNA_divergent	GWAS_DOID_1936_atherosclerosis[3.00E-08]	0.857143	8	5.76	4.77	5.915	5.945	4.3	4.455	2.855	2.975	2.685	7.17	7.07	6.81	5.02	3.97	7.54	6.805	0	0	0
chr2	218784876	218792287	7412	+	FALSE	TRUE	ENSG00000079308	TNS1	TRUE	ENSG00000079308	TNS1	FALSE	None	None	FALSE	None	None	Anti001809	55	Convergent	None	None	37158	CATG00000046648.1	lv3_robust	nonCoding	lncRNA_antisense	__na	0.904762	7	4.65	5.28	4.02	2.46	2.23	2.02	1.48	0.565	0.56	2.44	4.01	2.975	1	0	0	0	0	0	1.21
chr2	220025314	220030543	5230	+	FALSE	TRUE	ENSG00000187736	NHEJ1	TRUE	ENSG00000187736:ENSG00000213901	NHEJ1:SLC23A3	FALSE	None	None	FALSE	None	None	Anti001820	-36	Divergent	None	None	14467	ENSG00000144567.6	lv2_permissive	nonCoding	coding_mRNA	GWAS_EFO_0005090_monocyte_count[4.57E-06]	0.690476	4	3.64	4.005	3.94	4.605	3.455	3.6	2.59	2.34	2.55	0.835	2.655	3.56	2.255	0	4.155	4.355	3.79	0	2.24
chr2	220082837	220094478	11642	+	FALSE	TRUE	ENSG00000115657	ABCB6	TRUE	ENSG00000115657:ENSG00000198925	ABCB6:ATG9A	FALSE	None	None	FALSE	None	None	Anti001822	74	Convergent	None	None	82	CATG00000046680.1	lv3_robust	coding	uncertain_coding	__na	-0.119048	2	3.785	3.96	4.415	5.555	5.725	5.14	4.195	3.14	3.475	3.23	4.54	5.925	4.86	2.785	9.005	8.545	4.58	3.56	3.57
chr2	223521187	223527006	5820	+	FALSE	TRUE	ENSG00000116120	FARSB	FALSE	None	None	FALSE	None	None	FALSE	None	None	Anti001825	-130	Divergent	None	None	21	CATG00000046796.1	lv4_stringent	nonCoding	lncRNA_divergent	GWAS_DOID_1561_cognitive_disorder[3.32E-06]	0.904762	7	5.05	5.2	4.63	3.625	2.52	2.725	1.255	1.21	0.965	4.625	4.545	2.825	1.535	0.755	0	1.375	4.03	0	1.42
chr2	232325185	232328638	3454	+	FALSE	TRUE	ENSG00000202400:ENSG00000115053	SNORD82:NCL	TRUE	ENSG00000115053	NCL	FALSE	None	None	FALSE	None	None	Anti001835	-33	Divergent	None	None	1068	CATG00000047027.1	lv4_stringent	nonCoding	uncertain_coding	__na	0.952381	8	6.05	5.385	6	5.1	5.165	4.855	3.96	3.09	2.61	5.18	5.545	5.27	4.56	4.105	12.62	11.965	0	2.21	0
chr2	232545978	232557667	11690	+	FALSE	FALSE	None	None	FALSE	None	None	FALSE	None	None	FALSE	None	None	Anti001836	25642	None	None	None	24	CATG00000047047.1	lv4_stringent	nonCoding	coding_mRNA	__na	NA	6	2.715	2.805	4.67	5.6	5.585	5.135	3.82	4.04	2.68	1.88	4.535	5.11	4.395	3.03	0	1.565	1.95	1.05	1.8
chr2	234763455	234766074	2620	+	FALSE	TRUE	ENSG00000123485	HJURP	FALSE	None	None	FALSE	None	None	FALSE	None	None	Anti001843	-242	Divergent	None	None	33	CATG00000047090.1	lv4_stringent	nonCoding	lncRNA_divergent	GWAS_DOID_12783_migraine_without_aura[1.21E-10]	0.619048	8	4.875	3.73	4.745	3.87	3.98	1.07	1.08	2.105	2.075	4.02	4.065	4.975	2.805	3.46	0	2.18	4.95	3.4	3.07
chr2	238266456	238269962	3507	+	FALSE	TRUE	ENSG00000163359	COL6A3	TRUE	ENSG00000163359	COL6A3	FALSE	None	None	FALSE	None	None	Anti001847	69	Convergent	None	None	9014	CATG00000047211.1	lv2_permissive	nonCoding	NA	NA	0.928571	7	6.86	5.565	6.94	5.855	5.195	4.46	3.665	3.255	2.41	7.46	7.58	5.98	4.385	3.87	0	0	0	0	0
chr2	239112622	239115319	2698	+	FALSE	TRUE	ENSG00000132323	ILKAP	FALSE	None	None	FALSE	None	None	FALSE	None	None	Anti001850	-251	Divergent	None	None	175	CATG00000047237.1	lv4_stringent	nonCoding	lncRNA_divergent	__na	0.642857	4	4.785	4.66	4.6	5.005	5.035	2.56	2.55	2.935	3.12	3.515	4.98	5.635	3.46	2.31	0	0	2.36	0	2.2
chr2	239207608	239210741	3134	+	FALSE	FALSE	None	None	FALSE	None	None	FALSE	None	None	FALSE	None	None	Anti001851	-8864	Divergent	None	None	8473	CATG00000047239.1	lv1_raw	coding	uncertain_coding	__na	NA	9	0	0	1.02	0	2.42	2.38	1.64	4.34	5.68	0	1.135	2.905	4.62	6.97	0	1.99	0	0	0
chr2	239831978	239868606	36629	+	FALSE	FALSE	None	None	FALSE	None	None	FALSE	None	None	FALSE	None	None	Anti001855	15986	None	None	None	7	CATG00000047266.1	lv4_stringent	nonCoding	lncRNA_intergenic	__na	NA	1	4.82	5.18	5.425	5.665	4.55	3.94	3.55	4.315	4.825	3.6	4.855	4.355	3.54	2.88	1.73	2.365	8.55	7.63	5.9
chr2	240965769	241018849	53081	+	FALSE	TRUE	ENSG00000130414	NDUFA10	FALSE	None	None	FALSE	None	None	FALSE	None	None	Anti001856	-949	Divergent	NONHSAT188321.1	None	874	CATG00000047306.1	lv4_stringent	nonCoding	lncRNA_divergent	GWAS_DOID_0050155_sensory_system_disease[6.00E-10]	-0.880952	5	1.09	0.54	0.465	0.69	1.81	2.755	3.01	4.29	5.01	0.79	0.505	1.66	2.95	3.185	0	1.08	1.04	0.56	1.07
chr2	3523508	3529298	5791	-	FALSE	FALSE	None	None	FALSE	None	None	FALSE	None	None	FALSE	None	None	Anti001870	28570	None	None	None	515	CATG00000047486.1	lv3_robust	nonCoding	lncRNA_intergenic	__na	NA	3	0	1.065	0	2.755	3.985	4.205	3.93	4.87	5.85	0.785	0.81	1.41	2.26	3.155	0.74	3.505	3.41	3.27	2.12
chr2	5826670	5831461	4792	-	FALSE	FALSE	None	None	FALSE	None	None	FALSE	None	None	TRUE	ENSG00000230090:ENSG00000224128	AC108025.2:AC107057.2	Anti001871	-1337	Divergent	NONHSAT184081.1	lnc-CMPK2-13	31	ENSG00000224128.1	lv4_stringent	nonCoding	lncRNA_intergenic	__na	NA	8	4.985	3.995	4.335	5.08	4.085	3.305	2.755	2.86	2.39	2.145	3.62	4.14	3.64	2.77	0	0	3.66	0	2.34
chr2	10180791	10183217	2427	-	FALSE	TRUE	ENSG00000172059	KLF11	TRUE	ENSG00000172059	KLF11	FALSE	None	None	FALSE	None	None	Anti001879	240	Convergent	NONHSAT184205.1	lnc-CYS1-1	6	ENSG00000260077.1	lv4_stringent	nonCoding	lncRNA_divergent	__na	0.714286	4	5.83	5.77	5.435	6.09	4.98	3.555	4.01	4.355	4.285	1.955	4.895	4.955	3.795	3.565	4.52	4.45	8.31	6.39	5.21
chr2	10255594	10262652	7059	-	FALSE	TRUE	ENSG00000171848	RRM2	TRUE	ENSG00000171848	RRM2	FALSE	None	None	FALSE	None	None	Anti001880	-186	Divergent	None	None	47	CATG00000047595.1	lv4_stringent	nonCoding	lncRNA_divergent	__na	0.761905	4	5.075	5.29	5.405	4.99	4.795	3.85	3.89	4.045	4.25	4.36	5.95	5.61	4.47	3.925	0.685	1.15	3.39	0	2.36
chr2	20643664	20647110	3447	-	FALSE	TRUE	ENSG00000143878	RHOB	TRUE	ENSG00000143878	RHOB	FALSE	None	None	FALSE	None	None	Anti001894	274	Convergent	NONHSAT184314.1	lnc-PUM2-1	455	CATG00000047855.1	lv3_robust	nonCoding	coding_mRNA	__na	0.714286	4	4.375	4.845	4.89	4.945	2.755	3.63	2.265	2.205	2.885	3.665	4.905	4.675	4.055	2.85	4.455	4.74	0	0	2.73
chr2	20727362	20729635	2274	-	FALSE	FALSE	None	None	FALSE	None	None	FALSE	None	None	FALSE	None	None	Anti001895	78831	None	NONHSAT069452.2	None	129	ENSG00000118960.8	lv2_permissive	nonCoding	coding_mRNA	GWAS_EFO_0004458_interleukin_6_measurement[2.00E-07]	NA	1	0	0	0	1.18	0	0	0	1.145	0	0	0	0	0	0	0	0	4.37	5.5	4.48
chr2	27579869	27583040	3172	-	FALSE	FALSE	None	None	FALSE	None	None	FALSE	None	None	FALSE	None	None	Anti001912	-10348	None	None	None	3171	ENSG00000115207.9	lv4_stringent	coding	coding_mRNA	GWAS_MESH_D002784_Cholesterol[3.00E-42]	NA	6	2.07	3.14	2.015	2.645	4.13	4.355	3.805	3.57	5.045	2.21	1.98	3.5	3.89	3.94	6.585	5.52	5.55	5.6	5.64
chr2	27645100	27651873	6774	-	FALSE	TRUE	ENSG00000115216	NRBP1	TRUE	ENSG00000115216	NRBP1	FALSE	None	None	FALSE	None	None	Anti001914	-176	Divergent	None	None	512	CATG00000047979.1	lv4_stringent	nonCoding	lncRNA_divergent	GWAS_MESH_D002784_Cholesterol[3.00E-42]	0.658694	2	3.775	3.98	4.95	5.09	4.555	3.945	3.035	4.22	2.83	3.705	4.605	5.345	4.88	2.835	5.025	5.075	5.75	4.54	3.46
chr2	27782488	27805790	23303	-	FALSE	TRUE	ENSG00000243943:ENSG00000259080	ZNF512:RP11-158I13.2	FALSE	None	None	TRUE	ENSG00000221531	AC074091.1	FALSE	None	None	Anti001915	-106	Divergent	None	None	123	ENSG00000221531.1	lv4_stringent	nonCoding	small_RNA	GWAS_DOID_9352_type_2_diabetes_mellitus[1.00E-15]	NA	4	5.16	5.055	4.705	4.185	3.28	2.945	2.465	4.13	5.455	5.085	5.225	4.4	3.8	4.595	3.485	3.01	6.38	5.33	6.4
chr2	28517252	28519817	2566	-	FALSE	FALSE	None	None	TRUE	ENSG00000158019	BRE	FALSE	None	None	FALSE	None	None	Anti001917	-11210	Internal	None	None	13508	ENSG00000223522.1	lv3_robust	nonCoding	lncRNA_antisense	__na	-0.714286	5	1.14	0	1.125	1.11	3.115	2.815	3.865	4.865	5.335	0	4.09	5.455	6.285	7.52	0	0	0	0	0
chr2	28609273	28616472	7200	-	FALSE	TRUE	ENSG00000075426	FOSL2	TRUE	ENSG00000075426	FOSL2	FALSE	None	None	TRUE	ENSG00000229951	AC104695.3	Anti001918	746	Convergent	NONHSAT069821.2	None	1070	ENSG00000229951.1	lv4_stringent	nonCoding	lncRNA_divergent	GWAS_DOID_0050589_inflammatory_bowel_disease[3.00E-15]	0.452381	1	4.505	4.55	4.95	5.02	4.77	3.87	4.1	4.03	4.625	3.485	5.14	5.055	3.415	3.765	6.28	6.26	5.2	3.72	3.18
chr2	28970691	28974450	3760	-	FALSE	TRUE	ENSG00000213639	PPP1CB	FALSE	None	None	FALSE	None	None	FALSE	None	None	Anti001919	-55	Divergent	None	None	84	ENSG00000226833.1	lv4_stringent	nonCoding	lncRNA_divergent	__na	0.761905	4	4.91	4.93	5.395	5.065	4.4	3.805	3.43	3.535	4.325	4.8	5.96	4.2	2.375	3.585	5.205	3.4	7.22	5.68	4.44
chr2	30259396	30370130	110735	-	FALSE	TRUE	ENSG00000119801	YPEL5	TRUE	ENSG00000119801	YPEL5	FALSE	None	None	TRUE	ENSG00000233862	AC016907.3	Anti001920	-251	Divergent	None	None	26	CATG00000048023.1	lv3_robust	nonCoding	uncertain_coding	__na	-0.857143	5	1.15	0.895	0.52	0.555	0.78	1.345	2.33	3.9	5.23	0.945	0.885	1.1	2.72	3.555	1.505	2.255	1.93	1.01	0.84
chr2	32576026	32583018	6993	-	FALSE	TRUE	ENSG00000115760	BIRC6	TRUE	ENSG00000115760	BIRC6	FALSE	None	None	FALSE	None	None	Anti001925	921	Convergent	NONHSAT069973.2	lnc-NLRC4-4	78	CATG00000048066.1	lv4_stringent	nonCoding	lncRNA_divergent	__na	0.89822	7	4.925	4.35	4.02	4.19	3.345	2.995	2.785	2.32	0.56	3.595	4.18	3.91	3.265	2.785	4.17	3.835	5.17	4.1	5.21
chr2	36582258	36582674	417	-	FALSE	TRUE	ENSG00000150938	CRIM1	FALSE	None	None	TRUE	ENSG00000260025	RP11-490M8.1	FALSE	None	None	Anti001928	-394	Divergent	NONHSAT070079.2	lnc-AC007401.2.1-1	29	ENSG00000260025.1	lv4_stringent	nonCoding	lncRNA_divergent	__na	0.928571	7	8	7.765	7.05	6.115	5.35	3.375	2.75	4.925	0	8.31	8.94	8.615	6.895	3.135	7.45	6.155	12.24	11.6	9.4
chr2	45183278	45186024	2747	-	FALSE	FALSE	None	None	TRUE	ENSG00000225156	AC012354.6	FALSE	None	None	FALSE	None	None	Anti001950	4220	Convergent	None	None	13636	CATG00000048307.1	lv2_permissive	coding	NA	NA	NA	3	2.23	2.905	4.665	5.61	5.295	5.66	5.35	6.145	5.875	1.18	5.13	6.445	6.675	7.92	0	1.065	0	0	2.18
chr2	45870082	45877717	7636	-	FALSE	TRUE	ENSG00000171132	PRKCE	FALSE	None	None	FALSE	None	None	FALSE	None	None	Anti001953	-766	Divergent	NONHSAT184579.1	lnc-SRBD1-1	386	ENSG00000228481.1	lv3_robust	nonCoding	lncRNA_divergent	__na	0.285714	8	5.585	5.42	5.28	4.465	3.345	4.14	2.54	2.545	2.87	4.345	5.73	4.3	2.9	0.97	1.61	2.16	6	5.34	3.64
chr2	48132933	48133649	717	-	FALSE	FALSE	None	None	FALSE	None	None	TRUE	ENSG00000138081	FBXO11	FALSE	None	None	Anti001957	23054	None	NONHSAT184608.1	None	34	ENSG00000138081.15	lv4_stringent	coding	coding_mRNA	GWAS_DOID_5419_schizophrenia[6.00E-06]	NA	8	8.28	7.9	8.065	8.04	6.975	6	6.86	5.79	5.785	6.765	7.425	6.315	5.285	6.08	8.28	8.205	11.47	11.32	12.12
chr2	54338939	54342883	3945	-	FALSE	TRUE	ENSG00000170634	ACYP2	TRUE	ENSG00000170634	ACYP2	FALSE	None	None	FALSE	None	None	Anti001959	39	Convergent	None	None	156	CATG00000048483.1	lv4_stringent	nonCoding	lncRNA_divergent	__na	0.547619	1	4.33	4.31	4.445	4.96	4.185	3.395	3.91	4.17	4	4.185	5.445	4.675	4.36	4.695	4.2	3.105	4.17	2.06	4.93
chr2	61363873	61372085	8213	-	FALSE	TRUE	ENSG00000162929:ENSG00000237651	KIAA1841:C2orf74	TRUE	ENSG00000162929	KIAA1841	TRUE	ENSG00000212978	AC016747.3	FALSE	None	None	Anti001970	-157	Divergent	NONHSAT070934.2	lnc-USP34-1	18	ENSG00000212978.5	lv4_stringent	nonCoding	lncRNA_divergent	__na	0.928571	8	6.26	6.215	5.82	5.34	5.19	3.97	3.46	3.74	4.68	7.595	8.075	7.52	6.86	5.93	6.445	5.62	9.53	7.5	8.27
chr2	64574876	64602789	27914	-	FALSE	FALSE	None	None	FALSE	None	None	FALSE	None	None	FALSE	None	None	Anti001983	34895	None	NONHSAT184752.1	None	601	CATG00000048753.1	lv2_permissive	nonCoding	NA	NA	NA	5	0.22	0	0	0.58	0.215	0.505	1.86	3.34	5.07	0	0.25	0.68	1.985	3.525	0.645	1.475	0.85	0.54	0.43
chr2	64978140	64995323	17184	-	FALSE	FALSE	None	None	FALSE	None	None	FALSE	None	None	FALSE	None	None	Anti001985	-7914	Divergent	None	None	0	ENSG00000234572.1	lv3_robust	nonCoding	lncRNA_intergenic	__na	NA	10	2.905	3.025	2.485	2.26	2.455	3.215	3.285	4.545	5.735	1.305	3.275	3.07	4.08	4.93	0.34	1.655	3.03	1.97	1.09
chr2	66625549	66658958	33410	-	FALSE	FALSE	None	None	FALSE	None	None	FALSE	None	None	TRUE	ENSG00000226819	MEIS1-AS3	Anti001988	-1625	Divergent	NONHSAT184788.1	lnc-SPRED2-5	168	ENSG00000226819.1	lv3_robust	nonCoding	lncRNA_intergenic	__na	NA	10	1.97	2.125	1.83	1.875	1.885	2.665	2.8	4.21	5.03	1.095	1.865	2.54	3.605	4.105	0.81	1.85	2.32	1.09	1.29
chr2	67093217	67096301	3085	-	FALSE	FALSE	None	None	FALSE	None	None	FALSE	None	None	FALSE	None	None	Anti001989	-35266	None	None	None	1064	CATG00000048819.1	lv1_raw	nonCoding	NA	NA	NA	7	5.16	5.38	5.36	3.08	2.44	1.015	0	0.95	0.935	3.95	4.215	0	2.19	2.16	0	0	0	3.19	0
chr2	68676307	68676696	390	-	FALSE	FALSE	None	None	FALSE	None	None	TRUE	ENSG00000229462	AC127383.1	FALSE	None	None	Anti001994	-17996	None	None	None	12173	ENSG00000204923.3	lv3_robust	nonCoding	coding_mRNA	__na	NA	9	0	0	0	0	2.345	0	2.8	5.51	7.195	0	0	0	2.91	0	0	0	0	0	0
chr2	70189398	70315556	126159	-	FALSE	TRUE	ENSG00000169564	PCBP1	TRUE	ENSG00000169564	PCBP1	FALSE	None	None	TRUE	ENSG00000179818	PCBP1-AS1	Anti001999	970	Convergent	NONHSAT184912.1	None	140	ENSG00000179818.9	lv4_stringent	nonCoding	lncRNA_divergent	GWAS_DOID_9970_obesity[4.00E-06]	-0.97619	5	4.445	4.82	4.665	5.28	5.595	6.235	6.38	7.175	7.615	3.56	4.635	5.33	5.625	5.705	5.24	6.025	6.33	5.79	5.55
chr2	70365620	70369519	3900	-	FALSE	FALSE	None	None	FALSE	None	None	FALSE	None	None	FALSE	None	None	Anti002000	39835	None	NONHSAT184938.1	None	112	ENSG00000231327.1	lv4_stringent	nonCoding	lncRNA_intergenic	GWAS_DOID_9970_obesity[6.00E-06]	NA	4	5.795	5.785	6.305	5.77	5.135	4.33	4.465	5.01	5.31	4.84	5.9	5.82	4.86	4.475	0.98	2.39	5.46	3.41	3.08
chr2	71295256	71295863	608	-	FALSE	TRUE	ENSG00000124357	NAGK	TRUE	ENSG00000124357	NAGK	TRUE	ENSG00000272735	RP11-467P9.1	FALSE	None	None	Anti002004	67	Convergent	None	None	196	ENSG00000272735.1	lv4_stringent	nonCoding	lncRNA_divergent	__na	0.857143	4	5.875	5.875	5.21	6.53	5.03	4.975	4.01	4.69	4.655	6.655	5.72	6.06	2.62	2.1	6.405	7.955	0	0	5.04
chr2	71760879	71763200	2322	-	FALSE	FALSE	None	None	TRUE	ENSG00000135636	DYSF	FALSE	None	None	FALSE	None	None	Anti002005	-34067	Internal	None	None	15090	CATG00000048948.1	lv2_permissive	nonCoding	NA	NA	-0.0602453	10	3.815	2.12	4.705	5.295	4.63	5.515	4.63	5.43	5.43	3.91	6.095	6.045	6.275	7.3	4.1	3.43	0	0	2.37
chr2	75061115	75062245	1131	-	FALSE	TRUE	ENSG00000159399	HK2	TRUE	ENSG00000159399	HK2	FALSE	None	None	FALSE	None	None	Anti002021	-51	Divergent	None	None	49	ENSG00000272711.1	lv4_stringent	nonCoding	lncRNA_divergent	__na	0.904762	7	6.92	6.47	6.49	4.555	4.435	4.285	2.05	0	1.56	7.26	7.14	6.355	1.7	3.385	7.825	7.79	8.76	9.26	7.57
chr2	75151974	75185625	33652	-	FALSE	TRUE	ENSG00000115350	POLE4	TRUE	ENSG00000115350	POLE4	FALSE	None	None	FALSE	None	None	Anti002022	5	Convergent	NONHSAT184987.1	None	380	ENSG00000236209.1	lv4_stringent	nonCoding	lncRNA_divergent	GWAS_DOID_1240_leukemia[3.09E-06]	0.928571	7	6.005	6.195	5.585	4.825	3.82	2.975	2.63	2.07	2.035	4.515	5.19	3.785	3.435	1.69	2.955	3.435	7.28	4.59	4
chr2	75473555	75475908	2354	-	FALSE	FALSE	None	None	FALSE	None	None	FALSE	None	None	FALSE	None	None	Anti002023	157968	None	NONHSAT184988.1	None	49262	ENSG00000115353.6	lv4_stringent	coding	coding_mRNA	GWAS_DOID_1240_leukemia[3.09E-06]	NA	10	3.295	3.26	3.945	4.625	3.925	4.685	3.86	4.83	4.305	5.075	5.515	6.32	6.05	7.21	0	0	0	0	0
chr2	76670306	76672783	2478	-	FALSE	FALSE	None	None	FALSE	None	None	TRUE	ENSG00000200488	RN7SKP203	FALSE	None	None	Anti002024	-327251	None	None	None	243	ENSG00000200488.1	lv3_robust	nonCoding	lncRNA_intergenic	__na	NA	10	10.91	10.715	10.97	10.77	11.2	11.79	11.395	12.25	12.1	17.585	18.31	18.28	18.1	18.705	0	0	14.33	14.84	14.23
chr2	85161172	85197809	36638	-	FALSE	TRUE	ENSG00000176407	KCMF1	FALSE	None	None	FALSE	None	None	FALSE	None	None	Anti002026	-406	Divergent	NONHSAT071967.2	lnc-C2orf89-5	4	CATG00000049205.1	lv4_stringent	nonCoding	lncRNA_divergent	__na	0.97619	8	6.8	7.09	6.75	6.015	5.11	5.02	4.52	4.78	4.81	5.49	6.46	5.165	4.455	4.545	3.16	4.105	7.15	6.39	5.88
chr2	85806965	85812585	5621	-	FALSE	FALSE	None	None	TRUE	ENSG00000168899	VAMP5	FALSE	None	None	FALSE	None	None	Anti002030	1053	Convergent	None	None	1147	CATG00000049225.1	lv3_robust	nonCoding	lncRNA_divergent	GWAS_DOID_10283_prostate_cancer[3.00E-15]	-0.395217	3	0.755	0	3.515	4.82	4.66	4.82	3.875	3.365	4.245	1.165	4.315	5.685	4.335	3.98	8.54	9.205	2.31	2.95	3.71
chr2	87607891	87618023	10133	-	FALSE	FALSE	None	None	FALSE	None	None	FALSE	None	None	FALSE	None	None	Anti002039	21666	None	None	None	41712	CATG00000049259.1	lv4_stringent	nonCoding	lncRNA_intergenic	__na	NA	9	0	0.51	0.485	0.475	2.025	2.76	3.615	4.8	6.465	0.55	0.565	2.55	3.095	4.845	0	0.935	4.13	2.24	1.54
chr2	87959079	87965276	6198	-	FALSE	FALSE	None	None	FALSE	None	None	FALSE	None	None	FALSE	None	None	Anti002040	10866	None	None	None	19970	CATG00000049263.1	lv3_robust	nonCoding	lncRNA_intergenic	__na	NA	5	0	0	0.68	0	0.675	1.205	1.225	3.68	5.625	1.365	0.76	0.765	0.745	2.8	1.105	1.655	0	0	0
chr2	88312994	88316047	3054	-	FALSE	FALSE	None	None	FALSE	None	None	TRUE	ENSG00000222724	RNU2-63P	FALSE	None	None	Anti002041	43871	None	None	None	18	ENSG00000222724.1	lv4_stringent	nonCoding	small_RNA	GWAS_DOID_2741_bilirubin_metabolic_disorder[5.00E-07]	NA	1	5.395	5.155	5.34	4.005	3.375	3.07	4.355	5.57	5.82	5.11	6.015	5.295	5.34	6.12	0	0	3.58	3.21	4.08
chr2	89848358	89873895	25538	-	FALSE	FALSE	None	None	FALSE	None	None	FALSE	None	None	FALSE	None	None	Anti002042	-426230	None	None	None	582	CATG00000049280.1	lv2_permissive	coding	NA	NA	NA	10	0	0.235	0	0.225	1.085	1.225	1.27	2.065	2.525	0.27	0.465	1.56	0.85	1.025	0.695	0.925	0	1.79	7.18
chr2	92270524	92325457	54934	-	FALSE	FALSE	None	None	FALSE	None	None	FALSE	None	None	FALSE	None	None	Anti002043	179994	None	NONHSAT187194.1	None	244	CATG00000049298.1	lv2_permissive	nonCoding	lncRNA_intergenic	__na	NA	8	8.84	8.82	8.56	8.365	7.92	7.085	6.005	6.175	6.165	8.745	9.44	8.315	7.41	6.93	0.365	1.065	9.78	9.78	8.51
chr2	95831159	95831401	243	-	FALSE	TRUE	ENSG00000163067	ZNF2	TRUE	ENSG00000163067	ZNF2	TRUE	ENSG00000144026	ZNF514	FALSE	None	None	Anti002044	-132	Divergent	None	None	15	ENSG00000144026.7	lv4_stringent	coding	coding_mRNA	__na	0.778457	7	7.185	6.89	7.28	5.31	2.675	2.62	2.635	0	0	4.435	6.12	6.09	6.81	5.98	6	3.14	8.85	8.28	9.23
chr2	96060025	96068294	8270	-	FALSE	TRUE	ENSG00000115042	FAHD2A	FALSE	None	None	FALSE	None	None	FALSE	None	None	Anti002045	-174	Divergent	None	None	62	CATG00000049324.1	lv4_stringent	nonCoding	uncertain_coding	__na	0.595238	8	5.225	5.345	4.905	4.785	2.735	2.57	2.69	3.41	3.35	4.085	5.1	3.14	3.235	2.235	2.89	2.455	5	3.1	2.51
chr2	97465090	97467983	2894	-	FALSE	FALSE	None	None	TRUE	ENSG00000158158	CNNM4	FALSE	None	None	FALSE	None	None	Anti002057	3967	Convergent	None	None	13795	CATG00000049364.1	lv4_stringent	nonCoding	lncRNA_divergent	GWAS_DOID_10283_prostate_cancer[6.00E-06]	0.928571	10	3.265	3.445	2.07	3.955	4.735	5.245	4.78	5.17	5.55	1.15	2.345	1.59	3.295	3.525	7	5.62	0	0	0
chr2	101339345	101358932	19588	-	FALSE	FALSE	None	None	FALSE	None	None	FALSE	None	None	FALSE	None	None	Anti002072	-77681	None	None	None	496	CATG00000049429.1	lv4_stringent	nonCoding	lncRNA_intergenic	__na	NA	10	2.325	2.235	1.94	1.835	2.82	3.24	3.4	4.465	5.12	0.895	1.315	2.905	3.55	4.05	0.685	0.28	1.71	2.62	0
chr2	101366419	101368742	2324	-	FALSE	FALSE	None	None	FALSE	None	None	FALSE	None	None	FALSE	None	None	Anti002073	-67871	None	None	None	3758	CATG00000049430.1	lv1_raw	nonCoding	NA	NA	NA	3	3.31	4.2	5.73	6.39	6.76	7.165	7.075	7.635	7.525	5.99	7.615	9.065	9.13	10.16	1.27	2.675	0	2.68	3.23
chr2	102091166	102091598	433	-	FALSE	FALSE	None	None	FALSE	None	None	TRUE	ENSG00000196460	RFX8	FALSE	None	None	Anti002076	-4253	Divergent	None	None	23	ENSG00000196460.8	lv4_stringent	coding	coding_mRNA	GWAS_DOID_1612_breast_cancer[1.00E-06]	NA	7	8.71	8.97	8.13	7.82	7.425	5.73	5.93	2.695	4.84	7.74	9.05	7.2	6.475	3.12	0	0	9.94	11.13	9.62
chr2	102244331	102313732	69402	-	FALSE	TRUE	ENSG00000071054	MAP4K4	TRUE	ENSG00000071054	MAP4K4	FALSE	None	None	FALSE	None	None	Anti002077	419	Convergent	None	None	39	CATG00000049464.1	lv3_robust	nonCoding	lncRNA_divergent	__na	-0.761905	5	0.195	0.725	0.57	1.045	1.115	1.815	2.395	3.84	4.915	0.22	0.485	1.83	2.52	3.895	0	0.89	1.38	0.79	0.88
chr2	102606671	102609239	2569	-	FALSE	TRUE	ENSG00000115590	IL1R2	TRUE	ENSG00000115590	IL1R2	FALSE	None	None	FALSE	None	None	Anti002078	816	Convergent	None	None	1607	CATG00000049476.1	lv2_permissive	nonCoding	NA	NA	1	5	0	0	0	0	0	0	0	4.045	5.64	0	0	0	0	3.68	1.17	2.885	0	0	0
chr2	105374178	105441156	66979	-	FALSE	FALSE	None	None	FALSE	None	None	FALSE	None	None	TRUE	ENSG00000233639	LINC01158	Anti002079	-30812	None	NONHSAT072957.2	None	20435	ENSG00000233639.1	lv4_stringent	nonCoding	lncRNA_intergenic	GWAS_DOID_0050032_mineral_metabolism_disease[0.00000094]	NA	5	0	0	0	0	0	1.095	1.24	3.295	4.61	0.115	0	0.785	2.125	3.4	0.845	0.585	1.12	0.46	0.37
chr2	108917292	109065492	148201	-	FALSE	TRUE	ENSG00000135968	GCC2	TRUE	ENSG00000135968	GCC2	FALSE	None	None	FALSE	None	None	Anti002083	-154	Divergent	None	None	17	CATG00000049589.1	lv1_raw	nonCoding	lncRNA_divergent	GWAS_DOID_2860_hemoglobinopathy[1.25E-06]	-0.738095	10	1.945	2.195	1.735	2.13	2.12	2.185	2.61	3.81	4.9	1.075	1.67	1.92	2.63	3.315	0.75	1.72	3.04	2.16	1.36
chr2	109745387	109746717	1331	-	FALSE	TRUE	ENSG00000172985	SH3RF3	TRUE	ENSG00000172985	SH3RF3	FALSE	None	None	FALSE	None	None	Anti002085	719	Convergent	None	None	6	ENSG00000259863.1	lv3_robust	coding	lncRNA_divergent	__na	0.730552	7	4.195	4.57	5.2	4.785	3.485	0	1.485	1.44	0	0	3.76	4.755	1.595	3.635	0	3.72	7.88	7.49	5.23
chr2	110545869	110550772	4904	-	FALSE	TRUE	ENSG00000015568	RGPD5	TRUE	ENSG00000015568	RGPD5	FALSE	None	None	FALSE	None	None	Anti002087	436	Convergent	None	None	60015	CATG00000049621.1	lv2_permissive	nonCoding	NA	NA	-0.89822	9	0	0	0	0.77	0.775	2.31	3.17	4.625	5.73	0	0	0.88	2.705	2.62	0	0	0	0	0
chr2	112761418	112763752	2335	-	FALSE	FALSE	None	None	TRUE	ENSG00000153208	MERTK	FALSE	None	None	FALSE	None	None	Anti002094	8804	Convergent	None	None	1841	CATG00000049650.1	lv2_permissive	nonCoding	NA	NA	0.714286	10	6.11	5.845	6.96	6.8	6.43	7.565	7.065	7.84	7.18	7.35	9.145	9.3	9.2	10.28	0	1.575	3.94	4.8	6.08
chr2	112805688	112813972	8285	-	FALSE	TRUE	ENSG00000153214	TMEM87B	TRUE	ENSG00000153214	TMEM87B	FALSE	None	None	FALSE	None	None	Anti002095	674	Convergent	NONHSAT073680.2	None	37	CATG00000049656.1	lv2_permissive	nonCoding	NA	NA	0.690476	4	5.15	5.35	4.835	4.59	3.695	3.96	3.08	3.395	4.52	2.45	4.81	2.84	1.55	3.23	4.055	3.895	6.65	3.54	4.39
chr2	113028058	113033614	5557	-	FALSE	TRUE	ENSG00000188177	ZC3H6	TRUE	ENSG00000188177	ZC3H6	FALSE	None	None	FALSE	None	None	Anti002097	435	Convergent	None	None	99	CATG00000049660.1	lv4_stringent	nonCoding	lncRNA_divergent	__na	0.666667	1	5.215	5.195	4.935	4.695	4.675	4.26	4.105	5.035	5.63	3.705	5.675	4.985	4.545	4.81	3.5	3.195	5.84	4.69	5.42
chr2	113234214	113239413	5200	-	FALSE	TRUE	ENSG00000114999	TTL	FALSE	None	None	FALSE	None	None	FALSE	None	None	Anti002098	-317	Divergent	NONHSAT187329.1	None	140	ENSG00000169629.7	lv4_stringent	coding	coding_mRNA	__na	0.904762	4	4.48	4.655	4.765	5.425	4.505	3.765	2.605	3.295	2.5	2.865	2.89	4.84	4.315	3.165	0	1.83	2.89	1.77	2.72
chr2	113333052	113342353	9302	-	FALSE	TRUE	ENSG00000125611	CHCHD5	TRUE	ENSG00000125611	CHCHD5	FALSE	None	None	FALSE	None	None	Anti002099	-95	Divergent	NONHSAT185358.1	None	38	CATG00000049664.1	lv4_stringent	nonCoding	lncRNA_divergent	__na	-0.404762	8	5.675	5.265	4.78	4.85	3.97	3.715	2.86	3.445	4.565	5.235	5.975	4.56	4.685	4.565	6.705	6.135	5.72	2.68	5.15
chr2	113403268	113403609	342	-	FALSE	TRUE	ENSG00000144136	SLC20A1	TRUE	ENSG00000144136	SLC20A1	TRUE	ENSG00000237753	AC079922.3	FALSE	None	None	Anti002101	174	Convergent	None	None	227	ENSG00000237753.1	lv3_robust	nonCoding	lncRNA_divergent	__na	0.731925	7	5.425	2.445	4.875	4.83	0	2.42	0	2.375	0	3.055	3.05	2.565	2.535	2.51	7.155	7.275	7.84	7.79	8.15
chr2	114339862	114353574	13713	-	FALSE	FALSE	None	None	TRUE	ENSG00000146556	WASH2P	FALSE	None	None	FALSE	None	None	Anti002103	1820	Convergent	NONHSAT185377.1	None	7690	ENSG00000221055.1	lv3_robust	coding	small_RNA	__na	-0.952381	5	2.52	2.625	3.055	3.47	4.085	5.06	4.85	5.5	6.185	2.245	2.565	3.18	3.865	4.24	5.175	4.77	3.72	2.48	3.25
chr2	114647328	114648529	1202	-	FALSE	TRUE	ENSG00000115091	ACTR3	TRUE	ENSG00000115091	ACTR3	FALSE	None	None	FALSE	None	None	Anti002110	353	Convergent	NONHSAT185388.1	lnc-SLC35F5-3	1	ENSG00000270019.1	lv4_stringent	nonCoding	lncRNA_divergent	__na	0.833333	4	6.625	6.045	6.345	6.66	6.24	5.915	5.77	5.285	5.175	7.08	7.665	7.13	5.965	4.99	10.01	10.29	6.4	5.42	3.18
chr2	121484989	121494362	9374	-	FALSE	TRUE	ENSG00000074047	GLI2	TRUE	ENSG00000074047	GLI2	FALSE	None	None	FALSE	None	None	Anti002114	538	Convergent	None	None	14	CATG00000049834.1	lv4_stringent	coding	coding_mRNA	__na	0.785714	8	5.315	5.8	5.175	4.5	4.11	3.06	2.765	3.525	3.19	4.77	5.275	3.79	2.945	3.005	0	0	6.71	1.88	3.75
chr2	121829799	121832868	3070	-	FALSE	FALSE	None	None	FALSE	None	None	FALSE	None	None	FALSE	None	None	Anti002115	40218	None	None	None	100	CATG00000049837.1	lv4_stringent	nonCoding	lncRNA_intergenic	__na	NA	10	5.345	5.415	5.075	5.535	5.57	6.115	5.665	6.305	6.105	4.625	5.72	5.245	4.57	3.255	0	1	0	3.2	3.39
chr2	127977655	128009076	31422	-	FALSE	FALSE	None	None	FALSE	None	None	FALSE	None	None	FALSE	None	None	Anti002120	4241	Convergent	None	None	6082	ENSG00000163161.8	lv2_permissive	nonCoding	coding_mRNA	GWAS_DOID_3756_protein_C_deficiency[1.13E-31]	NA	5	1.47	1.545	1.405	1.99	2.165	3.76	3.71	4.185	4.76	0.655	2.125	1.49	2.735	2.505	0.205	0.9	2.66	3.7	2.64
chr2	128814409	128848611	34203	-	FALSE	TRUE	ENSG00000136731	UGGT1	FALSE	None	None	FALSE	None	None	FALSE	None	None	Anti002129	-162	Divergent	None	None	15	CATG00000049931.1	lv4_stringent	nonCoding	lncRNA_divergent	__na	-0.809524	5	1.78	1.99	2.525	2.1	1.925	3.65	3.76	5	5.795	1.58	2.65	2.625	3.92	5.14	0	1.045	2.2	1.84	2.04
chr2	131099923	131100208	286	-	FALSE	TRUE	ENSG00000136718	IMP4	TRUE	ENSG00000136718	IMP4	TRUE	ENSG00000136710	CCDC115	FALSE	None	None	Anti002132	-241	Divergent	None	None	8	ENSG00000136710.5	lv4_stringent	coding	coding_mRNA	__na	0.619048	4	5.675	3.39	5.615	7.34	8.525	6.32	3.3	2.955	0	5.365	6.385	7.5	6.78	6.74	0	5.835	9.38	8.92	9.55
chr2	131121652	131130137	8486	-	FALSE	TRUE	ENSG00000072135	PTPN18	TRUE	ENSG00000072135	PTPN18	FALSE	None	None	FALSE	None	None	Anti002133	-43	Divergent	None	None	33	CATG00000049961.1	lv4_stringent	coding	coding_mRNA	__na	0.904762	8	5.88	5.945	5.75	5.29	4.12	4.055	3.12	3.27	3.58	5.42	6.06	4.99	3.585	2.205	5.265	5.265	6.12	3.51	4.18
chr2	132430234	132439921	9688	-	FALSE	FALSE	None	None	FALSE	None	None	FALSE	None	None	FALSE	None	None	Anti002134	-40026	None	None	None	52	CATG00000049986.1	lv3_robust	nonCoding	lncRNA_divergent	__na	NA	7	5.505	5.55	4.8	4.59	3.595	2.96	2.025	2.035	2.345	4.72	5.455	4.38	3.805	2.305	0	1.545	5.66	2.63	3
chr2	133015543	133029376	13834	-	FALSE	FALSE	None	None	FALSE	None	None	FALSE	None	None	FALSE	None	None	Anti002135	9474	Convergent	None	None	60	CATG00000049996.1	lv4_stringent	nonCoding	lncRNA_intergenic	__na	NA	5	0.39	0	0.385	0.995	1.56	1.4	1.16	2.195	3.98	0.435	0	0	0.425	0	1.125	6.81	2.73	6.11	4.93
chr2	135522574	135676999	154426	-	FALSE	TRUE	ENSG00000082258	CCNT2	TRUE	ENSG00000082258	CCNT2	FALSE	None	None	TRUE	ENSG00000224043	CCNT2-AS1	Anti002136	581	Convergent	NONHSAT185567.1	None	38	ENSG00000224043.3	lv4_stringent	nonCoding	lncRNA_divergent	GWAS_DOID_655_inherited_metabolic_disorder[6.00E-12]	-0.547619	10	2.325	3.005	2.595	2.755	2.9	3.115	2.9	3.905	4.75	2.39	2.91	2.655	2.89	3.35	1.36	1.67	4.5	4.29	3.62
chr2	153574512	153575589	1078	-	FALSE	TRUE	ENSG00000177917	ARL6IP6	TRUE	ENSG00000177917	ARL6IP6	FALSE	None	None	FALSE	None	None	Anti002148	115	Convergent	None	None	2	ENSG00000196504.11	lv4_stringent	coding	coding_mRNA	GWAS_DOID_6713_cerebrovascular_disease[1.20E-07]	-0.19162	6	3.84	4.94	5.76	6.94	6.375	6.31	6.07	6.19	6.375	0	5.64	6.55	6.51	4.4	6.655	7.785	6.71	7.55	8.53
chr2	157224112	157226365	2254	-	FALSE	FALSE	None	None	FALSE	None	None	FALSE	None	None	FALSE	None	None	Anti002149	-52341	None	None	None	27349	ENSG00000153234.9	lv4_stringent	coding	coding_mRNA	GWAS_DOID_10652_Alzheimer_s_disease[1.00E-09]	NA	2	0	1.675	1.205	1.185	1.19	1.19	0	0	0	1.75	0	0	0	0	0	0	5.16	3.6	3.8
chr2	157288813	157292622	3810	-	FALSE	TRUE	ENSG00000115159	GPD2	TRUE	ENSG00000115159	GPD2	FALSE	None	None	FALSE	None	None	Anti002150	-278	Divergent	None	None	92	CATG00000050461.1	lv3_robust	nonCoding	lncRNA_divergent	__na	0.666667	2	3.81	4.08	4.855	5.005	4.23	4.11	3.04	2.72	2.49	4.13	4.395	3.675	3.27	1.93	2.59	1.525	2.78	0	3.11
chr2	167845612	167848123	2512	-	FALSE	FALSE	None	None	TRUE	ENSG00000163092	XIRP2	FALSE	None	None	FALSE	None	None	Anti002162	88129	Internal	None	None	149316	ENSG00000254552.1	lv3_robust	nonCoding	lncRNA_antisense	__na	0.062348	1	1.575	2.325	1.565	1.805	3.37	1.13	0	1.765	2.8	1.235	3.375	1.235	2.095	0	0	0	6.17	5.67	3.65
chr2	170250439	170321784	71346	-	FALSE	FALSE	None	None	FALSE	None	None	FALSE	None	None	FALSE	None	None	Anti002165	-13903	None	None	None	38540	CATG00000050643.1	lv2_permissive	nonCoding	NA	NA	NA	5	0.1	0.175	0.335	0.26	0.55	0.38	1.19	2.98	4.8	0	0.48	0.465	1.145	2.77	0	0.09	3.31	2.06	1.67
chr2	170490712	170493818	3107	-	FALSE	FALSE	None	None	TRUE	ENSG00000138398	PPIG	FALSE	None	None	FALSE	None	None	Anti002167	5870	Convergent	None	None	13194	ENSG00000154479.8	lv3_robust	nonCoding	coding_mRNA	GWAS_DOID_1240_leukemia[8.29E-08]	0.380952	8	4.845	3.43	5.36	3.795	1.685	2.79	3.235	3.75	3.13	3.58	5.365	4.835	4.83	2.565	8.975	8.545	0	0	2.04
chr2	172940324	172950033	9710	-	FALSE	TRUE	ENSG00000144355	DLX1	TRUE	ENSG00000144355	DLX1	FALSE	None	None	FALSE	None	None	Anti002170	78	Convergent	NONHSAT185887.1	None	679	CATG00000050693.1	lv2_permissive	nonCoding	lncRNA_antisense	__na	0.380952	6	1.325	1.325	3.45	4.73	4.56	3.785	2.885	3.3	3.9	0.56	2.16	4.59	4.025	3.525	5.725	4.635	2.15	0	1
chr2	173935651	173941374	5724	-	FALSE	TRUE	ENSG00000091436	MLTK	TRUE	ENSG00000091436	MLTK	FALSE	None	None	FALSE	None	None	Anti002172	686	Convergent	NONHSAT185901.1	None	204	CATG00000050714.1	lv2_permissive	coding	coding_mRNA	__na	0.380952	4	5.035	5.125	3.56	4.41	4.765	4.085	3.61	3.835	3.905	4.585	4.245	5.405	4.415	3.575	1.89	4.38	3.87	2.92	4.42
chr2	174877704	174927913	50210	-	FALSE	FALSE	None	None	FALSE	None	None	FALSE	None	None	FALSE	None	None	Anti002177	20176	None	None	None	1	CATG00000050741.1	lv2_permissive	nonCoding	NA	NA	NA	9	1.265	1.475	0.82	2.245	3.455	4.945	5.205	5.895	6.405	0.695	1.24	3.135	4.645	4.73	2.6	2.24	1.58	4.09	1.96
chr2	176957385	176973119	15735	-	FALSE	TRUE	ENSG00000216193:ENSG00000128710	AC009336.1:HOXD10	TRUE	ENSG00000128713	HOXD11	FALSE	None	None	FALSE	None	None	Anti002186	-251	Divergent	None	None	1255	CATG00000050773.1	lv2_permissive	nonCoding	NA	NA	-0.0238095	6	3.17	3.05	3.46	4.83	5.14	4.825	4.5	4.42	4.135	1.635	2.8	3.665	2.935	1.745	0	0.99	4.38	0	1.79
chr2	178029245	178078491	49247	-	FALSE	TRUE	ENSG00000170144	HNRNPA3	TRUE	ENSG00000170144	HNRNPA3	FALSE	None	None	TRUE	ENSG00000229337	AC079305.8	Anti002187	990	Convergent	None	None	565	ENSG00000229337.1	lv4_stringent	coding	lncRNA_divergent	__na	-0.428571	10	2.835	3.135	2.895	2.84	2.635	2.82	3.085	4.15	5.355	2.79	3.66	3.03	3.68	4.205	3.535	3.905	3.51	3.7	3.3
chr2	178259518	178261956	2439	-	FALSE	FALSE	None	None	TRUE	ENSG00000018510	AGPS	FALSE	None	None	FALSE	None	None	Anti002188	4459	Convergent	None	None	4536	ENSG00000116044.11	lv4_stringent	coding	coding_mRNA	__na	-0.357143	10	2.79	2.365	1.845	3.16	3.41	2.935	2.005	5.03	4.985	2.515	3.6	5.47	6.275	7.375	0	4.12	0	3.5	3.69
chr2	179054585	179059100	4516	-	FALSE	TRUE	ENSG00000079156	OSBPL6	FALSE	None	None	FALSE	None	None	FALSE	None	None	Anti002189	-107	Divergent	None	None	21	CATG00000050795.1	lv4_stringent	nonCoding	lncRNA_divergent	__na	-0.214286	2	3.03	0.86	2.98	4.875	3.08	3.62	3.005	1.54	2.125	0.905	2.635	4.89	4.52	0	0.9	0.8	0	0	0
chr2	185812649	185815707	3059	-	FALSE	FALSE	None	None	FALSE	None	None	FALSE	None	None	FALSE	None	None	Anti002194	352613	None	None	None	182084	CATG00000050883.1	lv1_raw	nonCoding	NA	NA	NA	10	1.07	1.035	1.025	0	0	0	1.845	2.99	1.815	0	2.275	0	1.09	1.08	0	0	5.08	4.43	3.4
chr2	187027973	187079993	52021	-	FALSE	FALSE	None	None	FALSE	None	None	FALSE	None	None	FALSE	None	None	Anti002198	-149331	None	NONHSAT186055.1	None	7245	CATG00000050895.1	lv1_raw	nonCoding	NA	NA	NA	4	5.14	5.035	4.67	4.56	4.365	3.995	3.245	3.4	3.565	4.505	5.44	5.065	4.705	4.54	1.9	1.32	6.22	4.72	3.78
chr2	189152419	189157753	5335	-	FALSE	TRUE	ENSG00000144366	GULP1	TRUE	ENSG00000144366	GULP1	FALSE	None	None	FALSE	None	None	Anti002200	186	Convergent	None	None	795	ENSG00000231689.1	lv2_permissive	nonCoding	lncRNA_intergenic	__na	0.452381	4	5.92	6.09	5.555	5.405	3.995	4.52	4.045	4.285	4.745	4.345	4.835	4.905	3.5	4.87	1.595	3.275	6.33	3.92	3.58
chr2	192110899	192111168	270	-	FALSE	TRUE	ENSG00000128641	MYO1B	TRUE	ENSG00000128641	MYO1B	TRUE	ENSG00000227542	AC092614.2	FALSE	None	None	Anti002208	158	Convergent	None	None	266	ENSG00000227542.1	lv4_stringent	nonCoding	lncRNA_divergent	GWAS_DOID_409_liver_disease[1.00E-11]	NA	7	2.65	0	0	0	0	0	0	0	0	0	0	0	0	0	0	0	6.39	0	0
chr2	192539003	192542557	3555	-	FALSE	TRUE	ENSG00000173559	NABP1	FALSE	None	None	FALSE	None	None	FALSE	None	None	Anti002209	-236	Divergent	NONHSAT186104.1	None	28	CATG00000051049.1	lv4_stringent	nonCoding	lncRNA_divergent	GWAS_DOID_9256_colorectal_cancer[4.00E-08]	1	8	6.31	6.545	5.93	5.78	5.055	3.315	2.485	3.255	4.21	6.175	6.58	5.555	3.55	4.17	0	1.845	0	2.18	0
chr2	192625062	192632064	7003	-	FALSE	FALSE	None	None	FALSE	None	None	FALSE	None	None	FALSE	None	None	Anti002210	83832	None	None	None	37947	CATG00000051053.1	lv2_permissive	nonCoding	NA	NA	NA	1	0.635	1.62	0.63	1.23	0	0	0	1.87	1.77	0.705	0.72	0.705	0.675	0.67	0	0	4.21	2.67	3.22
chr2	198314438	198318576	4139	-	FALSE	TRUE	ENSG00000115520	COQ10B	TRUE	ENSG00000115520	COQ10B	FALSE	None	None	FALSE	None	None	Anti002219	57	Convergent	None	None	582	CATG00000051167.1	lv4_stringent	nonCoding	lncRNA_divergent	GWAS_DOID_8778_Crohn_s_disease[4.00E-09]	-0.407193	1	5.085	4.83	4.645	4.63	3.9	4.83	4.615	5.13	4.93	4.68	4.475	5.37	5.095	4.32	5.345	6.77	6.26	6.26	7.17
chr2	201967941	201981334	13394	-	FALSE	TRUE	ENSG00000003402	CFLAR	TRUE	ENSG00000003402	CFLAR	FALSE	None	None	FALSE	None	None	Anti002225	203	Convergent	None	None	60	ENSG00000224672.4	lv4_stringent	nonCoding	pseudogene	__na	0.928571	4	5.25	5.385	5.045	5.09	4.41	3.835	3.015	3.41	4.01	4.61	5.48	5.105	4.11	3.485	5.12	5.285	5.93	1.52	3.04
chr2	203103332	203130158	26827	-	FALSE	TRUE	ENSG00000055044	NOP58	FALSE	None	None	FALSE	None	None	FALSE	None	None	Anti002234	-280	Divergent	None	None	508	CATG00000051276.1	lv3_robust	nonCoding	lncRNA_divergent	GWAS_DOID_9970_obesity[2.65E-06]	-0.857143	5	2.31	2.285	2.02	2.055	2.92	3.87	4.205	5.675	6.175	1.655	2.95	4.34	5.34	6.225	0.485	2.98	2.86	2.25	2.91
chr2	203240328	203240776	449	-	FALSE	TRUE	ENSG00000204217	BMPR2	FALSE	None	None	TRUE	ENSG00000273456	RP11-686O6.2	FALSE	None	None	Anti002236	-882	Divergent	NONHSAT076454.2	lnc-SUMO1-7	63	ENSG00000273456.1	lv4_stringent	nonCoding	lncRNA_divergent	GWAS_DOID_9970_obesity[2.65E-06]	0.714286	8	7.07	7.325	6.605	6.2	6.225	6.535	4.42	4.825	4.305	6.485	7.515	7.935	5.64	2.31	2.835	6.05	7.23	7.14	7.03
chr2	203440881	203443091	2211	-	FALSE	FALSE	None	None	FALSE	None	None	FALSE	None	None	FALSE	None	None	Anti002237	-35845	None	None	None	13227	CATG00000051282.1	lv2_permissive	nonCoding	NA	NA	NA	2	0	0	1.215	1.195	0	1.2	0	0	1.155	0	0	1.325	0	0	0	3.07	4.4	0	4.52
chr2	204098261	204104389	6129	-	FALSE	TRUE	ENSG00000119004	CYP20A1	TRUE	ENSG00000119004	CYP20A1	FALSE	None	None	FALSE	None	None	Anti002241	630	Convergent	NONHSAT076484.2	lnc-RAPH1-6	75	CATG00000051288.1	lv3_robust	nonCoding	lncRNA_divergent	__na	0.857143	7	5.095	4.92	5.01	4.62	3.52	2.775	1.325	0.98	1.58	5.605	6.09	4.875	4.18	3.965	4.105	4.285	7.88	7.52	7.4
chr2	206531639	206547050	15412	-	FALSE	TRUE	ENSG00000118257	NRP2	TRUE	ENSG00000118257	NRP2	FALSE	None	None	FALSE	None	None	Anti002243	-173	Divergent	None	None	28	CATG00000051324.1	lv4_stringent	nonCoding	lncRNA_divergent	__na	-0.833333	3	0.355	0.8	1.715	5	5.975	6.285	6.33	7.07	7.615	1.245	2.465	5.375	6.07	6.2	0	0.74	0	0	1.82
chr2	207024328	207035817	11490	-	FALSE	FALSE	None	None	FALSE	None	None	FALSE	None	None	FALSE	None	None	Anti002246	8864	Convergent	None	None	8166	ENSG00000023228.9	lv2_permissive	coding	coding_mRNA	__na	NA	6	1.945	3.005	2.835	3.375	4.535	5.33	4.63	4.995	5.03	4.37	4.82	4.585	5.1	4.65	11.18	10.6	3.96	3.28	2.96
chr2	207771658	207776846	5189	-	FALSE	FALSE	None	None	FALSE	None	None	FALSE	None	None	FALSE	None	None	Anti002247	-27431	None	None	None	34588	CATG00000051347.1	lv2_permissive	nonCoding	NA	NA	NA	10	1.13	1.925	2.725	1.105	1.105	2.42	1.47	1.745	3.265	0.845	2.09	0.85	2.26	1.185	0.795	0	5.77	4.35	4.16
chr2	208329717	208394729	65013	-	FALSE	TRUE	ENSG00000118260	CREB1	TRUE	ENSG00000118260	CREB1	FALSE	None	None	TRUE	ENSG00000223725	AC007879.5	Anti002249	64	Convergent	None	None	23	ENSG00000223725.2	lv4_stringent	nonCoding	lncRNA_divergent	__na	-0.880952	10	2.65	2.65	2.445	2.855	3.185	3.775	3.895	4.715	5.43	1.16	1.78	2.46	3.405	3.66	2.535	2.425	3.54	2.16	2
chr2	217236751	217237470	720	-	FALSE	FALSE	None	None	FALSE	None	None	TRUE	ENSG00000144583	MARCH4	FALSE	None	None	Anti002256	-39666	None	None	None	82	ENSG00000144583.4	lv4_stringent	coding	coding_mRNA	__na	NA	7	6.73	7.365	6.56	7.04	5.27	4.255	1.885	0	3.67	5.815	6.945	5.33	4.025	0	3.095	1.9	10.02	9.68	9.31
chr2	218867719	218875287	7569	-	FALSE	FALSE	None	None	FALSE	None	None	FALSE	None	None	FALSE	None	None	Anti002260	-24395	None	None	None	353	ENSG00000079308.12	lv4_stringent	nonCoding	coding_mRNA	GWAS_EFO_0004713_forced_expiratory_volume[1.00E-12]	NA	8	4.945	5.335	5.77	4.88	3.53	3.385	2.165	2.095	1.61	3.88	5.26	3.225	3.38	1.2	0	0	6.04	5.41	3.65
chr2	219063521	219081802	18282	-	FALSE	TRUE	ENSG00000163466	ARPC2	FALSE	None	None	FALSE	None	None	FALSE	None	None	Anti002261	-14	Divergent	NONHSAT186310.1	lnc-AAMP-2	0	CATG00000051535.1	lv4_stringent	nonCoding	lncRNA_divergent	GWAS_DOID_0050589_inflammatory_bowel_disease[4.00E-12]	-0.97619	10	3.035	2.43	2.52	3.09	2.685	3.335	4.005	4.24	5.105	2.645	3.325	3.655	3.48	3.285	3.025	2.42	4.32	5.58	4.94
chr2	220042829	220052330	9502	-	FALSE	FALSE	None	None	FALSE	None	None	FALSE	None	None	FALSE	None	None	Anti002271	5929	Convergent	None	None	796	ENSG00000115649.11	lv1_raw	coding	coding_mRNA	GWAS_EFO_0005090_monocyte_count[4.57E-06]	NA	9	2.015	1.045	0	0	1.8	5.265	6.225	7.425	8.165	0.88	0.91	2.63	4.445	5.73	8.845	8.24	7.36	5.6	5.73
chr2	220142893	220143956	1064	-	FALSE	TRUE	ENSG00000135924	DNAJB2	FALSE	None	None	FALSE	None	None	FALSE	None	None	Anti002275	-32	Divergent	None	None	28	ENSG00000127824.9	lv4_stringent	nonCoding	coding_mRNA	__na	0.642857	2	1.68	3.855	3.8	5.96	3.315	4.95	1.64	0	2.06	0	4.815	2.9	4.25	3.465	0	0	4.46	0	0
chr2	220352322	220363263	10942	-	FALSE	TRUE	ENSG00000144591:ENSG00000072195	GMPPA:SPEG	FALSE	None	None	FALSE	None	None	TRUE	ENSG00000227432:ENSG00000268603	AC053503.11:RP11-316O14.1	Anti002277	-325	Divergent	NONHSAT186331.1	lnc-CHPF-4	42	ENSG00000268603.1	lv3_robust	coding	lncRNA_divergent	__na	NA	6	4.345	4.06	5.485	6.3	6.33	6.335	5.75	5.405	4.52	3.63	5.27	6.66	6.13	4.695	4.53	4.605	6.39	4.36	4.48
chr2	220458389	220462430	4042	-	FALSE	TRUE	ENSG00000144589	STK11IP	FALSE	None	None	FALSE	None	None	FALSE	None	None	Anti002280	-151	Divergent	None	None	37	CATG00000051582.1	lv4_stringent	nonCoding	lncRNA_divergent	__na	0.785714	1	4.905	4.73	5.14	5.05	4.215	4.93	3.335	4.14	4.585	4.79	6.025	5.34	4.59	3.09	0	3.305	3.89	0	3.41
chr2	223678541	223682073	3533	-	FALSE	FALSE	None	None	FALSE	None	None	FALSE	None	None	FALSE	None	None	Anti002284	-43578	None	NONHSAT188079.1	None	11156	CATG00000051633.1	lv3_robust	nonCoding	lncRNA_intergenic	__na	NA	1	3.935	3.595	3.54	4.08	4.405	3.325	3.135	3.97	4.75	4.08	3.65	3.175	3.3	3.075	0	0.925	5.6	3.02	3.88
chr2	232523508	232531530	8023	-	FALSE	FALSE	None	None	FALSE	None	None	FALSE	None	None	FALSE	None	None	Anti002292	-40074	None	None	None	180	CATG00000051886.1	lv2_permissive	nonCoding	lncRNA_intergenic	__na	NA	2	4.695	4.675	5.165	5.655	5.45	5.175	4.445	4.835	4.74	3.66	5.705	5.66	4.715	3.375	0	1.415	1.26	0	2.21
chr2	235855185	235862388	7204	-	FALSE	FALSE	None	None	TRUE	ENSG00000130147	SH3BP4	FALSE	None	None	FALSE	None	None	Anti002296	1667	Convergent	None	None	1985	CATG00000051979.1	lv4_stringent	nonCoding	lncRNA_divergent	__na	0.47619	2	3.85	4.45	5.96	5.67	4.94	4.03	3.095	4.2	4.51	3.5	6.035	5.49	4.79	4.065	2.81	3.95	3.13	2.17	1.89
chr2	235900173	235905122	4950	-	FALSE	FALSE	None	None	TRUE	ENSG00000130147	SH3BP4	FALSE	None	None	FALSE	None	None	Anti002297	1637	Convergent	None	None	17919	CATG00000051980.1	lv3_robust	nonCoding	lncRNA_divergent	__na	0.928571	4	4.795	4.13	4.655	4.45	3.805	3.755	3.02	2.585	2.56	2.045	4.545	4.535	2.315	0.835	2.295	3.62	0	0	0
chr2	236692032	236711703	19672	-	FALSE	FALSE	None	None	TRUE	ENSG00000157985	AGAP1	FALSE	None	None	FALSE	None	None	Anti002298	58294	Internal	None	None	12797	CATG00000051993.1	lv2_permissive	nonCoding	NA	NA	-0.571429	5	0	0.305	0	0.28	1.295	1.72	1.465	3.435	4.965	0	0	0.33	1.28	2.495	3.68	2.24	0.65	0	0
chr2	237952383	237994447	42065	-	FALSE	TRUE	ENSG00000198612	COPS8	TRUE	ENSG00000198612	COPS8	FALSE	None	None	TRUE	ENSG00000124835:ENSG00000227252	AC105760.3:AC105760.2	Anti002300	-77	Divergent	NONHSAT186489.1	lnc-COL6A3-5	16	ENSG00000227252.1	lv4_stringent	nonCoding	lncRNA_divergent	__na	0.928571	8	4.85	4.915	4.505	4.475	3.785	2.935	2.375	2.21	2.745	3.78	4.855	3.58	2.33	2.485	2.585	2.01	5.88	3.27	2.71
chr2	238964209	238969370	5162	-	FALSE	TRUE	ENSG00000132330	SCLY	TRUE	ENSG00000258984	UBE2F-SCLY	FALSE	None	None	FALSE	None	None	Anti002303	-159	Divergent	None	None	13	CATG00000052069.1	lv4_stringent	nonCoding	lncRNA_divergent	__na	0.761905	4	5.355	5.25	4.755	4.615	4.275	3.86	4.395	3.67	4.115	3.85	4.005	4.675	4.235	4.16	1.41	3.305	6.18	5.23	4.96
chr2	239235625	239237942	2318	-	FALSE	FALSE	None	None	TRUE	ENSG00000204104	TRAF3IP1	FALSE	None	None	FALSE	None	None	Anti002306	8756	Convergent	None	None	9060	CATG00000052077.1	lv3_robust	nonCoding	lncRNA_divergent	GWAS_DOID_240_iris_disease[6.00E-06]	0.958101	4	4.98	5.245	4.335	4.665	4.885	4.035	3.345	3.69	3.92	4.195	4.695	4.31	4.71	4.65	7.67	7.46	0	0	0
chr2	239512613	239631160	118548	-	FALSE	FALSE	None	None	TRUE	ENSG00000234279	AC113618.1	FALSE	None	None	FALSE	None	None	Anti002307	2194	Convergent	None	None	18	CATG00000052083.1	lv2_permissive	nonCoding	NA	NA	0.862489	5	0.225	0.22	0.16	0.345	0.56	1.525	2.08	3.61	4.785	0.31	0.07	0.75	2.435	3.52	0.17	0.255	1.15	0.97	0.65
chr2	239749573	239756541	6969	-	FALSE	TRUE	ENSG00000233608	TWIST2	FALSE	None	None	FALSE	None	None	FALSE	None	None	Anti002308	-131	Divergent	None	None	6	CATG00000052085.1	lv4_stringent	coding	coding_mRNA	GWAS_DOID_5419_schizophrenia[2.08E-09]	0.952381	7	7.115	6.805	6.73	6.335	5.485	4.95	3.89	3.525	3.385	6.475	6.91	6.565	5.73	3.5	2.035	3.15	10.8	9.08	8.48
chr2	239776807	239780082	3276	-	FALSE	FALSE	None	None	TRUE	ENSG00000233608	TWIST2	FALSE	None	None	FALSE	None	None	Anti002309	23408	Internal	NONHSAT186515.1	lnc-HDAC4-7	22819	CATG00000052085.1	lv2_permissive	coding	coding_mRNA	GWAS_DOID_5419_schizophrenia[2.08E-09]	-0.0952381	10	3.705	4.015	4.53	5.185	4.825	5.385	3.885	5.34	4.55	0	1.11	3.045	1.465	0	3.38	3.175	0	0	0
chr2	241302392	241313988	11597	-	FALSE	FALSE	None	None	FALSE	None	None	FALSE	None	None	FALSE	None	None	Anti002312	-61099	None	None	None	246	CATG00000052122.1	lv2_permissive	nonCoding	NA	NA	NA	3	0.94	1.37	3.275	4.65	5.045	5.095	3.965	4.09	3.74	1.285	3.015	4.51	3.975	2.29	0.46	0.69	2.28	1.66	1.81
chr2	241315822	241327327	11506	-	FALSE	FALSE	None	None	FALSE	None	None	FALSE	None	None	FALSE	None	None	Anti002313	-47760	None	None	None	174	CATG00000052123.1	lv4_stringent	nonCoding	uncertain_coding	__na	NA	4	4.905	4.795	4.59	4.075	3.425	3.685	3.195	3.525	3.24	3.455	4.12	2.825	1.855	1.125	0	0	8.58	6.41	4.41
chr2	241355474	241374611	19138	-	FALSE	TRUE	ENSG00000063660	GPC1	FALSE	None	None	FALSE	None	None	FALSE	None	None	Anti002314	-476	Divergent	None	None	22	CATG00000052124.1	lv4_stringent	nonCoding	uncertain_coding	__na	0.928571	4	5.475	5.505	5.915	5.85	5.275	4.945	4.55	4.5	3.87	4.47	5.915	5.575	4.975	3.52	2.535	2.64	6.45	1.86	2.48
chr2	241508627	241525830	17204	-	FALSE	TRUE	ENSG00000142330	CAPN10	FALSE	None	None	FALSE	None	None	TRUE	ENSG00000260942	CAPN10-AS1	Anti002315	-302	Divergent	NONHSAT077838.2	lnc-ANKMY1-2	196	ENSG00000260942.1	lv4_stringent	nonCoding	lncRNA_divergent	GWAS_DOID_3312_bipolar_disorder[6.00E-06]	0.904762	4	6.41	6.685	6.365	6.25	5.51	5.34	5.08	5.07	5.29	4.875	6.24	5.49	5.145	5.325	6.74	7.34	6.94	5.66	6.1
chr2	242635456	242641283	5828	-	FALSE	TRUE	ENSG00000168395	ING5	FALSE	None	None	FALSE	None	None	FALSE	None	None	Anti002318	-166	Divergent	NONHSAT186548.1	None	3175	CATG00000052170.1	lv2_permissive	nonCoding	NA	NA	0.833333	4	4.41	4.895	4.695	5.375	4.42	4	3.01	2.445	3.04	3.465	5.25	4.92	4.73	3.01	3.48	3.585	5.15	2.41	4.14
chr2	243167980	243187171	19192	-	FALSE	FALSE	None	None	FALSE	None	None	FALSE	None	None	FALSE	None	None	Anti002319	122726	None	None	None	156454	ENSG00000261186.1	lv4_stringent	nonCoding	lncRNA_divergent	GWAS_MESH_D061205_Vascular_Calcification[1.00E-07]	NA	4	5.805	6.045	6.15	6.23	5.945	5.005	4.4	4.575	5.12	4.065	5.145	4.82	4.01	4.295	1.815	1.755	8.06	7.39	8.46
chr3	12705878	12708740	2863	+	FALSE	TRUE	ENSG00000132155	RAF1	FALSE	None	None	FALSE	None	None	FALSE	None	None	Anti002340	-152	Divergent	None	None	68	CATG00000059204.1	lv4_stringent	nonCoding	lncRNA_divergent	GWAS_EFO_0004574_total_cholesterol_measurement[2.00E-09]	0	2	5.12	4.575	5.69	6.345	5.475	5.735	5.745	5.385	6.155	4.245	5.765	6.93	5.94	5.765	0	2.085	3.67	3.29	4.17
chr3	14132797	14135704	2908	+	FALSE	FALSE	None	None	FALSE	None	None	FALSE	None	None	FALSE	None	None	Anti002341	-1425	Divergent	None	None	6959	CATG00000059228.1	lv2_permissive	nonCoding	NA	NA	NA	1	3.86	1.095	3.195	3.16	3.78	3.77	3.58	4.54	4.885	1.835	3.22	4.075	4.03	3.515	1.095	1.035	5.77	4.97	5.1
chr3	15780022	15782712	2691	+	FALSE	FALSE	None	None	TRUE	ENSG00000206560	ANKRD28	TRUE	ENSG00000263740	RN7SL4P	FALSE	None	None	Anti002348	-17392	Internal	NONHSAT088493.2	lnc-BTD-2	44	ENSG00000263740.1	lv3_robust	nonCoding	lncRNA_antisense	__na	-0.452381	1	15.035	14.825	14.915	14.71	14.805	15.095	14.655	15.165	15.33	21.125	21.855	22.01	21.98	22.54	2.325	1.745	16.94	17.17	16.38
chr3	15901937	15919553	17617	+	FALSE	TRUE	ENSG00000206560	ANKRD28	FALSE	None	None	FALSE	None	None	FALSE	None	None	Anti002349	-658	Divergent	None	None	206	ENSG00000224728.1	lv4_stringent	nonCoding	pseudogene	GWAS_HP_0002088_Abnormality_of_the_lung[9.00E-06]	0.904762	8	5.345	5.435	5.6	5.025	4.085	3.665	2.665	2.66	3.42	5.085	5.875	4.27	3.68	3.645	3.245	2.64	6.81	2.58	3.45
chr3	23180955	23183485	2531	+	FALSE	FALSE	None	None	FALSE	None	None	FALSE	None	None	FALSE	None	None	Anti002357	250444	None	None	None	4927	ENSG00000215016.2	lv2_permissive	nonCoding	NA	NA	NA	9	0	0	0	0	1.12	1.765	3.5	3.695	5.355	0	0	3.755	2.57	5.985	0	0	3.83	0	3.64
chr3	32611842	32623065	11224	+	FALSE	TRUE	ENSG00000144635	DYNC1LI1	TRUE	ENSG00000144635	DYNC1LI1	FALSE	None	None	FALSE	None	None	Anti002367	-96	Divergent	NONHSAT088885.2	lnc-CMTM7-2	18	CATG00000059716.1	lv4_stringent	nonCoding	uncertain_coding	__na	0.952381	4	5.62	5.575	5.945	5.855	5.325	4.8	4.25	4.255	4.195	4.275	5.31	5.465	3.55	3.705	4.23	4.86	6.59	4.06	6.41
chr3	33482543	33485442	2900	+	FALSE	TRUE	ENSG00000153560	UBP1	TRUE	ENSG00000153560	UBP1	FALSE	None	None	FALSE	None	None	Anti002371	319	Convergent	None	None	8	CATG00000059739.1	lv4_stringent	nonCoding	lncRNA_divergent	__na	0.880952	4	4.76	4.34	4.78	5.19	4.355	4.395	2.875	3.31	3.85	3.615	5.745	5.045	4.205	3.105	1.14	2.885	3.65	4.5	3.85
chr3	37218106	37230150	12045	+	FALSE	TRUE	ENSG00000093167	LRRFIP2	TRUE	ENSG00000093167	LRRFIP2	FALSE	None	None	TRUE	ENSG00000271993	RP11-285J16.1	Anti002373	-82	Divergent	NONHSAT089004.2	lnc-GOLGA4-4	237	ENSG00000271993.1	lv4_stringent	nonCoding	lncRNA_divergent	GWAS_DOID_10652_Alzheimer_s_disease[1.00E-06]	0.904762	8	6.78	7.145	6.47	6.31	5.27	4.77	4.59	4.69	5.515	5.47	6.995	5.595	5.17	4.69	4.085	4.225	7.92	4.31	5.16
chr3	37902212	37903450	1239	+	FALSE	TRUE	ENSG00000235257	AC093415.2	TRUE	ENSG00000235257	AC093415.2	FALSE	None	None	FALSE	None	None	Anti002376	-70275	Internal	None	None	1158	ENSG00000144677.10	lv4_stringent	coding	coding_mRNA	GWAS_DOID_10283_prostate_cancer[2.00E-06]	0.404762	3	0	3.195	4.075	6.025	6.03	5.98	5.665	5.785	5.495	2.135	2.145	5.545	3.3	2.1	3.745	3.815	8.79	7.67	6.16
chr3	38069423	38075884	6462	+	FALSE	FALSE	None	None	TRUE	ENSG00000187091	PLCD1	FALSE	None	None	FALSE	None	None	Anti002377	1626	Convergent	None	None	1911	ENSG00000008226.15	lv3_robust	nonCoding	coding_mRNA	__na	0.333333	2	3	3.975	3.655	4.425	4.055	2.995	2.88	3.515	4.17	2.87	4.33	4.68	2.14	1.99	4.71	3.93	3.71	2.77	0
chr3	38178944	38179968	1025	+	FALSE	TRUE	ENSG00000060971	ACAA1	FALSE	None	None	FALSE	None	None	FALSE	None	None	Anti002378	-210	Divergent	None	None	12	ENSG00000172936.8	lv4_stringent	nonCoding	coding_mRNA	__na	0.357143	2	6.215	6.385	6.885	7.45	7.545	6.97	6.57	6.525	5.86	2.55	6.605	7.335	6.175	4.755	1.79	4.535	6.05	7.09	6.96
chr3	47205719	47290746	85028	+	FALSE	TRUE	ENSG00000181555	SETD2	FALSE	None	None	FALSE	None	None	TRUE	ENSG00000227398	KIF9-AS1	Anti002412	-261	Divergent	NONHSAT193845.1	lnc-KLHL18-1	12	ENSG00000227398.3	lv4_stringent	nonCoding	lncRNA_divergent	GWAS_DOID_9256_colorectal_cancer[2.00E-06]	0.904762	4	5.255	5.175	5.03	4.985	4.24	3.755	3.185	3.645	3.675	4.32	5.19	4.31	3.83	3.195	4.03	3.965	6.49	4.43	5.18
chr3	47555238	47560619	5382	+	FALSE	TRUE	ENSG00000163832	ELP6	TRUE	ENSG00000163832	ELP6	FALSE	None	None	FALSE	None	None	Anti002415	12	Convergent	NONHSAT193847.1	None	28	CATG00000060029.1	lv3_robust	nonCoding	lncRNA_divergent	GWAS_DOID_9256_colorectal_cancer[2.00E-06]	0.0952381	2	3.355	3.09	3.18	4.06	4.615	3.955	3.47	3.75	1.94	3.255	3.825	5.035	4.02	3.62	0	0.725	2.85	1.74	0
chr3	47823555	47826765	3211	+	FALSE	TRUE	ENSG00000173473	SMARCC1	TRUE	ENSG00000173473	SMARCC1	FALSE	None	None	FALSE	None	None	Anti002416	40	Convergent	None	None	10	CATG00000060036.1	lv4_stringent	coding	coding_mRNA	__na	0.880952	8	4.795	4.79	4.735	5.175	3.65	3.92	3.635	2.28	1.305	2.875	5.09	4.91	3.015	3.77	0	0.98	2.99	0	0
chr3	48098652	48100999	2348	+	FALSE	FALSE	None	None	TRUE	ENSG00000047849	MAP4	FALSE	None	None	FALSE	None	None	Anti002417	31661	Internal	None	None	2074	CATG00000060037.1	lv2_permissive	nonCoding	NA	NA	0.0238095	1	3.53	1.88	2.355	3.01	1.6	3.405	3.75	2.645	1.495	2.995	0	1.29	0	0	1.65	1.15	4.32	5.62	4.69
chr3	48343047	48347970	4924	+	FALSE	TRUE	ENSG00000172113	NME6	TRUE	ENSG00000172113	NME6	FALSE	None	None	FALSE	None	None	Anti002418	127	Convergent	None	None	99	ENSG00000164048.9	lv4_stringent	nonCoding	coding_mRNA	__na	0.190476	1	5.57	5.865	5.61	4.45	4.815	4.885	5.29	5.325	5.575	4.255	5.415	4.585	4.4	2.61	1.675	1.91	4.82	4.24	5.71
chr3	48672455	48684696	12242	+	FALSE	TRUE	ENSG00000225697	SLC26A6	TRUE	ENSG00000225697	SLC26A6	FALSE	None	None	FALSE	None	None	Anti002421	418	Convergent	None	None	607	CATG00000060064.1	lv3_robust	nonCoding	lncRNA_divergent	__na	0.833333	2	4.875	4.97	5.72	6.055	5.84	5.735	5	4.795	4.505	3.265	5.285	5.98	4.93	3.77	4.76	4.875	4.87	6.17	4.85
chr3	48884774	48892309	7536	+	FALSE	TRUE	ENSG00000114302	PRKAR2A	TRUE	ENSG00000114302	PRKAR2A	FALSE	None	None	TRUE	ENSG00000224424	PRKAR2A-AS1	Anti002422	462	Convergent	None	None	24	ENSG00000224424.7	lv4_stringent	nonCoding	lncRNA_divergent	GWAS_DOID_10652_Alzheimer_s_disease[3.00E-08]	0.761905	4	3.845	4.39	4.575	4.86	4.49	3.155	1.715	1.72	2.325	3.785	4.81	5.165	2.73	3.01	6.01	6.26	5.3	2.12	3.5
chr3	49142337	49150130	7794	+	FALSE	TRUE	ENSG00000172053	QARS	TRUE	ENSG00000172053	QARS	FALSE	None	None	FALSE	None	None	Anti002425	-144	Divergent	None	None	8	CATG00000060071.1	lv4_stringent	nonCoding	lncRNA_divergent	GWAS_DOID_8778_Crohn_s_disease[2.69E-09]	-0.0714286	1	5.09	5.18	4.915	4.635	4.13	4.03	3.67	4.895	5.63	4.865	5.36	4.785	3.89	4.565	7.9	7.665	4.82	1.38	2.24
chr3	49377662	49381137	3476	+	FALSE	TRUE	ENSG00000114316	USP4	TRUE	ENSG00000114316	USP4	FALSE	None	None	FALSE	None	None	Anti002427	-157	Divergent	None	None	27	CATG00000060079.1	lv4_stringent	nonCoding	lncRNA_intergenic	GWAS_DOID_8778_Crohn_s_disease[2.69E-09]	0.833333	2	3.62	3.93	4.935	5.55	4.605	4.18	2.515	1.275	1.78	3.185	5.18	5.51	3.77	3.355	0	0.935	2.89	0	1.92
chr3	49824165	49828722	4558	+	FALSE	TRUE	ENSG00000176095	IP6K1	FALSE	None	None	FALSE	None	None	FALSE	None	None	Anti002432	-189	Divergent	None	None	51	CATG00000060105.1	lv4_stringent	nonCoding	lncRNA_divergent	__na	-0.357143	2	2.86	2.87	2.445	4.735	4.385	3.46	2.995	3.735	3.885	2.205	2.49	3.305	2.975	2.125	0	3.005	2.56	0	2.89
chr3	50337039	50346068	9030	+	FALSE	TRUE	ENSG00000186792:ENSG00000243477	HYAL3:NAT6	FALSE	None	None	FALSE	None	None	FALSE	None	None	Anti002439	-139	Divergent	None	None	74	CATG00000060129.1	lv4_stringent	nonCoding	lncRNA_divergent	GWAS_DOID_9255_frontotemporal_dementia[1.10E-09]	NA	4	4.48	4.615	4.675	3.365	3.205	3.48	2.02	3.195	3.995	4.34	4.67	3.475	3.04	3.68	6.49	7.23	4.99	2.71	2.41
chr3	50375112	50385656	10545	+	FALSE	TRUE	ENSG00000068028	RASSF1	TRUE	ENSG00000068028	RASSF1	FALSE	None	None	TRUE	ENSG00000235058	ZMYND10-AS1	Anti002440	-216	Divergent	NONHSAT193873.1	lnc-CYB561D2-4	3368	ENSG00000235058.1	lv4_stringent	nonCoding	lncRNA_divergent	GWAS_DOID_9255_frontotemporal_dementia[1.10E-09]	0.857143	4	4.92	4.915	5.495	5.765	5.225	4.645	4.15	3.095	3.56	4.355	5.4	5.01	2.74	1.97	5.315	5.1	6.79	4.33	3.7
chr3	51572749	51575159	2411	+	FALSE	FALSE	None	None	FALSE	None	None	FALSE	None	None	FALSE	None	None	Anti002444	-38738	None	None	None	13	ENSG00000164080.9	lv4_stringent	coding	coding_mRNA	GWAS_DOID_5419_schizophrenia[2.30E-06]	NA	4	7.09	7.47	7.365	7.735	7.225	6.215	5.165	4.65	4.1	6.355	7.535	7.355	5.48	4.225	4.675	4.735	8.24	7.15	7.34
chr3	52001680	52005441	3762	+	FALSE	TRUE	ENSG00000090097	PCBP4	TRUE	ENSG00000090097:ENSG00000254782:ENSG00000272762	PCBP4:RP11-155D18.12:RP11-155D18.14	FALSE	None	None	FALSE	None	None	Anti002445	-206	Divergent	None	None	48	ENSG00000243989.3	lv4_stringent	coding	coding_mRNA	__na	0.97619	4	5.5	5.47	5.6	6.22	5.33	4.84	3.7	3.285	2.075	4.16	5.23	5.905	4.515	1.62	10.025	8.81	4.79	2.94	2.62
chr3	52090799	52104041	13243	+	FALSE	TRUE	ENSG00000164086	DUSP7	FALSE	None	None	FALSE	None	None	FALSE	None	None	Anti002446	-232	Divergent	None	None	761	CATG00000060167.1	lv3_robust	nonCoding	lncRNA_divergent	__na	-0.166667	6	2.575	2.19	2.835	4.685	5.055	4.585	4.17	3.275	3.215	1.77	2.995	5.34	4.27	2.885	4.32	4.47	4.57	3.25	3.06
chr3	52311831	52321104	9274	+	FALSE	TRUE	ENSG00000164091	WDR82	TRUE	ENSG00000164091	WDR82	FALSE	None	None	FALSE	None	None	Anti002448	505	Convergent	None	None	942	ENSG00000168237.13	lv4_stringent	coding	coding_mRNA	GWAS_DOID_3312_bipolar_disorder[3.00E-10]	-0.0238095	10	4.515	5.015	5.3	5.42	5.04	5.11	4.59	5.105	5.645	4.32	5.695	5.03	4.785	4.645	5.9	6.015	5.21	3.99	5.77
chr3	52620049	52644391	24343	+	FALSE	FALSE	None	None	TRUE	ENSG00000163939	PBRM1	FALSE	None	None	FALSE	None	None	Anti002452	23427	Internal	None	None	36565	ENSG00000168273.3	lv1_raw	nonCoding	coding_mRNA	GWAS_DOID_14221_metabolic_syndrome_X[1.00E-13]	-0.833333	5	1.02	0.245	0.24	0.235	1.55	3.37	3.785	4.565	4.92	0	0	0.96	3.64	4.45	5.46	4.825	2.36	5.6	3.78
chr3	53381778	53384817	3040	+	FALSE	TRUE	ENSG00000162290	DCP1A	FALSE	None	None	FALSE	None	None	FALSE	None	None	Anti002458	-123	Divergent	None	None	0	CATG00000060210.1	lv4_stringent	nonCoding	lncRNA_divergent	__na	0.952381	4	4.225	4.85	4.81	4.36	3.915	2.41	1	2.34	3.75	4.44	5.12	4.44	4.335	3.005	0	0	4.27	3.21	4.08
chr3	55510859	55524867	14009	+	FALSE	FALSE	None	None	TRUE	ENSG00000114251	WNT5A	FALSE	None	None	TRUE	ENSG00000244586	WNT5A-AS1	Anti002459	4088	Convergent	None	None	1877	CATG00000060234.1	lv3_robust	nonCoding	lncRNA_antisense	__na	0.809524	4	4.67	4.775	5.46	5.35	4.54	3.415	3.095	3.29	4.185	4.83	5.575	4.865	3.65	2.335	5.91	6.16	3.6	2.2	2.16
chr3	56961072	56963338	2267	+	FALSE	FALSE	None	None	TRUE	ENSG00000163947	ARHGEF3	FALSE	None	None	FALSE	None	None	Anti002461	-10572	Internal	None	None	12977	ENSG00000240198.1	lv3_robust	nonCoding	lncRNA_divergent	__na	-0.428571	3	2.135	5.105	5.435	5.535	4.925	5.56	5.415	6.655	5.685	5.505	7.42	6.775	7.18	8.56	1.285	1.6	0	0	0
chr3	61546681	61547242	562	+	FALSE	FALSE	None	None	FALSE	None	None	TRUE	ENSG00000144724	PTPRG	FALSE	None	None	Anti002472	182094	None	None	None	22	ENSG00000144724.14	lv4_stringent	coding	coding_mRNA	GWAS_DOID_655_inherited_metabolic_disorder[4.80E-08]	NA	4	5.22	6.565	5.43	2.07	5.125	5.075	2.06	5.56	4.005	4.905	6.605	2.99	5.49	5.575	0	0	8.56	8.39	8.02
chr3	69061548	69071157	9610	+	FALSE	FALSE	None	None	TRUE	ENSG00000163378	EOGT	FALSE	None	None	TRUE	ENSG00000244513	CTD-2013N24.2	Anti002478	1201	Convergent	None	None	184	CATG00000060466.1	lv2_permissive	nonCoding	lncRNA_divergent	__na	0.922172	8	5.57	5.795	5.235	5.115	3.98	3.93	2.4	2.675	2.355	5.475	6.365	5.595	4.235	3.035	5.725	5.78	6.9	6.38	5.57
chr3	71631498	71634093	2596	+	FALSE	TRUE	ENSG00000114861	FOXP1	TRUE	ENSG00000114861	FOXP1	FALSE	None	None	FALSE	None	None	Anti002481	-393	Divergent	NONHSAT194051.1	None	8	ENSG00000270562.1	lv4_stringent	coding	lncRNA_divergent	GWAS_HP_0002017_Nausea_and_vomiting[1.17E-06]	0.809524	7	7.41	7.65	7.035	5.835	5.305	4.105	3.885	2.53	2.95	6.87	6.655	4.155	4.125	3.24	1.205	3.63	7.97	6.46	6.56
chr3	72567203	72570436	3234	+	FALSE	FALSE	None	None	TRUE	ENSG00000244345	RP11-654C22.2	FALSE	None	None	FALSE	None	None	Anti002483	32499	Internal	NONHSAT090456.2	None	20216	CATG00000060555.1	lv3_robust	nonCoding	short_ncRNA	__na	NA	6	1.04	1.005	2.655	2.365	3.04	3.81	3.25	3.965	4.135	1.1	2.635	4.685	3.795	5.61	0	0	2.98	2.29	0
chr3	73673745	73681440	7696	+	FALSE	TRUE	ENSG00000121440	PDZRN3	TRUE	ENSG00000121440	PDZRN3	FALSE	None	None	TRUE	ENSG00000239677	PDZRN3-AS1	Anti002485	245	Convergent	NONHSAT194098.1	None	0	ENSG00000239677.2	lv2_permissive	nonCoding	lncRNA_divergent	__na	0.928571	7	5.645	5.55	4.705	4.12	3.075	1.975	1.98	1.085	1.89	4.335	4.185	3.995	2.365	2.315	0	1.675	6.36	4.24	5.23
chr3	75483596	75484498	903	+	FALSE	TRUE	ENSG00000244026	FAM86DP	TRUE	ENSG00000244026	FAM86DP	TRUE	ENSG00000272690	RP11-803B1.8	FALSE	None	None	Anti002487	511	Convergent	None	None	811	ENSG00000272690.1	lv2_permissive	nonCoding	lncRNA_divergent	__na	0.880952	8	5.115	5.83	6.5	5.21	4	1.76	2.21	2.43	1.705	6.095	7.63	5.495	2.32	1.845	3.7	3.96	4.68	5.42	0
chr3	75689142	75705477	16336	+	FALSE	FALSE	None	None	FALSE	None	None	FALSE	None	None	FALSE	None	None	Anti002488	14781	None	NONHSAT090542.2	None	881	CATG00000060615.1	lv3_robust	nonCoding	lncRNA_antisense	__na	NA	1	2.6	1.88	2.185	2.29	2.18	2.52	2.365	3.215	3.07	1.015	1.96	1.58	0.79	2.38	2.405	1.92	3.49	2.49	2.8
chr3	81810551	81837505	26955	+	FALSE	TRUE	ENSG00000114480	GBE1	TRUE	ENSG00000114480	GBE1	FALSE	None	None	FALSE	None	None	Anti002491	760	Convergent	None	None	92	CATG00000060767.1	lv4_stringent	nonCoding	lncRNA_divergent	__na	-0.97619	10	2.955	2.765	2.305	3.035	3.62	3.915	4.05	4.605	5.48	1.74	2.86	4.285	4.97	5.225	1.66	2.195	2.58	1.26	1.66
chr3	87138201	87149751	11551	+	FALSE	FALSE	None	None	FALSE	None	None	FALSE	None	None	FALSE	None	None	Anti002492	-36312	None	None	None	16	CATG00000060907.1	lv4_stringent	nonCoding	lncRNA_intergenic	GWAS_DOID_10283_prostate_cancer[3.00E-08]	NA	8	5.07	5.245	4.535	4.14	3.875	2.915	1.86	1.32	2.52	4.695	5.275	4.125	2.795	1.715	8.625	8.42	5.44	3.28	2.6
chr3	98186596	98188323	1728	+	FALSE	FALSE	None	None	FALSE	None	None	FALSE	None	None	FALSE	None	None	Anti002500	49407	None	None	None	375	CATG00000061030.1	lv2_permissive	coding	NA	NA	NA	1	0	0	0	0	0	0	0	0	0	0	0	0	0	0	0	0	0	0	0
chr3	101231586	101235290	3705	+	FALSE	TRUE	ENSG00000138468	SENP7	TRUE	ENSG00000138468	SENP7	FALSE	None	None	FALSE	None	None	Anti002510	441	Convergent	None	None	145	CATG00000061097.1	lv4_stringent	nonCoding	lncRNA_divergent	__na	0.666667	1	3.875	4.1	4.735	4.435	4.27	3.265	2.62	4.055	4.595	2.845	5.455	5.315	4.585	4.58	3.935	3.29	4.46	2.96	5.33
chr3	112359348	112365721	6374	+	FALSE	TRUE	ENSG00000091986	CCDC80	TRUE	ENSG00000091986	CCDC80	FALSE	None	None	FALSE	None	None	Anti002528	554	Convergent	None	None	2346	CATG00000061357.1	lv3_robust	nonCoding	lncRNA_divergent	__na	0.190476	4	5.115	5.155	4.08	4.145	2.63	2.5	2.895	4.09	4.93	5.745	5.205	3.67	3.435	3.205	8.215	5.625	1.46	0	0
chr3	119812908	119813741	834	+	FALSE	TRUE	ENSG00000082701	GSK3B	TRUE	ENSG00000082701	GSK3B	TRUE	ENSG00000242622	RP11-18H7.1	FALSE	None	None	Anti002533	355	Convergent	None	None	137	ENSG00000242622.1	lv4_stringent	coding	lncRNA_divergent	__na	0.833333	6	2.35	5.785	5.855	5.69	5.345	2.285	4.055	3.975	4.695	4.835	5.64	5.975	6.035	1.9	6.795	8.095	7.34	4.01	5.89
chr3	120114078	120117843	3766	+	FALSE	FALSE	None	None	TRUE	ENSG00000163430	FSTL1	FALSE	None	None	FALSE	None	None	Anti002534	4857	Convergent	None	None	7160	ENSG00000242613.1	lv3_robust	nonCoding	pseudogene	GWAS_DOID_8986_narcolepsy[1.60E-08]	0.5	4	3.265	1.32	4.835	4.07	2.915	2.6	2.17	1.72	0.835	7.66	7.56	6.995	5.875	2.785	10.815	9.395	0	0	0
chr3	120167842	120175951	8110	+	FALSE	FALSE	None	None	TRUE	ENSG00000163430	FSTL1	FALSE	None	None	FALSE	None	None	Anti002535	1964	Convergent	None	None	94	CATG00000061517.1	lv3_robust	nonCoding	lncRNA_intergenic	GWAS_DOID_9970_obesity[7.00E-06]	-0.047619	1	5.345	4.75	5.03	5.18	4.67	4.55	4.34	5.025	6.085	1.83	3.985	4.32	3.925	4.435	4.69	4.2	4.9	2.85	3.03
chr3	121468124	121472926	4803	+	FALSE	TRUE	ENSG00000173230	GOLGB1	TRUE	ENSG00000173230	GOLGB1	FALSE	None	None	FALSE	None	None	Anti002539	-113	Divergent	None	None	0	CATG00000061552.1	lv4_stringent	nonCoding	lncRNA_divergent	GWAS_HP_0001626_Abnormality_of_the_cardiovascular_system[2.33E-07]	0.666667	8	5.47	5.39	5.22	5.05	3.43	3.255	3.375	3.44	3.265	5.285	6.01	5.16	4.685	2.07	5.275	4.615	5.5	4.45	6.55
chr3	123304333	123331968	27636	+	FALSE	TRUE	ENSG00000206527	PTPLB	FALSE	None	None	FALSE	None	None	TRUE	ENSG00000239523	MYLK-AS1	Anti002547	-300	Divergent	NONHSAT091528.2	lnc-SEC22A-2	54	ENSG00000239523.1	lv4_stringent	nonCoding	lncRNA_divergent	__na	0.857143	8	5.42	5.235	5.215	4.695	3.475	3.025	2.155	2.195	2.725	5.095	6.055	4.33	3.065	2.525	4.07	3.105	5.5	2.58	3.24
chr3	123752213	123798869	46657	+	FALSE	FALSE	None	None	FALSE	None	None	FALSE	None	None	FALSE	None	None	Anti002548	28717	None	None	None	2	ENSG00000160145.11	lv4_stringent	coding	coding_mRNA	GWAS_DOID_8986_narcolepsy[6.78E-10]	NA	4	5.415	5.53	5.395	5.43	5.04	4.515	3.27	3.16	3.255	5.08	6.09	5.19	4.4	3.675	0.155	0.13	6.29	4.14	4.29
chr3	125094252	125098933	4682	+	FALSE	TRUE	ENSG00000163848	ZNF148	FALSE	None	None	FALSE	None	None	FALSE	None	None	Anti002552	-53	Divergent	None	None	16	CATG00000061630.1	lv4_stringent	nonCoding	lncRNA_divergent	__na	0.904762	1	4.985	5.29	5.405	5.24	4.785	4.5	4.25	4.405	5.035	4.755	6.075	5.825	5.015	5.22	0	1.4	3.94	2.67	3.22
chr3	125709628	125724807	15180	+	FALSE	FALSE	None	None	FALSE	None	None	FALSE	None	None	FALSE	None	None	Anti002553	16100	None	None	None	197	CATG00000061649.1	lv4_stringent	nonCoding	lncRNA_divergent	GWAS_DOID_9255_frontotemporal_dementia[4.80E-16]	NA	8	4.97	4.67	5.04	4.98	3.265	3.805	2.68	2.74	3.215	4.24	5.595	4.59	3.915	3.65	2.065	2.115	6.29	3.75	4.09
chr3	126702699	126707436	4738	+	FALSE	FALSE	None	None	FALSE	None	None	FALSE	None	None	FALSE	None	None	Anti002554	-216380	None	None	None	327	ENSG00000114554.7	lv2_permissive	coding	coding_mRNA	__na	NA	4	6.71	7.185	7.245	7.175	6.525	6.085	5.255	4.63	3.82	6.295	7.735	6.995	6.075	4.37	1.645	3.65	9.29	8.23	7.71
chr3	127309539	127317065	7527	+	FALSE	TRUE	ENSG00000163870	TPRA1	TRUE	ENSG00000163870	TPRA1	FALSE	None	None	FALSE	None	None	Anti002555	2	Convergent	None	None	1510	ENSG00000073111.9	lv4_stringent	coding	coding_mRNA	GWAS_DOID_162_cancer[6.80E-46]	-0.261905	6	2.95	2.72	3.95	5.54	5.775	5.97	5.515	5.06	5.43	1.68	1.7	5.295	5.105	4.215	3.025	2.21	4.63	2.59	1.84
chr3	128206922	128256862	49941	+	FALSE	TRUE	ENSG00000179348	GATA2	TRUE	ENSG00000179348	GATA2	FALSE	None	None	TRUE	ENSG00000244300	RP11-475N22.4	Anti002557	-162	Divergent	None	None	1	ENSG00000244300.2	lv4_stringent	nonCoding	lncRNA_divergent	GWAS_DOID_2841_asthma[9.00E-17]	0.904762	8	7.31	7.385	7.195	6.755	5.91	5.565	4.96	5.28	5.24	6.38	6.815	5.6	5.235	4.33	0.795	1.18	9.32	8.51	8.3
chr3	128399860	128404350	4491	+	FALSE	TRUE	ENSG00000163902	RPN1	TRUE	ENSG00000163902	RPN1	FALSE	None	None	FALSE	None	None	Anti002559	57	Convergent	None	None	103	CATG00000061733.1	lv4_stringent	nonCoding	coding_mRNA	GWAS_DOID_1936_atherosclerosis[2.00E-16]	0.952381	8	5.27	5.625	4.66	4.235	3.745	3.16	3.465	2.76	2.91	4.97	6.095	4.71	3.58	1.52	1.295	0.805	5.8	3.61	3.8
chr3	128902901	128926040	23140	+	FALSE	TRUE	ENSG00000169714	CNBP	FALSE	None	None	FALSE	None	None	FALSE	None	None	Anti002562	-135	Divergent	NONHSAT194454.1	None	15	CATG00000061776.1	lv4_stringent	nonCoding	lncRNA_divergent	__na	0.285714	1	5.98	5.88	5.585	5.355	4.785	5.035	4.62	5.265	5.775	5.79	6.55	5.815	5.355	4.875	3.71	3.04	6.72	5.02	4.71
chr3	129345108	129351566	6459	+	FALSE	FALSE	None	None	FALSE	None	None	FALSE	None	None	FALSE	None	None	Anti002564	6226	Convergent	None	None	670	CATG00000061801.1	lv4_stringent	nonCoding	lncRNA_intergenic	__na	NA	7	5.015	4.655	4.74	5.015	2.79	2.57	1.2	1.345	1.855	3.99	4.605	4.73	2.695	1.995	2.67	2.715	4.32	1.56	2.46
chr3	129612887	129630435	17549	+	FALSE	TRUE	ENSG00000172765	TMCC1	FALSE	None	None	FALSE	None	None	TRUE	ENSG00000271270	TMCC1-AS1	Anti002565	-467	Divergent	NONHSAT092082.2	None	178	ENSG00000271270.1	lv4_stringent	nonCoding	lncRNA_divergent	__na	0.833333	8	5.005	4.72	4.53	4.345	2.61	2.41	1.41	2.275	2.81	4.165	5.125	3.58	2.15	2.475	3.7	3.02	6.57	4.92	5.57
chr3	134091235	134101355	10121	+	FALSE	TRUE	ENSG00000114019	AMOTL2	TRUE	ENSG00000114019	AMOTL2	FALSE	None	None	FALSE	None	None	Anti002575	-480	Divergent	None	None	2287	CATG00000061891.1	lv3_robust	nonCoding	lncRNA_divergent	__na	-0.666667	6	2.16	1.91	3.08	4.715	4.455	4.345	4.075	4.505	4.915	1.71	2.46	3.525	3.305	2.585	5.67	4.365	2.44	1.8	1.55
chr3	135914967	135920451	5485	+	FALSE	TRUE	ENSG00000174579	MSL2	TRUE	ENSG00000174579	MSL2	FALSE	None	None	FALSE	None	None	Anti002577	201	Convergent	None	None	133	CATG00000061927.1	lv4_stringent	nonCoding	uncertain_coding	GWAS_MESH_D005340_Fibrinogen[1.00E-16]	-0.347312	10	3.95	3.89	4.475	5.815	5.355	5.355	4.655	4.835	5.44	2.865	5.025	5.04	4.17	4.295	2.305	3.985	5.38	0	2.66
chr3	136471193	136483484	12292	+	FALSE	TRUE	ENSG00000118007	STAG1	TRUE	ENSG00000118007	STAG1	FALSE	None	None	TRUE	ENSG00000261758	RP11-102M11.2	Anti002578	14	Convergent	None	None	352	ENSG00000261758.1	lv4_stringent	nonCoding	lncRNA_divergent	GWAS_MESH_D005340_Fibrinogen[1.00E-16]	0.0952381	1	4.4	4.585	4.45	4.09	3.94	3.7	3.925	4.81	5.435	2.01	3.265	3.305	3.055	3.17	1.68	2.005	5.36	3.2	2.06
chr3	142010300	142016900	6601	+	FALSE	FALSE	None	None	FALSE	None	None	FALSE	None	None	FALSE	None	None	Anti002588	41431	None	None	None	14316	CATG00000062048.1	lv2_permissive	nonCoding	NA	NA	NA	10	1.225	0.655	1.305	1.94	1.215	1.375	0	1.76	3.005	0	0.73	1.46	1.91	0.69	0	0.96	4.89	4.18	1.31
chr3	149375116	149380969	5854	+	FALSE	TRUE	ENSG00000018408	WWTR1	TRUE	ENSG00000018408	WWTR1	FALSE	None	None	TRUE	ENSG00000241313	WWTR1-AS1	Anti002593	105	Convergent	NONHSAT194629.1	None	254	ENSG00000241313.2	lv3_robust	coding	lncRNA_divergent	__na	0.880952	8	4.54	4.3	4.52	4.855	4.245	3.365	3.145	1.31	1.955	3.23	4.825	5.38	3.38	1.86	4.59	5.445	6.62	5.05	5.29
chr3	152878647	152880028	1382	+	FALSE	FALSE	None	None	FALSE	None	None	FALSE	None	None	FALSE	None	None	Anti002603	-31217	None	None	None	111	ENSG00000181467.2	lv4_stringent	coding	coding_mRNA	__na	NA	6	2.44	3.51	5.43	6.345	6.125	5.76	4.98	4.985	4	4.615	5.62	6.865	5.325	4.06	0	4.95	7.88	6.37	6.99
chr3	156877303	156895452	18150	+	FALSE	TRUE	ENSG00000163660	CCNL1	TRUE	ENSG00000163660	CCNL1	FALSE	None	None	TRUE	ENSG00000241770	RP11-555M1.3	Anti002611	-72	Divergent	None	None	26	ENSG00000241770.1	lv4_stringent	coding	lncRNA_divergent	GWAS_DOID_9970_obesity[2.93E-07]	-0.142857	1	5.71	5.825	5.53	5.61	5.33	5.375	5.06	5.76	6.59	4.895	5.83	5.52	5.12	5.33	4.24	4.735	6.55	7.49	6.22
chr3	168608909	168621153	12245	+	FALSE	FALSE	None	None	FALSE	None	None	FALSE	None	None	FALSE	None	None	Anti002623	-31990	None	NONHSAT194852.1	lnc-MYNN-12	1253	ENSG00000206120.7	lv3_robust	nonCoding	pseudogene	GWAS_DOID_9970_obesity[2.60E-06]	NA	10	3.555	3.56	3.54	2.91	3.375	3.415	3.965	4.195	4.96	2.09	3.45	2.88	4.415	5.475	0	0.665	2.69	0	3.93
chr3	178788051	178865901	77851	+	FALSE	FALSE	None	None	TRUE	ENSG00000172667	ZMAT3	FALSE	None	None	FALSE	None	None	Anti002636	1302	Convergent	None	None	1650	CATG00000062973.1	lv3_robust	nonCoding	lncRNA_divergent	__na	-0.833333	5	0.6	0.77	0.82	1.39	1.085	1.94	2.735	4.19	5.57	0.525	0.98	1.815	2.93	4.265	1.04	1.275	2.81	2.38	1.75
chr3	185543538	185561990	18453	+	FALSE	TRUE	ENSG00000073792	IGF2BP2	FALSE	None	None	FALSE	None	None	FALSE	None	None	Anti002653	-693	Divergent	None	None	17	CATG00000063132.1	lv3_robust	nonCoding	lncRNA_divergent	GWAS_DOID_9352_type_2_diabetes_mellitus[2.00E-21]	0.047619	1	5.575	5.65	5.29	4.8	4.43	4.385	4.845	5.68	6.395	4.705	5.42	4.435	4.86	5.355	2.77	4.385	6.76	3.65	4.39
chr3	185826990	185830957	3968	+	FALSE	TRUE	ENSG00000244405	ETV5	TRUE	ENSG00000058866:ENSG00000244405	DGKG:ETV5	FALSE	None	None	FALSE	None	None	Anti002654	-88	Divergent	None	None	239	CATG00000063144.1	lv4_stringent	nonCoding	lncRNA_divergent	GWAS_HP_0001507_Growth_abnormality[1.69E-18]	0.357143	2	2.81	2.215	3.575	4.98	4.225	4.45	3.44	3.47	3.395	0.975	1.99	3.935	2.31	2.53	0	0.865	1.93	0	0
chr3	186585297	186617986	32690	+	FALSE	FALSE	None	None	FALSE	None	None	FALSE	None	None	FALSE	None	None	Anti002660	-41986	None	None	None	4183	CATG00000063180.1	lv2_permissive	nonCoding	NA	NA	NA	9	0.545	0.34	0.645	1	1.205	1.5	3.655	5.925	7.725	0.215	0.92	0.38	2.42	5.525	0	0.18	3.45	3.18	2.73
chr3	187009026	187020631	11606	+	FALSE	TRUE	ENSG00000127241	MASP1	TRUE	ENSG00000127241	MASP1	FALSE	None	None	FALSE	None	None	Anti002662	458	Convergent	NONHSAT093885.2	lnc-RTP4-1	90	CATG00000063194.1	lv4_stringent	nonCoding	lncRNA_divergent	GWAS_DOID_1470_major_depressive_disorder[9.00E-07]	1	7	7.645	7.62	7.06	6.575	5.245	4.62	3.325	2.47	1.615	7.315	7.45	6.01	4.32	2.69	2.015	2.97	9.63	5.99	4.21
chr3	190142442	190144788	2347	+	FALSE	FALSE	None	None	FALSE	None	None	FALSE	None	None	FALSE	None	None	Anti002666	25222	None	NONHSAT198040.1	None	2	CATG00000063311.1	lv4_stringent	nonCoding	lncRNA_intergenic	__na	NA	5	4.965	5.525	4.845	5.735	5.795	6.71	6.515	7.375	7.58	5.47	7.035	8.125	7.91	8.94	0	4.09	4.88	2.67	5.98
chr3	194304747	194313347	8601	+	FALSE	FALSE	None	None	FALSE	None	None	FALSE	None	None	TRUE	ENSG00000231770	TMEM44-AS1	Anti002670	5927	Convergent	NONHSAT094100.2	lnc-FAM43A-4	3	ENSG00000231770.1	lv4_stringent	nonCoding	lncRNA_intergenic	GWAS_DOID_10273_heart_conduction_disease[7.00E-07]	NA	4	6.48	6.58	6.275	5.795	5.25	5.02	4.41	4.68	4.77	5.67	6.635	6.43	5.47	4.85	5.985	6.3	7.43	5.44	6.66
chr3	195361311	195366860	5550	+	FALSE	FALSE	None	None	FALSE	None	None	FALSE	None	None	FALSE	None	None	Anti002673	17031	None	None	None	655	CATG00000063480.1	lv3_robust	nonCoding	uncertain_coding	__na	NA	10	5.15	5.375	5.375	5.77	5.43	5.86	5.43	5.94	6.03	3.3	4.835	4.7	5.07	4.635	3.17	4.705	9.13	7.71	8.18
chr3	195622440	195627027	4588	+	FALSE	TRUE	ENSG00000061938	TNK2	TRUE	ENSG00000061938	TNK2	FALSE	None	None	FALSE	None	None	Anti002675	-7	Divergent	None	None	648	ENSG00000224614.1	lv3_robust	nonCoding	lncRNA_divergent	__na	0.714286	2	3.585	2.68	4.46	5.41	5.23	4.585	3.135	1.53	2.465	0	2.48	2.635	2.15	0	6.535	6.82	3.72	0	0
chr3	196014769	196018489	3721	+	FALSE	TRUE	ENSG00000161217	PCYT1A	TRUE	ENSG00000161217:ENSG00000272741	PCYT1A:RP11-447L10.1	FALSE	None	None	FALSE	None	None	Anti002677	-52	Divergent	None	None	66	CATG00000063507.1	lv4_stringent	coding	coding_mRNA	__na	0.778457	8	5.665	5.27	4.82	5.265	4.845	3.005	3.005	2.745	3.145	4.765	5.74	5.4	4.525	3.07	3.02	1.545	5.09	3.48	4.76
chr3	196044999	196056959	11961	+	FALSE	TRUE	ENSG00000213123:ENSG00000272741	TCTEX1D2:RP11-447L10.1	TRUE	ENSG00000213123:ENSG00000272741:ENSG00000273331	TCTEX1D2:RP11-447L10.1:TM4SF19	FALSE	None	None	TRUE	ENSG00000235897	TM4SF19-AS1	Anti002678	85	Convergent	None	None	97	ENSG00000235897.1	lv4_stringent	nonCoding	lncRNA_divergent	__na	NA	4	4.625	5.215	4.105	4.655	3.695	3.525	2.105	2.755	2.375	3.935	4.835	3.65	2.485	2.67	5.965	6.4	5.36	1.63	3.81
chr3	196229773	196233237	3465	+	FALSE	TRUE	ENSG00000163961	RNF168	TRUE	ENSG00000163961	RNF168	FALSE	None	None	FALSE	None	None	Anti002679	774	Convergent	None	None	9	CATG00000063514.1	lv4_stringent	nonCoding	lncRNA_divergent	__na	0.0714286	6	3.03	4.67	4.225	4.63	4.285	4.91	4.535	3.395	4.59	2.97	5.24	6.06	5.905	6.075	6.465	6.965	2.9	0	5.11
chr3	197366148	197372539	6392	+	FALSE	FALSE	None	None	FALSE	None	None	FALSE	None	None	FALSE	None	None	Anti002683	-11370	None	NONHSAT195321.1	None	11271	CATG00000063546.1	lv4_stringent	nonCoding	coding_mRNA	__na	NA	1	5.555	4.795	4.635	5.115	5.005	5.6	4.985	4.67	5.845	0	0.745	0.75	0	0	4.625	5.035	8.42	8.45	7.21
chr3	4528989	4534661	5673	-	FALSE	TRUE	ENSG00000150995	ITPR1	FALSE	None	None	FALSE	None	None	TRUE	ENSG00000231249	ITPR1-AS1	Anti002691	-370	Divergent	NONHSAT195354.1	lnc-SUMF1-1	200	ENSG00000231249.1	lv4_stringent	nonCoding	lncRNA_divergent	__na	-0.857143	7	4.54	4.57	4.355	4.7	3.31	2.315	0.69	0.66	1.015	3.465	4.21	3.135	3.395	1.36	0.75	2.875	5.59	3.3	2.97
chr3	5016247	5020497	4251	-	FALSE	TRUE	ENSG00000134107	BHLHE40	FALSE	None	None	FALSE	None	None	TRUE	ENSG00000235831	BHLHE40-AS1	Anti002692	-303	Divergent	NONHSAT087646.2	None	403	ENSG00000235831.2	lv3_robust	nonCoding	lncRNA_intergenic	GWAS_DOID_10124_corneal_disease[2.00E-06]	0.666667	1	3.81	3.81	4.405	4.655	3.28	3.535	3.09	2.665	3.57	3	4.725	4.625	2.625	2.785	3.04	3.245	4.9	4.23	4.09
chr3	9411331	9438919	27589	-	FALSE	TRUE	ENSG00000168137	SETD5	FALSE	None	None	FALSE	None	None	TRUE	ENSG00000206573	SETD5-AS1	Anti002695	-379	Divergent	NONHSAT195384.1	None	199	ENSG00000206573.4	lv4_stringent	nonCoding	lncRNA_divergent	__na	-0.690476	10	8.105	8.6	8.24	8.295	8.46	8.865	8.67	9.5	10.145	7.325	8.79	9.28	9.55	9.785	7.3	6.605	9.24	8.87	8.74
chr3	10285241	10291107	5867	-	FALSE	TRUE	ENSG00000272410:ENSG00000157014	RP11-438J1.1:TATDN2	TRUE	ENSG00000157014:ENSG00000272410	TATDN2:RP11-438J1.1	FALSE	None	None	FALSE	None	None	Anti002699	50	Convergent	None	None	10	CATG00000063723.1	lv4_stringent	nonCoding	lncRNA_divergent	__na	NA	2	3.605	3.77	4.12	5.19	4.19	4.055	3.045	3.915	3.075	3.68	4.725	5.01	4.28	3.415	5.58	5.47	5.36	6.29	6.39
chr3	13516752	13521471	4720	-	FALSE	TRUE	ENSG00000163517	HDAC11	TRUE	ENSG00000163517	HDAC11	FALSE	None	None	TRUE	ENSG00000244502	HDAC11-AS1	Anti002704	-193	Divergent	NONHSAT195430.1	lnc-NUP210-1	48	ENSG00000244502.2	lv4_stringent	nonCoding	lncRNA_divergent	__na	0.857143	8	4.925	4.735	4.66	4.8	3.87	1.925	2.49	1.545	2.52	4.51	5.29	4.805	4.1	1.23	0	0.785	3.68	0	2.35
chr3	13578134	13581322	3189	-	FALSE	FALSE	None	None	TRUE	ENSG00000163520	FBLN2	FALSE	None	None	FALSE	None	None	Anti002705	7497	Convergent	None	None	18083	CATG00000063821.1	lv1_raw	nonCoding	NA	NA	-0.452381	1	3.135	2.875	3.525	3.23	2.655	3.015	2.95	3.505	4.435	1.51	4.17	3.305	3.24	4.63	0	0	2.17	2.3	0
chr3	14166371	14167314	944	-	FALSE	TRUE	ENSG00000170876	TMEM43	TRUE	ENSG00000170876	TMEM43	TRUE	ENSG00000163528	CHCHD4	FALSE	None	None	Anti002708	798	Convergent	None	None	68	ENSG00000163528.8	lv4_stringent	coding	coding_mRNA	__na	0.880952	4	7.255	7.56	8.03	7.4	6.15	6.26	6.53	5.52	6.135	7.005	7.19	7.875	6.355	3.425	8.875	7.995	8.37	7.65	6.55
chr3	14629387	14693554	64168	-	FALSE	TRUE	ENSG00000154781	CCDC174	TRUE	ENSG00000154781	CCDC174	FALSE	None	None	TRUE	ENSG00000235629	AC090952.5	Anti002709	273	Convergent	None	None	73	ENSG00000235629.1	lv4_stringent	nonCoding	lncRNA_divergent	__na	-0.904762	5	2.12	2.215	1.61	1.765	2.63	3.925	4.535	5.48	6.145	1.99	2.235	3.345	4.34	4.555	1.695	2.005	2.05	0.98	1.64
chr3	14957592	14989879	32288	-	FALSE	TRUE	ENSG00000177463	NR2C2	TRUE	ENSG00000177463	NR2C2	FALSE	None	None	TRUE	ENSG00000225733	FGD5-AS1	Anti002710	-259	Divergent	NONHSAT088374.2	lnc-MRPS25-1	18	ENSG00000225733.1	lv4_stringent	nonCoding	lncRNA_divergent	GWAS_DOID_114_heart_disease[7.10E-06]	0.833333	4	8.07	7.88	7.65	7.11	6.73	6.595	6.365	6.755	7.215	9.09	9.15	8.345	7.59	7.02	7.325	6.585	10.79	10.89	10.6
chr3	27542647	27545045	2399	-	FALSE	FALSE	None	None	FALSE	None	None	FALSE	None	None	FALSE	None	None	Anti002730	17306	None	None	None	19169	ENSG00000033867.12	lv4_stringent	coding	coding_mRNA	GWAS_DOID_1612_breast_cancer[2.00E-30]	NA	3	1.21	0	2.76	3.865	4.99	5.375	6.09	6.385	6.445	0	4.91	6.34	7.08	7.985	0	1.14	2.5	2.64	3.18
chr3	30091199	30097494	6296	-	FALSE	FALSE	None	None	FALSE	None	None	FALSE	None	None	FALSE	None	None	Anti002731	67138	None	None	None	29372	CATG00000064089.1	lv1_raw	nonCoding	NA	NA	NA	1	1.73	1.385	0	0.66	1.01	1.3	1.63	1.805	2.1	0	1.52	0.755	1.075	1.065	0	0	4.96	4.08	2.84
chr3	33839174	33840471	1298	-	FALSE	TRUE	ENSG00000170248	PDCD6IP	TRUE	ENSG00000170248	PDCD6IP	FALSE	None	None	FALSE	None	None	Anti002739	38	Convergent	NONHSAT088941.2	lnc-CLASP2-1	10	ENSG00000271643.1	lv4_stringent	nonCoding	lncRNA_divergent	__na	0.97619	7	8.46	8.055	7.785	7.515	6.635	5.85	5.585	4.79	4.57	8.22	9	8.19	7.595	5.575	8.955	9.105	8.89	9.43	10.07
chr3	37831937	37902719	70783	-	FALSE	TRUE	ENSG00000144677	CTDSPL	FALSE	None	None	TRUE	ENSG00000235257	AC093415.2	FALSE	None	None	Anti002746	-731	Divergent	NONHSAT195592.1	lnc-PLCD1-1	539	ENSG00000235257.4	lv4_stringent	nonCoding	lncRNA_divergent	GWAS_DOID_0050741_alcohol_dependence[8.00E-06]	0.809524	4	5.16	5.04	5.15	5.295	4.645	3.785	3.315	3.13	3.265	3.94	4.955	4.025	3.355	2.46	3.43	3.67	6.76	4.24	3.18
chr3	38037192	38040466	3275	-	FALSE	TRUE	ENSG00000136059	VILL	TRUE	ENSG00000136059	VILL	FALSE	None	None	FALSE	None	None	Anti002747	-256	Divergent	None	None	37	CATG00000064244.1	lv4_stringent	nonCoding	lncRNA_divergent	__na	0.166667	2	3.105	2.89	3.305	4.45	3.475	3.895	3.42	2.255	3.965	3.72	4.48	4.05	2.985	0	6.135	6.425	0	2.27	0
chr3	38097696	38126448	28753	-	FALSE	FALSE	None	None	TRUE	ENSG00000008226	DLEC1	FALSE	None	None	FALSE	None	None	Anti002748	22178	Internal	None	None	14716	CATG00000064249.1	lv1_raw	nonCoding	NA	NA	0.809524	9	0.395	0.605	0.21	1.53	1.11	2.245	2.945	4.43	5.1	0.24	0.245	0.665	1.415	1.605	1.09	3.795	3.37	2.83	2.43
chr3	42666417	42695770	29354	-	FALSE	TRUE	ENSG00000114853	ZBTB47	TRUE	ENSG00000114853	ZBTB47	FALSE	None	None	TRUE	ENSG00000230084	RP4-613B23.1	Anti002752	593	Convergent	NONHSAT195673.1	lnc-SEC22C-2	109	ENSG00000230084.1	lv4_stringent	nonCoding	lncRNA_divergent	__na	0.904762	7	5.98	6.05	6.08	5.25	3.965	3.465	2.535	2.01	2.67	5.13	6.135	4.385	3.295	2.1	8.36	7.77	6.5	3.75	4.53
chr3	43840570	43845461	4892	-	FALSE	FALSE	None	None	FALSE	None	None	FALSE	None	None	FALSE	None	None	Anti002754	86300	None	None	None	35229	CATG00000064433.1	lv2_permissive	nonCoding	NA	NA	NA	10	0	0	0	0.77	0.785	0.75	0	2.065	2.155	0	0	0	0	3.125	0	0.765	0	1.83	1.58
chr3	44705762	44726983	21222	-	FALSE	FALSE	None	None	FALSE	None	None	FALSE	None	None	TRUE	ENSG00000236869	RP11-944L7.4	Anti002758	18078	None	NONHSAT089332.2	None	155	ENSG00000236869.1	lv4_stringent	nonCoding	lncRNA_intergenic	GWAS_DOID_10652_Alzheimer_s_disease[8.69E-06]	NA	8	5.15	5.64	4.97	4.755	4.15	2.985	2.725	2.945	3.405	3.35	4.68	3.675	2.58	1.8	4.195	5.99	5.76	3.39	4.76
chr3	44739055	44742196	3142	-	FALSE	FALSE	None	None	FALSE	None	None	FALSE	None	None	FALSE	None	None	Anti002759	-11938	None	None	None	10333	ENSG00000235805.1	lv2_permissive	coding	NA	NA	NA	9	0	0	0	0	0	3.815	4.91	6.065	6.18	0	0	0	3.67	3.415	0	1.39	0	0	0
chr3	46685668	46688762	3095	-	FALSE	FALSE	None	None	FALSE	None	None	FALSE	None	None	FALSE	None	None	Anti002761	-3237	Divergent	NONHSAT195711.1	None	13716	CATG00000064514.1	lv3_robust	nonCoding	lncRNA_intergenic	__na	NA	9	0	0	0	0	3.095	3.24	2.39	4.88	3.68	0	0	1.125	1.5	1.07	1.06	3.505	3.04	2.34	3.76
chr3	47413467	47422915	9449	-	FALSE	TRUE	ENSG00000076201	PTPN23	TRUE	ENSG00000076201	PTPN23	FALSE	None	None	TRUE	ENSG00000260236	RP11-708J19.1	Anti002765	354	Convergent	None	None	50	ENSG00000260236.1	lv4_stringent	nonCoding	lncRNA_divergent	GWAS_DOID_9256_colorectal_cancer[2.00E-06]	0.833333	4	5.985	6.15	5.585	5.18	4.655	4.935	4.405	4.505	4.84	3.925	5.575	4.525	3.635	2.63	3.935	4.43	7.55	5.53	6.4
chr3	47838359	47844400	6042	-	FALSE	TRUE	ENSG00000132153	DHX30	TRUE	ENSG00000132153	DHX30	FALSE	None	None	FALSE	None	None	Anti002768	0	Internal	None	None	153	CATG00000064548.1	lv3_robust	nonCoding	lncRNA_divergent	__na	-0.52381	1	5.365	5.36	5.005	5.26	4.67	5.055	5.135	5.6	5.995	5.165	5.87	6.01	6.595	6.87	0.76	2.79	5.31	3.51	4.34
chr3	50107739	50122207	14469	-	FALSE	FALSE	None	None	TRUE	ENSG00000004534	RBM6	FALSE	None	None	FALSE	None	None	Anti002793	-4133	Divergent	None	None	15263	CATG00000064612.1	lv2_permissive	nonCoding	NA	NA	-0.826362	9	0	0	0	0.925	1.06	2.465	2.525	4.485	5.31	0.425	0.435	1.27	1.8	4.08	5.49	4.815	1.73	2.16	1.88
chr3	50179700	50194643	14944	-	FALSE	FALSE	None	None	TRUE	ENSG00000001617	SEMA3F	FALSE	None	None	TRUE	ENSG00000235016	RP11-493K19.3	Anti002794	1798	Convergent	None	None	71	ENSG00000235016.1	lv3_robust	coding	lncRNA_divergent	GWAS_DOID_1461_cholesterol_embolism[9.00E-12]	0.428571	2	3.335	3.65	3.645	4.74	4.85	4.645	3.82	3.68	2.695	2.505	2.705	4	3.485	1.21	4.65	4.85	4.06	0	1.2
chr3	51412231	51428518	16288	-	FALSE	TRUE	ENSG00000179837	RBM15B	FALSE	None	None	FALSE	None	None	FALSE	None	None	Anti002799	-212	Divergent	None	None	57	ENSG00000145041.11	lv3_robust	nonCoding	coding_mRNA	GWAS_DOID_5419_schizophrenia[2.30E-06]	-0.666667	1	5.79	5.795	5.59	5.5	5.7	5.92	5.895	6.415	6.84	5.01	6.035	6.08	6.495	6.37	8.375	7.745	4.83	4.34	4.86
chr3	56717266	56758008	40743	-	FALSE	FALSE	None	None	FALSE	None	None	FALSE	None	None	FALSE	None	None	Anti002821	106878	None	None	None	5476	ENSG00000163947.7	lv2_permissive	nonCoding	coding_mRNA	GWAS_DOID_9970_obesity[7.44E-06]	NA	9	0.45	0.65	0.48	0.83	1.63	3.45	3.155	4.175	4.915	0.175	0.365	1.485	2.27	3.36	0.34	1.76	2.92	2.49	2.53
chr3	65038965	65188869	149905	-	FALSE	FALSE	None	None	FALSE	None	None	FALSE	None	None	FALSE	None	None	Anti002828	28235	None	None	None	1666	CATG00000064939.1	lv2_permissive	nonCoding	NA	NA	NA	10	1.01	0.96	1.005	1.2	1.57	1.275	1.125	2.935	4.98	0.645	1.14	1.295	1.365	4.185	0.66	0.405	1.94	1.63	0.98
chr3	72927254	73046903	119650	-	FALSE	TRUE	ENSG00000163605	PPP4R2	TRUE	ENSG00000163605:ENSG00000172986	PPP4R2:GXYLT2	FALSE	None	None	FALSE	None	None	Anti002837	393	Convergent	None	None	569	CATG00000065075.1	lv3_robust	nonCoding	lncRNA_divergent	__na	-0.904762	5	0.225	0.55	0.56	0.7	0.965	1.655	2.12	3.5	4.755	0.365	0.8	1.375	2.4	3.34	1.415	1.81	1.21	0.7	0.72
chr3	87135099	87138789	3691	-	FALSE	FALSE	None	None	FALSE	None	None	FALSE	None	None	FALSE	None	None	Anti002844	-137631	None	None	None	62	CATG00000065281.1	lv3_robust	coding	coding_mRNA	GWAS_DOID_10283_prostate_cancer[6.00E-08]	NA	8	4.475	3.54	5.025	4.72	4.2	3.535	1.545	1.49	1.51	4.295	4.41	5.145	3.52	1.375	1.01	0	0	0	0
chr3	101491997	101569864	77868	-	FALSE	TRUE	ENSG00000144802	NFKBIZ	TRUE	ENSG00000144802	NFKBIZ	FALSE	None	None	TRUE	ENSG00000249474	RP11-49I4.3	Anti002857	756	Convergent	None	None	8689	CATG00000065397.1	lv2_permissive	nonCoding	NA	NA	-0.809524	5	0.885	0.655	1.11	0.975	0.94	2.2	2.74	4.575	6.185	0.795	1.525	1.485	3.23	4.66	4.36	4.155	5.15	4.1	4.01
chr3	107147087	107150912	3826	-	FALSE	FALSE	None	None	TRUE	ENSG00000273125	RP11-115H18.1	FALSE	None	None	FALSE	None	None	Anti002859	1134	Convergent	None	None	138	ENSG00000239828.2	lv3_robust	coding	lncRNA_intergenic	GWAS_DOID_0050741_alcohol_dependence[0.00000816]	-0.218218	4	3.07	3.61	3.85	4.275	1.735	3.41	2.97	1.705	0.855	1.395	4.7	4.71	3.835	2.32	0.99	1.775	3.29	2.1	1.82
chr3	107602633	107605392	2760	-	FALSE	FALSE	None	None	TRUE	ENSG00000240423	LINC00636	FALSE	None	None	FALSE	None	None	Anti002860	3296	Convergent	NONHSAT196062.1	None	8468	ENSG00000241469.3	lv4_stringent	nonCoding	lncRNA_intergenic	__na	0.111803	1	1.125	0	0	1.07	1.485	0	1.055	2.045	0.995	1.18	0	0	2.74	2.28	0	0	2.33	0	2.18
chr3	108921908	108924179	2272	-	FALSE	FALSE	None	None	FALSE	None	None	FALSE	None	None	FALSE	None	None	Anti002866	27166	None	None	None	87197	ENSG00000114487.5	lv3_robust	coding	coding_mRNA	GWAS_DOID_655_inherited_metabolic_disorder[3.71E-08]	NA	6	0	1.205	1.195	1.18	2.805	0	1.17	0	3.345	0	2.625	1.295	0	3.645	0	0	5.33	3.59	2.4
chr3	110781243	110790067	8825	-	FALSE	TRUE	ENSG00000177707	PVRL3	TRUE	ENSG00000177707	PVRL3	FALSE	None	None	TRUE	ENSG00000242242	PVRL3-AS1	Anti002867	-522	Divergent	NONHSAT091139.2	lnc-RP11-553A10.1.1-1	165	ENSG00000242242.1	lv4_stringent	nonCoding	lncRNA_intergenic	GWAS_DOID_6713_cerebrovascular_disease[4.12E-06]	0.142857	1	4.77	5	5.115	4.865	4.29	4.38	4.36	4.745	5.26	3.795	4.67	5.125	4.65	5.16	0	0.52	5.08	3.02	2.93
chr3	111568098	111578650	10553	-	FALSE	TRUE	ENSG00000144824	PHLDB2	TRUE	ENSG00000144824	PHLDB2	FALSE	None	None	FALSE	None	None	Anti002868	6	Convergent	None	None	379	CATG00000065621.1	lv4_stringent	nonCoding	lncRNA_divergent	GWAS_DOID_1240_leukemia[3.27E-07]	0.690476	8	5.335	5.255	4.28	4.195	3.195	2.89	2.73	3.095	3.8	4.24	4.93	4.185	3.57	2.84	6.06	5.1	5.72	3.22	0.94
chr3	112747749	112750018	2270	-	FALSE	FALSE	None	None	FALSE	None	None	FALSE	None	None	FALSE	None	None	Anti002876	39603	None	None	None	10071	ENSG00000163608.10	lv2_permissive	coding	coding_mRNA	__na	NA	1	6.83	5.925	6.935	5.785	4.87	6.035	6.05	6.98	7.605	5.615	6.765	5.38	6.57	7.02	0	0	9.19	8.99	8.7
chr3	112917435	112931546	14112	-	FALSE	TRUE	ENSG00000144857	BOC	TRUE	ENSG00000144857	BOC	FALSE	None	None	FALSE	None	None	Anti002877	119	Convergent	None	None	1333	CATG00000065641.1	lv3_robust	nonCoding	lncRNA_divergent	__na	0.833333	8	5.29	5.465	4.96	4.54	3.655	2.565	2.91	2.125	3.345	3.89	4.47	3.565	2.165	3.305	2.15	2.29	5.89	3.43	3.5
chr3	119813265	119814503	1239	-	FALSE	TRUE	ENSG00000242622	RP11-18H7.1	TRUE	ENSG00000242622	RP11-18H7.1	FALSE	None	None	FALSE	None	None	Anti002887	25	Convergent	NONHSAT196147.1	None	14	ENSG00000082701.10	lv4_stringent	coding	coding_mRNA	GWAS_DOID_1936_atherosclerosis[1.56E-19]	-0.251502	2	5.23	4.87	6.075	6.83	6.5	6.84	5.9	6.345	6.205	3.19	6.83	7.37	6.98	6.335	2.41	7.065	8.3	8.1	8.1
chr3	125313935	125314814	880	-	FALSE	FALSE	None	None	FALSE	None	None	TRUE	ENSG00000144909	OSBPL11	FALSE	None	None	Anti002902	-83602	None	None	None	314	ENSG00000144909.7	lv4_stringent	coding	coding_mRNA	GWAS_DOID_9970_obesity[1.16E-10]	NA	10	6.205	6.29	6.43	6.42	5.27	5.795	6.195	7.47	7.655	7.46	7.075	7.175	8.07	9.39	4.96	7.835	9.45	10.07	10.9
chr3	128413540	128444682	31143	-	FALSE	TRUE	ENSG00000075785	RAB7A	FALSE	None	None	FALSE	None	None	FALSE	None	None	Anti002910	-282	Divergent	None	None	987	CATG00000066057.1	lv2_permissive	nonCoding	NA	NA	-0.904762	5	1.2	1.19	1.355	1.405	1.33	2.455	2.6	3.885	4.58	1.195	1.43	1.915	2.765	2.875	0.37	1.86	2.67	2.08	1.36
chr3	128587857	128598250	10394	-	FALSE	TRUE	ENSG00000177646	ACAD9	FALSE	None	None	FALSE	None	None	TRUE	ENSG00000231305	RP11-723O4.2	Anti002911	-188	Divergent	None	None	28	CATG00000066059.1	lv4_stringent	coding	uncertain_coding	GWAS_DOID_216_dental_caries[6.00E-06]	0.190476	1	5.185	5.245	5	4.535	3.875	4.14	4.185	4.695	5.305	4.455	5.075	4.615	3.97	4.56	4.65	4.51	6.79	5.22	4.15
chr3	128954708	128968295	13588	-	FALSE	TRUE	ENSG00000181789	COPG1	FALSE	None	None	FALSE	None	None	FALSE	None	None	Anti002915	-153	Divergent	None	None	73	CATG00000066069.1	lv4_stringent	nonCoding	uncertain_coding	__na	1	8	5.07	5.44	5.19	4.95	3.485	3.035	2.58	2.51	1.71	4.465	5.64	4.22	2.865	1.44	0.9	2.12	5.85	3.7	3.36
chr3	130465674	130466874	1201	-	FALSE	FALSE	None	None	FALSE	None	None	FALSE	None	None	FALSE	None	None	Anti002922	-79628	None	None	None	1084	CATG00000066096.1	lv2_permissive	nonCoding	NA	NA	NA	3	0	2.06	2.05	3.14	0	4.585	4.5	5.185	3.915	2.44	5.125	5.46	6.17	6.92	1.635	5.15	5.25	3.52	6.04
chr3	130606996	130612742	5747	-	FALSE	TRUE	ENSG00000017260	ATP2C1	TRUE	ENSG00000017260	ATP2C1	FALSE	None	None	FALSE	None	None	Anti002923	-69	Divergent	None	None	22	CATG00000066097.1	lv4_stringent	nonCoding	lncRNA_divergent	__na	0.214286	1	4.795	4.71	5.035	5	3.605	4.565	4.01	4.255	5.34	4.925	6.385	4.83	5.025	5.295	0.745	0.69	3.42	1.67	2.13
chr3	132144338	132172443	28106	-	FALSE	FALSE	None	None	TRUE	ENSG00000138246	DNAJC13	FALSE	None	None	FALSE	None	None	Anti002925	-2694	Divergent	None	None	2917	CATG00000066127.1	lv2_permissive	nonCoding	NA	NA	0.0243975	10	0.225	0.225	0.375	0	0.425	0	0	0.195	2.865	1.14	0.25	0.825	1.44	2.355	3.505	2.28	0.48	1.69	0.76
chr3	141115093	141175197	60105	-	FALSE	FALSE	None	None	FALSE	None	None	FALSE	None	None	FALSE	None	None	Anti002940	9460	Convergent	NONHSAT197588.1	None	46	CATG00000066318.1	lv3_robust	nonCoding	lncRNA_intergenic	GWAS_HP_0001877_Abnormality_of_erythrocytes[4.00E-11]	NA	4	5.195	5.015	5.015	4.98	4.705	4.095	3.27	3.055	3.225	3.765	4.45	3.86	2.95	2.58	6.825	5.985	8.07	4.23	3.05
chr3	151977425	151987458	10034	-	FALSE	TRUE	ENSG00000152601	MBNL1	TRUE	ENSG00000152601	MBNL1	FALSE	None	None	TRUE	ENSG00000229619	MBNL1-AS1	Anti002953	219	Convergent	None	None	122	ENSG00000229619.3	lv4_stringent	coding	lncRNA_divergent	__na	1	7	8.445	8.33	7.755	7.205	6.425	5.73	5.06	4.48	4.49	8.99	9.51	8.855	8.525	8.055	5.485	4.505	8.79	8.66	7.33
chr3	152756932	152767697	10766	-	FALSE	FALSE	None	None	FALSE	None	None	FALSE	None	None	FALSE	None	None	Anti002954	-17369	None	NONHSAT196443.1	None	17911	ENSG00000244268.1	lv3_robust	nonCoding	lncRNA_divergent	__na	NA	5	0	0	0	0	0.46	0.435	0	3.25	5.185	0	1.04	0.52	1.815	2.87	0.515	0.45	2.04	1.12	0
chr3	153217975	153332505	114531	-	FALSE	FALSE	None	None	FALSE	None	None	FALSE	None	None	FALSE	None	None	Anti002955	130220	None	NONHSAT092784.2	None	26335	CATG00000066551.1	lv2_permissive	nonCoding	NA	NA	NA	5	0.385	0.29	0.505	0.745	0.765	0.89	1.47	2.945	4.6	0.14	0.525	0.675	2.155	3.785	0.065	1.475	2.69	1.68	1.56
chr3	156534852	156544137	9286	-	FALSE	TRUE	ENSG00000197980	LEKR1	TRUE	ENSG00000197980	LEKR1	FALSE	None	None	FALSE	None	None	Anti002961	-10	Divergent	None	None	439	CATG00000066599.1	lv3_robust	nonCoding	lncRNA_divergent	GWAS_DOID_2394_ovarian_cancer[2.00E-34]	0.619048	4	4.975	5.12	4.41	3.26	3.735	3.235	3.145	3.54	4.25	3.98	4.875	3.595	2.715	3.845	3.985	3.52	4.65	3.86	3.06
chr3	158473011	158475709	2699	-	FALSE	FALSE	None	None	TRUE	ENSG00000118855	MFSD1	FALSE	None	None	FALSE	None	None	Anti002966	-5510	Divergent	None	None	16220	CATG00000066638.1	lv2_permissive	nonCoding	lncRNA_antisense	GWAS_DOID_3083_chronic_obstructive_pulmonary_disease[7.88E-08]	-0.57735	1	0	0	0	0	0	0	0	1.43	0	0	0	0	0	0	0	0	0	0	0
chr3	159458955	159483460	24506	-	FALSE	TRUE	ENSG00000250588	IQCJ-SCHIP1	TRUE	ENSG00000250588	IQCJ-SCHIP1	FALSE	None	None	TRUE	ENSG00000241211	IQCJ-SCHIP1-AS1	Anti002967	567	Convergent	NONHSAT196504.1	lnc-RP11-432B6.3.1-2	119	ENSG00000241211.1	lv3_robust	nonCoding	lncRNA_divergent	__na	0.785714	4	5.64	5.885	5.435	5.545	5.175	4.705	4.575	4.67	4.95	4.675	5.58	5.275	5.045	4.325	3.01	3.175	6.87	5.8	4.65
chr3	160283377	160283882	506	-	FALSE	TRUE	ENSG00000229320	KRT8P12	TRUE	ENSG00000229320	KRT8P12	TRUE	ENSG00000186432	KPNA4	FALSE	None	None	Anti002970	646	Convergent	None	None	2	ENSG00000186432.4	lv4_stringent	nonCoding	coding_mRNA	GWAS_DOID_12236_primary_biliary_cirrhosis[1.00E-06]	0.754505	4	5.645	6.995	6.07	6.52	6.255	4.26	4.26	2.55	5.105	6.47	6.35	6.03	5.485	6.705	0	2.14	7.28	10.19	9.17
chr3	160467880	160472913	5034	-	FALSE	TRUE	ENSG00000163590	PPM1L	FALSE	None	None	FALSE	None	None	TRUE	ENSG00000260572	RP11-16N11.2	Anti002971	-476	Divergent	NONHSAT093003.2	lnc-KPNA4-1	27	ENSG00000260572.1	lv4_stringent	nonCoding	lncRNA_divergent	__na	-0.52381	2	4.615	4.555	4.5	5.075	5.335	5.345	3.73	4.155	4.01	2.22	4.535	6.225	5.075	4.54	0	0.75	4.05	2.58	4.34
chr3	160676763	160732909	56147	-	FALSE	FALSE	None	None	TRUE	ENSG00000163590	PPM1L	FALSE	None	None	FALSE	None	None	Anti002972	-89574	Internal	None	None	27165	CATG00000066661.1	lv3_robust	nonCoding	lncRNA_antisense	GWAS_DOID_10652_Alzheimer_s_disease[2.00E-06]	0.952381	5	0.32	0.505	0	0.21	0.41	0.86	1.69	3.425	5.02	0.245	0.275	0.595	1.695	2.76	0.47	0.205	1.92	2.51	1.45
chr3	167813764	167814311	548	-	FALSE	FALSE	None	None	FALSE	None	None	TRUE	ENSG00000173905	GOLIM4	FALSE	None	None	Anti002976	-106985	None	None	None	11	ENSG00000173905.4	lv4_stringent	coding	coding_mRNA	GWAS_EFO_0005202_triglyceride_measurement[9.26E-07]	NA	3	0	0	4.225	5.425	6.055	7.08	6.25	5.76	6.165	2.235	2.23	6.91	7	6.1	0	0	0	4.58	5.19
chr3	168372851	168375036	2186	-	FALSE	FALSE	None	None	TRUE	ENSG00000206120	EGFEM1P	FALSE	None	None	FALSE	None	None	Anti002977	-9310	Divergent	None	None	29057	CATG00000066758.1	lv2_permissive	nonCoding	NA	NA	-0.024544	1	1.66	2.925	1.22	0	0	1.17	0	1.14	1.54	0	0	0	0	1.71	0	0	0	0	0
chr3	169488208	169491335	3128	-	FALSE	TRUE	ENSG00000085274	MYNN	TRUE	ENSG00000085274	MYNN	FALSE	None	None	FALSE	None	None	Anti002980	119	Convergent	None	None	203	CATG00000066791.1	lv4_stringent	nonCoding	lncRNA_divergent	GWAS_DOID_9538_multiple_myeloma[9.00E-14]	0.857143	2	3.89	5.14	5.9	6.255	5.055	4.42	3.45	3.405	3.645	4.45	4.87	5.705	5.105	4.64	6.195	5.07	4.7	3.17	3.75
chr3	174153356	174159012	5657	-	FALSE	TRUE	ENSG00000177694	NAALADL2	TRUE	ENSG00000177694	NAALADL2	FALSE	None	None	FALSE	None	None	Anti002991	234	Convergent	None	None	1448	CATG00000066892.1	lv2_permissive	nonCoding	NA	NA	0.690476	8	5.2	4.755	4.8	4.785	3.355	1.98	2.32	3.81	4.165	3.91	5.24	2.45	4.485	4.56	0	0	4.07	2.44	1.44
chr3	175093190	175151003	57814	-	FALSE	FALSE	None	None	TRUE	ENSG00000177694	NAALADL2	FALSE	None	None	FALSE	None	None	Anti002992	63673	Internal	None	None	23	CATG00000066896.1	lv4_stringent	nonCoding	lncRNA_antisense	__na	0.47619	7	6.265	5.81	5.6	5.33	4.56	3.59	2.755	2.415	2.325	6.225	6.85	5.65	3.985	3.345	0.12	0.2	4.58	3.14	1.33
chr3	184079440	184080961	1522	-	FALSE	TRUE	ENSG00000163882	POLR2H	TRUE	ENSG00000145191:ENSG00000163882	EIF2B5:POLR2H	FALSE	None	None	FALSE	None	None	Anti003007	170	Convergent	None	None	1569	ENSG00000114859.10	lv4_stringent	coding	coding_mRNA	__na	0.761905	2	5.46	5.585	6.145	7.045	6.62	5.785	5.42	4.74	5.57	2.01	5.645	5.755	4.7	1.95	6.445	7.28	7.34	7.51	7.59
chr3	185136567	185171343	34777	-	FALSE	FALSE	None	None	TRUE	ENSG00000073803	MAP3K13	FALSE	None	None	FALSE	None	None	Anti003010	11335	Internal	NONHSAT196673.1	None	22799	ENSG00000163900.6	lv2_permissive	nonCoding	coding_mRNA	__na	0.404762	9	0.665	0.19	0.615	1.93	2.835	4.17	4.09	4.825	5.38	0.415	0.515	1.57	3.9	4.29	3.815	3.505	3.53	4.53	3.19
chr3	186211451	186251469	40019	-	FALSE	FALSE	None	None	FALSE	None	None	FALSE	None	None	FALSE	None	None	Anti003015	-33722	None	None	None	3350	CATG00000067135.1	lv1_raw	nonCoding	NA	NA	NA	3	0.46	0.46	0.44	2.125	4.06	5.2	5.12	5.595	5.855	0.18	0.57	3.35	4.255	3.805	0.32	1.54	0.35	2.15	0.98
chr3	186497249	186501000	3752	-	FALSE	TRUE	ENSG00000156976	EIF4A2	TRUE	ENSG00000156976	EIF4A2	FALSE	None	None	TRUE	ENSG00000263826	RP11-573D15.9	Anti003016	5	Convergent	NONHSAT093848.2	lnc-RFC4-1	2	ENSG00000263826.1	lv4_stringent	nonCoding	lncRNA_divergent	GWAS_DOID_14221_metabolic_syndrome_X[9.00E-19]	0.619048	4	5.02	5.105	4.93	5.18	3.775	3.7	2.605	4.045	4.435	4.63	5.665	4.385	4.295	4.375	0.96	4.285	2.8	0	3.8
chr3	186543311	186545199	1889	-	FALSE	TRUE	ENSG00000231982	RP11-573D15.1	FALSE	None	None	FALSE	None	None	FALSE	None	None	Anti003017	860	Convergent	None	None	127	ENSG00000232233.1	lv4_stringent	nonCoding	lncRNA_intergenic	GWAS_DOID_14221_metabolic_syndrome_X[9.00E-19]	-0.938591	8	5.9	6.535	6.62	5.84	5.28	4.665	3.45	2.91	1.945	5.585	6.615	5.625	3.97	1.815	3.47	3.975	6.82	6.75	6.08
chr3	187864746	187871836	7091	-	FALSE	TRUE	ENSG00000145012	LPP	TRUE	ENSG00000145012	LPP	FALSE	None	None	TRUE	ENSG00000270959	LPP-AS2	Anti003018	105	Convergent	NONHSAT093906.2	lnc-BCL6-8	49	ENSG00000270959.1	lv4_stringent	nonCoding	lncRNA_divergent	GWAS_DOID_1470_major_depressive_disorder[9.00E-07]	0.97619	8	6.44	6.19	5.83	5.635	4.615	4.205	2.235	3.455	3.62	6.05	6.805	6.315	4.91	3.17	3.42	3.81	7.98	6.75	4.96
chr3	194034515	194041937	7423	-	FALSE	FALSE	None	None	FALSE	None	None	FALSE	None	None	FALSE	None	None	Anti003020	47465	None	NONHSAT196823.1	None	170	ENSG00000214145.2	lv2_permissive	nonCoding	lncRNA_intergenic	GWAS_DOID_4450_renal_cell_carcinoma[6.44E-06]	NA	2	3.8	3.995	4.265	4.53	4.995	4.315	3.6	2.845	3.67	1.92	3.275	4.79	4.09	1.625	4.93	4.32	2.46	0	0
chr3	195869618	195871738	2121	-	FALSE	FALSE	None	None	TRUE	ENSG00000224652	LINC00885	FALSE	None	None	FALSE	None	None	Anti003032	2230	Convergent	None	None	1522	CATG00000067389.1	lv3_robust	nonCoding	lncRNA_intergenic	GWAS_HP_0001877_Abnormality_of_erythrocytes[4.21E-08]	0.412393	10	4.285	3.23	3.015	4.855	4.555	5.405	4.435	5.155	4.855	7.335	7.815	7.5	7.465	8.075	4.23	2.255	3.53	0	2.48
chr3	196623588	196625777	2190	-	FALSE	FALSE	None	None	TRUE	ENSG00000119231	SENP5	FALSE	None	None	FALSE	None	None	Anti003037	-1132	Divergent	None	None	31078	ENSG00000114503.6	lv2_permissive	nonCoding	coding_mRNA	__na	-0.730552	3	0	0	0	1.2	4.305	4.705	3.845	6.085	6.285	1.315	0	5.68	6.135	7.35	0	1.19	0	0	8.01
chr4	1243098	1266916	23819	+	FALSE	TRUE	ENSG00000159692	CTBP1	TRUE	ENSG00000159692	CTBP1	FALSE	None	None	TRUE	ENSG00000196810	CTBP1-AS2	Anti003051	-172	Divergent	None	lnc-C4orf42-1	36	ENSG00000196810.4	lv4_stringent	coding	lncRNA_divergent	GWAS_MESH_D011995_Recombination_Genetic[2.00E-12]	0.952381	4	6.27	6.06	5.98	6.005	5.52	5.08	4.365	4.11	4.11	5.47	5.75	5.24	4.45	3.265	4.565	4.3	8.66	7.15	7.74
chr4	1714280	1714547	268	+	FALSE	TRUE	ENSG00000163950	SLBP	TRUE	ENSG00000163950	SLBP	TRUE	ENSG00000270195	RP11-572O17.1	FALSE	None	None	Anti003055	1	Convergent	None	None	142	ENSG00000270195.1	lv4_stringent	nonCoding	lncRNA_divergent	GWAS_DOID_4007_bladder_carcinoma[7.00E-25]	0.709208	2	0	2.66	3.1	0	0	2.55	0	0	0	0	2.73	2.72	0	2.685	2.71	0	7.39	5.58	7.77
chr4	2010509	2043688	33180	+	FALSE	TRUE	ENSG00000185049	NELFA	TRUE	ENSG00000185049	NELFA	FALSE	None	None	FALSE	None	None	Anti003059	52	Convergent	None	None	550	CATG00000067514.1	lv4_stringent	nonCoding	lncRNA_divergent	__na	-0.833333	5	0.655	1.335	0.89	1.43	1.055	2.675	2.71	4.325	5.02	0.375	1.275	1.405	2.145	2.95	1.84	2.955	2.13	2.14	1.46
chr4	4250030	4263645	13616	+	FALSE	TRUE	ENSG00000132406	TMEM128	FALSE	None	None	FALSE	None	None	FALSE	None	None	Anti003062	-79	Divergent	None	None	14	CATG00000067584.1	lv4_stringent	nonCoding	lncRNA_divergent	GWAS_DOID_1240_leukemia[3.81E-15]	-0.97619	5	2.79	2.685	2.485	2.9	2.725	3.62	4.125	5.115	5.865	2.49	3.655	3.94	4.625	5.47	1.295	1.26	1.79	2.23	2.4
chr4	4543968	4609851	65884	+	FALSE	TRUE	ENSG00000168818	STX18	TRUE	ENSG00000168818	STX18	FALSE	None	None	TRUE	ENSG00000247708	STX18-AS1	Anti003063	104	Convergent	NONHSAT198214.1	lnc-NSG1.1-1	54	ENSG00000247708.3	lv4_stringent	nonCoding	lncRNA_divergent	GWAS_DOID_1682_congenital_heart_disease[2.94E-10]	0.880952	4	4.685	4.785	4.44	4.765	4.36	3.825	2.98	3.12	3.1	2.845	4.265	3.355	2.7	1.885	2.975	2.615	6.03	3.61	3.38
chr4	7844583	7848698	4116	+	FALSE	FALSE	None	None	TRUE	ENSG00000196526	AFAP1	FALSE	None	None	FALSE	None	None	Anti003069	19454	Internal	None	None	37040	ENSG00000272620.1	lv2_permissive	nonCoding	lncRNA_antisense	__na	0.904762	2	3.9	5.43	5.395	5.04	4.475	3.75	2.07	3.32	3.39	3.755	5.455	5.54	4.055	3.69	5.28	3.735	3.19	3.72	3.01
chr4	9273380	9274089	710	+	FALSE	FALSE	None	None	FALSE	None	None	TRUE	ENSG00000250913	USP17L23	FALSE	None	None	Anti003072	-101383	None	None	None	108973	CATG00000067694.1	lv1_raw	coding	NA	NA	NA	5	0	0	0	1.915	0	0	1.905	3.38	7.11	0	0	2.06	2.795	3.12	0	0	0	0	5.39
chr4	10118786	10173619	54834	+	FALSE	TRUE	ENSG00000071127	WDR1	FALSE	None	None	FALSE	None	None	FALSE	None	None	Anti003074	-212	Divergent	None	None	72	CATG00000067715.1	lv4_stringent	nonCoding	lncRNA_divergent	GWAS_DOID_13189_gout[1E-700]	-0.97619	9	3.45	3.685	3.125	3.69	5.14	6.955	7.78	9.175	10.3	2.68	3.585	4.62	7.255	8.795	0	0.41	3.22	1.25	2.07
chr4	16228633	16273510	44878	+	FALSE	TRUE	ENSG00000169762	TAPT1	TRUE	ENSG00000169762	TAPT1	FALSE	None	None	TRUE	ENSG00000263327	TAPT1-AS1	Anti003078	399	Convergent	NONHSAT095675.2	lnc-CD38-2	346	ENSG00000263327.2	lv4_stringent	coding	lncRNA_divergent	GWAS_DOID_0050742_nicotine_dependence[3.00E-06]	0.0838338	8	5.305	5.41	4.54	4.725	4.38	3.855	2.97	3.19	3.6	4.32	5.065	4.05	3.725	3.365	4.415	3.905	7.84	4.56	3.85
chr4	20253565	20254882	1318	+	FALSE	FALSE	None	None	FALSE	None	None	FALSE	None	None	FALSE	None	None	Anti003081	-213969	None	None	None	36	ENSG00000145147.15	lv4_stringent	coding	coding_mRNA	GWAS_HP_0003115_Abnormal_EKG[1.00E-07]	NA	1	10.34	10.1	9.63	10.175	10.345	10.48	10.04	10.46	10.7	9.175	9.8	10.815	10.875	10.725	6.195	5.665	13.14	13.25	12.12
chr4	24505231	24507972	2742	+	FALSE	FALSE	None	None	FALSE	None	None	FALSE	None	None	FALSE	None	None	Anti003084	16681	None	None	None	2315	CATG00000068090.1	lv2_permissive	nonCoding	NA	NA	NA	5	1.55	0	1.09	0	2.58	3.4	2.53	3.47	4.565	0	1.215	1.185	1.86	0	0	0	2.34	5.4	0
chr4	39529485	39538104	8620	+	FALSE	TRUE	ENSG00000109814	UGDH	TRUE	ENSG00000109814	UGDH	FALSE	None	None	TRUE	ENSG00000249348	UGDH-AS1	Anti003096	34	Convergent	NONHSAT198511.1	lnc-LIAS-2	133	ENSG00000249348.1	lv4_stringent	nonCoding	lncRNA_divergent	GWAS_DOID_251_alcohol_induced_mental_disorder[7.04E-08]	0.904762	8	6.74	6.77	6.165	5.775	5.145	4.58	4.005	3.685	4.18	7.16	7.08	6.38	5.03	4.18	5.12	3.255	9.02	6.62	5.69
chr4	40507232	40510307	3076	+	FALSE	FALSE	None	None	TRUE	ENSG00000163694	RBM47	FALSE	None	None	FALSE	None	None	Anti003099	-3095	Divergent	None	None	13402	ENSG00000242197.2	lv2_permissive	nonCoding	NA	NA	0.333333	10	3.185	3.63	4.7	4	1.025	2.735	4.545	5.35	5.345	4.705	5.915	6.015	6.745	7.685	3.265	4.735	3.57	2.35	4.07
chr4	49155215	49160588	5374	+	FALSE	FALSE	None	None	FALSE	None	None	FALSE	None	None	FALSE	None	None	Anti003113	50527	None	None	None	805	CATG00000068570.1	lv2_permissive	nonCoding	NA	NA	NA	10	0	0	0	0	0.73	0	0	2.075	2.26	0.82	0	0.83	0	2.19	1.14	0	0	1.74	0
chr4	49260123	49277690	17568	+	FALSE	FALSE	None	None	FALSE	None	None	FALSE	None	None	FALSE	None	None	Anti003114	-12686	None	None	None	36814	CATG00000068572.1	lv2_permissive	nonCoding	NA	NA	NA	5	2.355	2.22	2.27	2.48	2.96	3.66	3.785	4.69	5.125	1.71	0.98	2.29	3.335	3.44	0.335	0.515	4.02	2.75	1.68
chr4	49305498	49308050	2553	+	FALSE	FALSE	None	None	FALSE	None	None	FALSE	None	None	FALSE	None	None	Anti003115	-58061	None	None	None	10694	CATG00000068573.1	lv1_raw	nonCoding	NA	NA	NA	9	0	2.31	2.26	1.11	2.245	3.08	2.88	4.285	4.365	1.225	1.23	2.52	1.625	1.19	0	0	4.98	3.44	4.02
chr4	49311105	49324300	13196	+	FALSE	FALSE	None	None	FALSE	None	None	FALSE	None	None	FALSE	None	None	Anti003116	-63668	None	None	None	5087	CATG00000068573.1	lv1_raw	nonCoding	NA	NA	NA	5	1.685	0.4	1.305	3.24	4.055	3.53	3.61	4.5	5.805	0.905	0.93	1.385	0.715	1.125	1.32	1.2	0	0.96	0
chr4	49512132	49520199	8068	+	FALSE	FALSE	None	None	FALSE	None	None	FALSE	None	None	FALSE	None	None	Anti003117	-1308	Divergent	None	None	340	CATG00000068574.1	lv2_permissive	nonCoding	NA	NA	NA	10	2.555	1.715	1.1	3.515	3.925	3.625	3.45	4.295	5.695	1.28	2.29	2.83	1.57	0	2.105	0	0	1.35	0
chr4	49633128	49660114	26987	+	FALSE	FALSE	None	None	FALSE	None	None	FALSE	None	None	FALSE	None	None	Anti003118	-31601	None	None	None	70000	ENSG00000251539.1	lv2_permissive	nonCoding	NA	NA	NA	9	0	0	0	0.595	2.275	3.25	1.96	3.685	4.89	0	1.055	0.92	1.045	1.94	0.865	1.23	0.5	2.72	8.94
chr4	53405940	53412037	6098	+	FALSE	FALSE	None	None	FALSE	None	None	FALSE	None	None	FALSE	None	None	Anti003122	88592	None	None	None	46682	CATG00000068586.1	lv2_permissive	nonCoding	NA	NA	NA	1	1.415	2.425	0.685	0.67	1.705	0	0	2.395	2.85	0	0	1.53	0.735	0.725	0	0	4.92	1.61	3.4
chr4	53578671	53592041	13371	+	FALSE	FALSE	None	None	FALSE	None	None	TRUE	ENSG00000212588:ENSG00000226950:ENSG00000264585	SNORA26:DANCR:MIR4449	FALSE	None	None	Anti003124	8326	Convergent	NONHSAT198590.1	lnc-RASL11B-3	0	ENSG00000264585.1	lv4_stringent	nonCoding	small_RNA	__na	NA	1	7.345	7.43	7.28	7.605	7.835	7.575	6.975	6.775	6.415	8.68	9.08	9.6	9.065	9.125	6.54	6.27	8.69	8.78	8.48
chr4	57253482	57253790	309	+	FALSE	TRUE	ENSG00000157426	AASDH	TRUE	ENSG00000157426	AASDH	TRUE	ENSG00000269921	RP11-646I6.5	FALSE	None	None	Anti003129	106	Convergent	None	None	92	ENSG00000269921.1	lv4_stringent	nonCoding	lncRNA_divergent	GWAS_HP_0002017_Nausea_and_vomiting[3.54E-06]	-0.146385	1	2.555	0	2.51	2.975	3.475	0	2.475	4.86	0	2.62	0	2.64	2.605	6.135	7.59	6.71	5.21	6.36	7.79
chr4	58431568	58433804	2237	+	FALSE	FALSE	None	None	FALSE	None	None	FALSE	None	None	FALSE	None	None	Anti003140	40469	None	None	None	74593	ENSG00000251459.1	lv2_permissive	nonCoding	NA	NA	NA	10	1.68	1.68	1.205	2.075	3.87	2.355	1.17	2.285	3.1	1.315	0	0	0	0	0	0	6.65	4.55	4.2
chr4	68566613	68707276	140664	+	FALSE	TRUE	ENSG00000033178	UBA6	TRUE	ENSG00000033178	UBA6	FALSE	None	None	TRUE	ENSG00000248049	UBA6-AS1	Anti003141	246	Convergent	None	None	55	ENSG00000248049.2	lv3_robust	nonCoding	lncRNA_divergent	GWAS_HP_0002088_Abnormality_of_the_lung[2.19E-06]	0.928571	4	5.08	5.125	4.745	4.895	4.77	4.375	3.795	3.98	4.17	4.575	5.595	5.08	4.79	4.575	3.55	3.555	6.38	4.5	5.06
chr4	69214579	69242040	27462	+	FALSE	TRUE	ENSG00000083896	YTHDC1	TRUE	ENSG00000083896	YTHDC1	FALSE	None	None	FALSE	None	None	Anti003142	891	Convergent	None	None	1336	CATG00000068828.1	lv4_stringent	nonCoding	lncRNA_divergent	__na	-0.761905	5	1.285	0.93	1.04	1.315	0.59	2.19	3.145	4.265	5.715	1.255	1.92	2.305	3.42	4.945	4.025	3.75	1.15	1.25	0.44
chr4	74124834	74201518	76685	+	FALSE	TRUE	ENSG00000132466	ANKRD17	FALSE	None	None	FALSE	None	None	TRUE	ENSG00000250220	RP11-692D12.1	Anti003147	-318	Divergent	NONHSAT096836.2	lnc-ALB-1	50	ENSG00000250220.1	lv4_stringent	nonCoding	lncRNA_divergent	GWAS_DOID_1749_squamous_cell_carcinoma[3.00E-18]	0.928571	1	5.385	5.505	4.795	5.205	5.125	4.755	4.105	4.53	5.08	4.38	5.47	4.8	4.36	4.085	2.795	2.405	5.97	4.91	4.01
chr4	75230568	75230859	292	+	FALSE	FALSE	None	None	FALSE	None	None	TRUE	ENSG00000124882	EREG	FALSE	None	None	Anti003150	-206482	None	None	None	293	ENSG00000124882.3	lv4_stringent	coding	coding_mRNA	GWAS_DOID_1936_atherosclerosis[6.00E-14]	NA	7	6.92	7.685	7.225	5.54	0	0	2.515	2.45	6.66	7.5	6.76	3.665	3.635	2.61	0	2.51	7.85	11.18	7.39
chr4	75646682	75648904	2223	+	FALSE	FALSE	None	None	FALSE	None	None	FALSE	None	None	FALSE	None	None	Anti003152	48683	None	None	None	54332	CATG00000068967.1	lv1_raw	nonCoding	NA	NA	NA	4	2.475	1.22	1.215	2.815	1.195	0	0	0	2.95	1.305	1.315	0	1.295	0	0	0	6.43	3.62	3.28
chr4	77069766	77080415	10650	+	FALSE	TRUE	ENSG00000138750	NUP54	FALSE	None	None	FALSE	None	None	FALSE	None	None	Anti003155	-97	Divergent	None	None	51	CATG00000068989.1	lv4_stringent	nonCoding	lncRNA_divergent	__na	0.785714	8	6.135	5.93	5.59	5.045	3.935	3.045	3.13	3.695	4.555	5.06	6.195	4.335	4.105	4.2	7.55	6.01	5.62	2.18	3.46
chr4	77869766	77870855	1090	+	FALSE	FALSE	None	None	FALSE	None	None	FALSE	None	None	FALSE	None	None	Anti003158	10549	None	None	None	1139	ENSG00000138758.7	lv4_stringent	coding	coding_mRNA	GWAS_DOID_8736_smallpox[7.25E-08]	NA	8	6.06	4.955	6.235	6.21	4.23	5.435	3.695	3.16	3.865	7.04	7.845	6.55	5.53	6.215	2.165	6.065	8.72	7.12	6.34
chr4	83295316	83310447	15132	+	FALSE	TRUE	ENSG00000138668	HNRNPD	TRUE	ENSG00000138668	HNRNPD	FALSE	None	None	TRUE	ENSG00000272677	RP11-127B20.3	Anti003165	-1	Divergent	None	None	23	ENSG00000272677.1	lv4_stringent	nonCoding	lncRNA_divergent	GWAS_EFO_0000685_response_to_drug[4.53E-06]	0.952381	4	5.3	5.745	5.705	5.58	4.87	4.415	4.225	4.2	4.59	4.425	6.06	5.385	4.74	4.445	2.075	3.28	5.35	4.14	4.99
chr4	88384328	88478107	93780	+	FALSE	TRUE	ENSG00000272856	RP11-710E1.2	FALSE	None	None	FALSE	None	None	FALSE	None	None	Anti003176	-895	Divergent	None	None	8793	ENSG00000170502.8	lv2_permissive	coding	coding_mRNA	__na	NA	6	2.26	2.725	2.085	3.285	4.32	4.775	4.39	4.8	5.185	1.73	2.29	3.125	3.65	3.75	1.015	0.99	3.18	3.26	3.23
chr4	99578840	99592040	13201	+	FALSE	TRUE	ENSG00000168785	TSPAN5	TRUE	ENSG00000168785	TSPAN5	FALSE	None	None	TRUE	ENSG00000260641	RP11-1299A16.3	Anti003185	2	Convergent	None	None	140	ENSG00000260641.1	lv4_stringent	coding	lncRNA_divergent	__na	0.952381	7	6.275	6.415	6.21	5.47	4.43	3.13	3.315	2.475	3.05	4.785	5.87	4.595	3.65	2.76	3.72	3.67	6.12	5.29	4.7
chr4	99684601	99687753	3153	+	FALSE	FALSE	None	None	FALSE	None	None	FALSE	None	None	FALSE	None	None	Anti003186	-49478	None	None	None	20872	ENSG00000227118.3	lv1_raw	nonCoding	pseudogene	__na	NA	10	0	0	0	0	0	0.97	0	0.965	1.315	1.115	1.11	0	2.58	1.07	0	0.985	2.18	0	0
chr4	100125513	100135044	9532	+	FALSE	FALSE	None	None	TRUE	ENSG00000172955	ADH6	FALSE	None	None	TRUE	ENSG00000246090	RP11-696N14.1	Anti003188	4457	Convergent	NONHSAT097526.2	None	250	ENSG00000246090.2	lv2_permissive	nonCoding	lncRNA_divergent	GWAS_HP_0011459_Esophageal_carcinoma[4.40E-40]	-0.57735	8	5.09	4.94	4.575	4.36	4.24	3.54	1.755	3.185	3.425	4.315	5.25	4.645	3.58	3.795	5.315	4.775	6.13	4.38	0
chr4	103360845	103382406	21562	+	FALSE	FALSE	None	None	TRUE	ENSG00000248161	RP11-499E18.1	FALSE	None	None	FALSE	None	None	Anti003189	-8397	Divergent	None	None	21846	ENSG00000251572.2	lv1_raw	nonCoding	NA	NA	0.452381	9	0.47	0.485	0.265	0.26	0.875	2.7	3.38	4.395	5.59	0.305	0.845	1.795	4.435	5.695	1.95	2.67	3.37	3.1	0.93
chr4	103746778	103774271	27494	+	FALSE	TRUE	ENSG00000109332	UBE2D3	TRUE	ENSG00000109332	UBE2D3	FALSE	None	None	TRUE	ENSG00000246560	RP11-10L12.4	Anti003191	-61	Divergent	NONHSAT097610.2	lnc-CISD2-1	312	ENSG00000145354.5	lv4_stringent	coding	coding_mRNA	GWAS_DOID_9352_type_2_diabetes_mellitus[1.70E-07]	-0.874267	10	4.425	4.685	4.665	4.89	4.88	5.355	5.19	6.325	7.065	4.28	5.45	5.495	5.855	6.295	7.05	7.04	6.58	6.6	5.96
chr4	113127866	113152835	24970	+	FALSE	FALSE	None	None	FALSE	None	None	FALSE	None	None	FALSE	None	None	Anti003207	66605	None	None	None	7367	CATG00000069791.1	lv2_permissive	nonCoding	NA	NA	NA	9	0.25	0.25	0.235	0.89	2.42	4.78	4.79	5.605	6.075	0	0.285	2.69	5.29	5.92	2.285	3.325	1.69	3.76	3.31
chr4	114346131	114353004	6874	+	FALSE	FALSE	None	None	FALSE	None	None	FALSE	None	None	FALSE	None	None	Anti003212	88866	None	None	None	4654	ENSG00000206820.1	lv4_stringent	nonCoding	small_RNA	__na	NA	1	2.44	1.875	0.97	0.95	0.625	1.78	1.225	2.205	2.18	0.705	0	0.715	1.72	1.925	0	0.94	4.36	2.22	2.73
chr4	114682711	114686633	3923	+	FALSE	TRUE	ENSG00000145349	CAMK2D	TRUE	ENSG00000145349	CAMK2D	FALSE	None	None	FALSE	None	None	Anti003213	7	Convergent	None	None	278	CATG00000069822.1	lv4_stringent	nonCoding	lncRNA_divergent	GWAS_DOID_1040_chronic_lymphocytic_leukemia[3.00E-09]	0.738095	4	4.435	3.645	4.46	4.325	4.24	3.895	2.755	2.68	3.195	3.035	4.14	5.055	4.135	3.655	3.21	3.885	2.74	2.89	3.07
chr4	114899750	114906335	6586	+	FALSE	TRUE	ENSG00000180801	ARSJ	TRUE	ENSG00000180801	ARSJ	FALSE	None	None	FALSE	None	None	Anti003214	401	Convergent	None	None	1113	CATG00000069831.1	lv4_stringent	nonCoding	lncRNA_sense_intronic	__na	0.658694	8	5.345	4.615	5.39	4.575	3.465	2.15	2.15	3.035	3.95	5.015	5.055	4.44	3.47	3.695	5.775	4.82	4.81	2.75	2.79
chr4	117125144	117127804	2661	+	FALSE	FALSE	None	None	TRUE	ENSG00000248173	RP11-659O3.1	FALSE	None	None	FALSE	None	None	Anti003215	-9236	Divergent	None	None	18633	CATG00000069900.1	lv2_permissive	nonCoding	NA	NA	NA	2	0	2.265	0	0	2.615	1.06	0	0	0	0	0	0	0	1.58	1.145	0	3.76	0	2.22
chr4	120548960	120557608	8649	+	FALSE	TRUE	ENSG00000138735	PDE5A	TRUE	ENSG00000138735	PDE5A	FALSE	None	None	FALSE	None	None	Anti003223	-171	Divergent	NONHSAT098098.2	lnc-AC110373.1-9	549	CATG00000069957.1	lv3_robust	nonCoding	lncRNA_divergent	GWAS_DOID_10124_corneal_disease[9.00E-06]	0.428571	8	5.305	5.76	4.3	4.42	3.515	2.53	2.15	2.695	4.67	4.835	5.275	4.785	3.905	4.81	1.7	2.58	5.75	3.05	2.73
chr4	120987892	120997197	9306	+	FALSE	TRUE	ENSG00000164109	MAD2L1	TRUE	ENSG00000164109	MAD2L1	FALSE	None	None	TRUE	ENSG00000250938	RP11-679C8.2	Anti003224	83	Convergent	None	None	220	ENSG00000250938.1	lv4_stringent	nonCoding	lncRNA_divergent	__na	0.928571	7	6.24	6.085	5.66	5.295	4.455	3.05	3.435	2.995	3.04	5.375	6.58	5.76	4.73	3.94	3.66	4.345	6.51	4.58	5.81
chr4	121072343	121178306	105964	+	FALSE	FALSE	None	None	FALSE	None	None	FALSE	None	None	TRUE	ENSG00000250938	RP11-679C8.2	Anti003225	-58905	None	NONHSAT199009.1	None	14534	ENSG00000250938.1	lv1_raw	nonCoding	lncRNA_divergent	__na	NA	10	2.76	2.725	2.405	2.67	3.345	3.56	3.365	4.1	4.695	2.245	2.775	3.485	4.235	4.76	0.435	0.605	3.54	2.86	1.91
chr4	121843307	121849212	5906	+	FALSE	TRUE	ENSG00000138738	PRDM5	TRUE	ENSG00000138738	PRDM5	FALSE	None	None	FALSE	None	None	Anti003226	528	Convergent	NONHSAT098131.2	lnc-AC079341.1-10	102	CATG00000069998.1	lv3_robust	nonCoding	lncRNA_divergent	GWAS_DOID_9352_type_2_diabetes_mellitus[6.00E-06]	0.738095	4	4.655	4.785	4.83	5.64	4.95	4.23	2.5	3.175	2.75	4.11	5.69	6.16	5.03	4.24	2.425	3.145	5.9	1.64	4.59
chr4	122592708	122595752	3045	+	FALSE	FALSE	None	None	TRUE	ENSG00000164111	ANXA5	FALSE	None	None	FALSE	None	None	Anti003227	1004	Convergent	None	None	3552	CATG00000070013.1	lv2_permissive	nonCoding	NA	NA	0.809524	4	3.765	3.77	5.34	5.195	2.785	3.005	3.26	0	0.975	8.125	8.26	7.73	6.805	5.1	9.055	8.84	0	0	0
chr4	122871897	122879388	7492	+	FALSE	TRUE	ENSG00000138741	TRPC3	TRUE	ENSG00000138741	TRPC3	FALSE	None	None	FALSE	None	None	Anti003228	131	Convergent	None	None	220	CATG00000070025.1	lv3_robust	nonCoding	lncRNA_divergent	GWAS_DOID_9974_drug_dependence[1.27E-06]	0.904762	2	3.405	4.22	4.82	5.36	3.57	3.35	1.855	1.925	3.055	3.02	4.75	4.565	3.495	1.84	0	0	3.08	1.42	2.63
chr4	125633622	125639829	6208	+	FALSE	TRUE	ENSG00000151458	ANKRD50	TRUE	ENSG00000151458	ANKRD50	FALSE	None	None	FALSE	None	None	Anti003232	264	Convergent	None	None	589	CATG00000070113.1	lv4_stringent	nonCoding	lncRNA_divergent	GWAS_DOID_9352_type_2_diabetes_mellitus[7.90E-06]	0.833333	1	3.94	4.1	4.165	4.565	3.815	3.495	2.79	2.715	3.265	3.335	5.32	5.49	3.545	4.315	2.99	3.295	3.03	0	1.36
chr4	126236205	126237553	1349	+	FALSE	FALSE	None	None	FALSE	None	None	FALSE	None	None	FALSE	None	None	Anti003233	368617	None	None	None	75	ENSG00000196159.7	lv4_stringent	coding	coding_mRNA	GWAS_DOID_1470_major_depressive_disorder[8.00E-06]	NA	7	8.74	8.665	8.285	8.28	7.415	6.69	5.695	5.185	5.25	8.91	9.09	8.47	7.51	6.46	0	1.485	10.97	10.3	9.06
chr4	129209402	129213905	4504	+	FALSE	TRUE	ENSG00000164040	PGRMC2	TRUE	ENSG00000164040	PGRMC2	FALSE	None	None	FALSE	None	None	Anti003238	-43	Divergent	None	None	3	ENSG00000251432.2	lv4_stringent	nonCoding	lncRNA_divergent	__na	0.538932	1	6.285	6.745	6.02	5.615	5.69	4.97	4.97	5.58	5.995	5.575	6.105	5.545	5.495	5.76	4.245	3.17	7.71	6.09	4.96
chr4	141477480	141513847	36368	+	FALSE	FALSE	None	None	FALSE	None	None	FALSE	None	None	FALSE	None	None	Anti003244	12478	None	None	None	684	ENSG00000179387.5	lv1_raw	nonCoding	coding_mRNA	__na	NA	3	0.98	1.72	2.02	2.715	3.735	4.545	4.145	4.745	4.51	0.94	2.505	3.535	4.195	3.98	1.3	1.265	2.9	1.91	2.32
chr4	146857617	146862762	5146	+	FALSE	FALSE	None	None	TRUE	ENSG00000151612	ZNF827	FALSE	None	None	FALSE	None	None	Anti003252	2005	Convergent	None	None	1718	CATG00000070474.1	lv3_robust	nonCoding	lncRNA_divergent	__na	0.047619	2	2.865	2.99	4.875	4.08	4.465	3.53	3.845	3.55	3.18	2.07	3.635	4.63	3.8	2.79	2.945	4.095	3.57	1.78	0
chr4	148605565	148608943	3379	+	FALSE	TRUE	ENSG00000164169	PRMT10	FALSE	None	None	FALSE	None	None	FALSE	None	None	Anti003254	-183	Divergent	None	None	148	CATG00000070520.1	lv4_stringent	nonCoding	lncRNA_divergent	__na	0.404762	4	3.875	2.845	3.785	4.62	3.58	2.88	2.545	0.925	3.835	4.14	5.045	4.235	3.77	3.32	0	0	4.13	2.24	4.4
chr4	156969604	156971807	2204	+	FALSE	FALSE	None	None	FALSE	None	None	FALSE	None	None	FALSE	None	None	Anti003261	-94534	None	None	None	11591	CATG00000070706.1	lv2_permissive	nonCoding	NA	NA	NA	10	0	1.225	3.13	2.395	0	0	1.18	1.585	2.69	1.325	1.345	0	0	0	0	0	4.02	0	2.43
chr4	174253102	174291119	38018	+	FALSE	FALSE	None	None	TRUE	ENSG00000164104	HMGB2	FALSE	None	None	FALSE	None	None	Anti003271	1720	Convergent	None	None	54	ENSG00000109586.7	lv2_permissive	nonCoding	coding_mRNA	__na	-0.666667	10	2.93	2.8	2.965	2.535	2.59	3.285	2.995	4.21	4.99	3.055	3.225	3.08	4.08	4.73	7.19	5.645	1.61	1.22	0.82
chr4	174406401	174478412	72012	+	FALSE	FALSE	None	None	FALSE	None	None	FALSE	None	None	TRUE	ENSG00000237125	HAND2-AS1	Anti003273	-15208	None	None	None	7890	ENSG00000164105.3	lv2_permissive	nonCoding	coding_mRNA	__na	NA	5	3.37	3.43	3.24	3.52	3.505	4.535	5.025	5.795	6.425	3.145	3.665	3.905	4.61	5.255	0.78	1.19	4.28	3.6	2.85
chr4	177614020	177621065	7046	+	FALSE	FALSE	None	None	TRUE	ENSG00000150630	VEGFC	FALSE	None	None	TRUE	ENSG00000248388	RP11-313E19.2	Anti003275	36725	Internal	None	None	38684	CATG00000071093.1	lv3_robust	nonCoding	lncRNA_intergenic	GWAS_DOID_6713_cerebrovascular_disease[4.55E-06]	-0.547619	10	1.285	1.85	1.575	1.77	0.62	1.165	2.6	2.395	3.02	0	1.07	0.695	1.93	1.23	1.91	0.605	4.8	3.02	3.21
chr4	183838671	183842152	3482	+	FALSE	TRUE	ENSG00000129187	DCTD	TRUE	ENSG00000129187	DCTD	FALSE	None	None	FALSE	None	None	Anti003277	-40	Divergent	None	None	42	CATG00000071294.1	lv3_robust	nonCoding	lncRNA_divergent	__na	0.928571	4	4.51	4.88	4.96	4.87	3.96	4.08	3.09	2.19	2.415	4.125	5.435	4.54	4.78	0	0	0	4.34	3.04	1.92
chr4	186033554	186035817	2264	+	FALSE	FALSE	None	None	FALSE	None	None	FALSE	None	None	FALSE	None	None	Anti003284	70118	None	None	None	1346	CATG00000071366.1	lv2_permissive	nonCoding	NA	NA	NA	3	0	3.58	4.97	4.765	4.79	5.91	5.64	6.37	6.17	5.4	6.64	6.765	7	8.34	0	0	0	0	3.79
chr4	186333437	186347393	13957	+	FALSE	FALSE	None	None	TRUE	ENSG00000109775	UFSP2	FALSE	None	None	FALSE	None	None	Anti003287	1458	Convergent	None	None	3430	CATG00000071371.1	lv2_permissive	nonCoding	NA	NA	-0.714286	3	1.295	1.22	2.435	3.365	4.7	5.505	4.905	4.625	4.78	0.695	1.9	4.88	5.14	4.82	5.855	4.31	3.61	4.1	2.99
chr4	186380199	186392669	12471	+	FALSE	TRUE	ENSG00000168491	CCDC110	TRUE	ENSG00000168491	CCDC110	FALSE	None	None	FALSE	None	None	Anti003288	-678	Divergent	None	None	478	CATG00000071374.1	lv1_raw	nonCoding	NA	NA	-0.805118	9	0.42	0	0	0	0.405	3.39	3.815	4.75	5.275	0	0	0.47	3.135	4.325	0.435	0.995	0	3.71	0.83
chr4	187644828	187682029	37202	+	FALSE	TRUE	ENSG00000083857	FAT1	TRUE	ENSG00000083857	FAT1	FALSE	None	None	FALSE	None	None	Anti003290	180	Convergent	None	None	3143	CATG00000071420.1	lv4_stringent	nonCoding	lncRNA_divergent	__na	-0.690476	10	3.495	3.71	3.525	3.145	3.28	3.615	3.75	4.9	5.675	2.885	3.805	3.4	4.07	4.285	4.215	3.835	5.22	2.52	2.14
chr4	748483	775659	27177	-	FALSE	FALSE	None	None	FALSE	None	None	FALSE	None	None	TRUE	ENSG00000233799:ENSG00000249592:ENSG00000272588	AC139887.4:RP11-440L14.1:RP11-440L14.4	Anti003299	38005	None	None	None	21	ENSG00000249592.1	lv4_stringent	nonCoding	lncRNA_intergenic	__na	NA	8	8.245	8.465	7.93	7.29	6.36	5.975	5.415	6.06	6.58	6.925	7.695	6.37	5.95	5.78	7.25	7.225	9.16	7.18	8.04
chr4	987229	1004648	17420	-	FALSE	TRUE	ENSG00000127418	FGFRL1	TRUE	ENSG00000127418	FGFRL1	FALSE	None	None	FALSE	None	None	Anti003302	880	Convergent	None	None	439	CATG00000071570.1	lv3_robust	nonCoding	lncRNA_divergent	PICS_PICS_0039_Bone_mineral_density[0]	-0.333333	6	1.73	2.25	3.065	4.365	4.81	4.98	4.385	3.875	3.245	1.39	2.9	4.7	4.455	2.555	4.885	5.07	5.44	3.27	1.69
chr4	1327849	1340580	12732	-	FALSE	TRUE	ENSG00000163945	UVSSA	FALSE	None	None	FALSE	None	None	FALSE	None	None	Anti003303	-473	Divergent	NONHSAT094698.2	lnc-NKX1-1-4	56	CATG00000071579.1	lv4_stringent	nonCoding	coding_mRNA	GWAS_DOID_9352_type_2_diabetes_mellitus[2.00E-07]	0.833333	1	5.23	5.275	5.17	5.09	4.68	4.61	4.285	4.29	4.405	3.765	3.83	4.14	2.88	3.07	7.59	7.94	6.13	3.44	3.72
chr4	1868566	1872535	3970	-	FALSE	TRUE	ENSG00000109685	WHSC1	FALSE	None	None	FALSE	None	None	FALSE	None	None	Anti003306	-615	Divergent	None	None	11160	ENSG00000168924.10	lv2_permissive	coding	coding_mRNA	__na	0.880952	8	5.265	4.22	4.38	4.925	3.78	3.175	2.54	2.29	2.26	4.125	4.46	4.735	2.565	0.945	1.575	1.495	3.61	2.87	3.06
chr4	2460119	2470573	10455	-	FALSE	TRUE	ENSG00000063978	RNF4	TRUE	ENSG00000063978	RNF4	FALSE	None	None	FALSE	None	None	Anti003308	-90	Divergent	None	None	94	CATG00000071610.1	lv4_stringent	nonCoding	uncertain_coding	__na	-0.0238095	1	5.35	5.84	5.115	5.355	4.925	4.845	4.7	5.375	5.56	4.17	5.58	5.125	4.56	4.2	2.33	3.525	5.9	3.83	4.7
chr4	2531531	2537704	6174	-	FALSE	FALSE	None	None	TRUE	ENSG00000063978	RNF4	FALSE	None	None	FALSE	None	None	Anti003309	23499	Internal	None	None	152	CATG00000071612.1	lv4_stringent	nonCoding	lncRNA_antisense	__na	0.904762	2	4.445	4.49	5.08	6.22	4.825	4.935	4.055	3.69	2.965	3.795	5.09	6.065	5.08	3.89	1.3	2.945	4.38	1.6	2.05
chr4	2841211	2845321	4111	-	FALSE	TRUE	ENSG00000087274	ADD1	FALSE	None	None	FALSE	None	None	FALSE	None	None	Anti003310	-262	Divergent	None	None	137	CATG00000071631.1	lv4_stringent	coding	coding_mRNA	GWAS_DOID_0050741_alcohol_dependence[2.33E-12]	0.778457	2	5.09	5.56	5.8	5.985	5.855	4.795	3.875	5.255	4.795	4.23	5.775	6.085	4.99	3.805	7.62	7.025	4.81	0	3.68
chr4	3288080	3294445	6366	-	FALSE	TRUE	ENSG00000159788	RGS12	FALSE	None	None	FALSE	None	None	FALSE	None	None	Anti003312	-309	Divergent	None	None	15	CATG00000071636.1	lv4_stringent	nonCoding	uncertain_coding	GWAS_DOID_9255_frontotemporal_dementia[4.50E-08]	0.904762	4	4.625	4.7	5.39	5.385	4.025	3.37	2.73	3.175	3.01	3.49	5.02	5.35	3.345	2.535	0.7	2.905	5.54	4.07	3.88
chr4	5711276	5713083	1808	-	FALSE	TRUE	ENSG00000072840	EVC	TRUE	ENSG00000072840	EVC	FALSE	None	None	FALSE	None	None	Anti003320	140	Convergent	None	None	1839	ENSG00000173040.8	lv3_robust	coding	coding_mRNA	__na	0.619048	2	3.435	3.435	4.875	6.035	5.105	4.96	1.305	2.53	3.205	2.17	1.89	1.435	3.275	3.235	5.28	4.385	0	0	2.67
chr4	5991546	6006644	15099	-	FALSE	FALSE	None	None	FALSE	None	None	FALSE	None	None	FALSE	None	None	Anti003321	-195815	None	None	None	13	CATG00000071700.1	lv2_permissive	nonCoding	NA	NA	NA	9	0	0	0.355	1.11	1.5	2.555	3.87	5.26	6.135	0	0.42	1.34	3.51	4.575	0	0.345	0.8	0	0.72
chr4	6906705	6911166	4462	-	FALSE	TRUE	ENSG00000132405	TBC1D14	TRUE	ENSG00000132405	TBC1D14	FALSE	None	None	FALSE	None	None	Anti003326	-4	Divergent	NONHSAT095025.2	lnc-CCDC96-3	268	CATG00000071726.1	lv3_robust	nonCoding	lncRNA_divergent	__na	-0.595238	10	4.145	4.34	4.015	5.385	5.095	5.655	4.865	5.195	5.675	2.67	4.3	5.53	5.47	4.535	0	2.235	3.46	0	0
chr4	8259947	8262530	2584	-	FALSE	FALSE	None	None	FALSE	None	None	FALSE	None	None	FALSE	None	None	Anti003329	-8961	Divergent	None	None	8814	CATG00000071748.1	lv4_stringent	nonCoding	lncRNA_divergent	__na	NA	3	1.165	3.875	4.91	5.67	4.455	5.595	4.835	5.395	5.525	3.725	6.515	6.94	6.51	7.145	0	0	0	0	0
chr4	9053778	9154044	100267	-	FALSE	TRUE	ENSG00000163612	FAM86KP	FALSE	None	None	FALSE	None	None	FALSE	None	None	Anti003333	-977	Divergent	None	None	18	CATG00000071765.1	lv3_robust	nonCoding	lncRNA_divergent	__na	0.735652	4	5.68	5.76	5.23	5.305	4.97	4.74	4.145	4.59	4.95	4.185	4.905	4.025	3.635	3.675	2.375	1.745	7.09	5.9	3.28
chr4	15003670	15004522	853	-	FALSE	TRUE	ENSG00000137449	CPEB2	TRUE	ENSG00000137449	CPEB2	TRUE	ENSG00000247624	CPEB2-AS1	FALSE	None	None	Anti003338	223	Convergent	None	None	140	ENSG00000247624.2	lv4_stringent	coding	lncRNA_divergent	__na	0.190476	8	4.91	2.615	5.135	4.055	4.56	4.31	4.78	1.755	0	5.575	5.81	6.07	4.555	1.885	0	5.965	3.82	0	3.63
chr4	15791531	15793740	2210	-	FALSE	FALSE	None	None	TRUE	ENSG00000004468	CD38	FALSE	None	None	FALSE	None	None	Anti003340	13804	Internal	None	None	13325	CATG00000071904.1	lv3_robust	coding	coding_mRNA	__na	0.392336	10	0	1.255	0	0	1.21	0	0	1.16	3.57	0	0	0	0	1.97	0	0	5.54	4.17	3.83
chr4	20659783	20663365	3583	-	FALSE	FALSE	None	None	FALSE	None	None	FALSE	None	None	FALSE	None	None	Anti003345	-34539	None	None	None	36244	CATG00000071960.1	lv1_raw	nonCoding	NA	NA	NA	1	0	0.98	0	0	0	0	0	0	1.275	0	1.06	0	0	0	0	0	2.04	2.17	0
chr4	20668544	20673113	4570	-	FALSE	FALSE	None	None	FALSE	None	None	FALSE	None	None	FALSE	None	None	Anti003346	-24791	None	None	None	28797	CATG00000071961.1	lv3_robust	nonCoding	lncRNA_divergent	__na	NA	1	0.83	2.06	1.435	0.805	0	1.59	0.8	1.355	1.135	1.3	0	2.455	2.155	0	0.895	0	3.72	0	1.64
chr4	25910691	25915632	4942	-	FALSE	TRUE	ENSG00000250317	SMIM20	TRUE	ENSG00000250317	SMIM20	FALSE	None	None	FALSE	None	None	Anti003349	-193	Divergent	None	None	42	ENSG00000091490.6	lv4_stringent	coding	coding_mRNA	GWAS_DOID_10283_prostate_cancer[0.00000116]	0.880952	4	4.26	4.935	5.09	4.91	3.95	3.68	2.895	2.165	2.615	3.18	4.69	4.84	3.125	2.465	0.855	0	2.96	0	2.3
chr4	32360927	32363219	2293	-	FALSE	FALSE	None	None	FALSE	None	None	FALSE	None	None	FALSE	None	None	Anti003350	10558	None	None	None	198869	CATG00000072228.1	lv3_robust	nonCoding	lncRNA_intergenic	__na	NA	1	0	1.2	0	0	0	0	0	0	0	0	0	0	0	0	0	0	0	0	0
chr4	39034543	39046132	11590	-	FALSE	TRUE	ENSG00000109790	KLHL5	FALSE	None	None	FALSE	None	None	FALSE	None	None	Anti003352	-526	Divergent	None	None	68	CATG00000072340.1	lv3_robust	nonCoding	lncRNA_divergent	GWAS_DOID_1561_cognitive_disorder[6.74E-06]	-0.97619	5	1.07	0.46	1.145	0.89	2.075	2.935	3.215	4.26	5.11	0	1	2.9	3.825	4.715	0	1.455	1.55	0	1.81
chr4	48328211	48344189	15979	-	FALSE	TRUE	ENSG00000109171	SLAIN2	TRUE	ENSG00000109171	SLAIN2	FALSE	None	None	FALSE	None	None	Anti003363	849	Convergent	NONHSAT096285.2	lnc-TEC-2	65	CATG00000072491.1	lv4_stringent	nonCoding	lncRNA_divergent	__na	0.431145	4	6.1	6.1	5.365	4.575	4.165	4.02	4.02	4.69	5.515	4.62	5.34	4.385	4.76	5.17	4.095	4.435	6.41	5.12	5.25
chr4	49089109	49158621	69513	-	FALSE	FALSE	None	None	FALSE	None	None	FALSE	None	None	FALSE	None	None	Anti003365	-40598	None	None	None	15494	CATG00000072512.1	lv2_permissive	nonCoding	NA	NA	NA	9	0.325	0.1	0.095	1.445	2.965	3.47	2.875	5.15	5.585	0.5	0.56	1.275	1.07	2.355	0.94	1.3	1.38	3.67	9.45
chr4	49278653	49294611	15959	-	FALSE	FALSE	None	None	FALSE	None	None	FALSE	None	None	FALSE	None	None	Anti003366	45992	None	None	None	4568	CATG00000072515.1	lv2_permissive	coding	NA	NA	NA	5	2.47	0.345	1.92	2.985	4.285	3.755	3.31	5.095	5.925	0.825	1.21	1.775	1.005	1.62	0	0	0	1.36	1.15
chr4	49302738	49306082	3345	-	FALSE	FALSE	None	None	FALSE	None	None	FALSE	None	None	FALSE	None	None	Anti003367	57463	None	None	None	723	CATG00000072516.1	lv2_permissive	nonCoding	NA	NA	NA	10	3.08	0.99	0	3.42	4.495	4.235	4.2	4.88	5.745	0	0	2.15	0	1.03	0	0	0	0	1.96
chr4	49510824	49517181	6358	-	FALSE	FALSE	None	None	FALSE	None	None	FALSE	None	None	FALSE	None	None	Anti003369	-34867	None	None	None	3573	CATG00000072518.1	lv2_permissive	nonCoding	NA	NA	NA	5	1.02	1.375	1.335	0	2.065	1.625	1.62	3.295	4.705	1.11	1.345	2.09	0.715	1.055	2.55	1.965	5.03	3.89	3.55
chr4	52904649	52917744	13096	-	FALSE	TRUE	ENSG00000163071	SPATA18	TRUE	ENSG00000163071	SPATA18	FALSE	None	None	FALSE	None	None	Anti003373	35	Convergent	None	None	385	CATG00000072525.1	lv3_robust	nonCoding	lncRNA_divergent	__na	-0.761905	5	1.54	0.405	1.24	1.845	2.29	2.625	2.98	4.52	5.07	0	2.2	3.27	4.21	4.75	1.75	1.915	2.39	1.55	1.31
chr4	56800558	56815216	14659	-	FALSE	TRUE	ENSG00000174799	CEP135	TRUE	ENSG00000174799	CEP135	FALSE	None	None	FALSE	None	None	Anti003380	68	Convergent	NONHSAT199977.1	lnc-NMU-3	21	CATG00000072615.1	lv4_stringent	nonCoding	lncRNA_divergent	__na	0.714286	1	4.25	4.98	4.5	4.735	4.24	4.595	3.94	4.155	4.55	4.245	5.305	5.32	4.965	4.7	0.41	2.845	5.5	3.7	3.62
chr4	57312451	57334253	21803	-	FALSE	TRUE	ENSG00000174780	SRP72	TRUE	ENSG00000174780	SRP72	FALSE	None	None	FALSE	None	None	Anti003384	468	Convergent	None	None	76	CATG00000072630.1	lv4_stringent	coding	uncertain_coding	GWAS_DOID_3083_chronic_obstructive_pulmonary_disease[5.00E-06]	0.0238095	1	5.75	5.625	5.555	5.365	5.235	5.565	4.995	5.975	6.395	5.3	6.13	6.12	5.76	5.87	8.68	7.895	8.19	6.94	6.87
chr4	71566886	71571436	4551	-	FALSE	TRUE	ENSG00000018189	RUFY3	TRUE	ENSG00000018189	RUFY3	FALSE	None	None	TRUE	ENSG00000272986	RP11-46J23.1	Anti003392	917	Convergent	None	None	1098	ENSG00000272986.1	lv4_stringent	nonCoding	lncRNA_divergent	__na	0.928571	4	5.235	5.11	5.375	5.435	4.975	3.64	3.325	4.5	5.015	4.315	4.785	4.88	4.15	3.79	4.4	4.36	6.22	5.81	5.45
chr4	74124516	74125146	631	-	FALSE	FALSE	None	None	FALSE	None	None	TRUE	ENSG00000132466	ANKRD17	FALSE	None	None	Anti003396	-4530	Divergent	None	None	281	ENSG00000132466.13	lv4_stringent	coding	coding_mRNA	GWAS_DOID_216_dental_caries[7.00E-07]	NA	4	5.54	6.34	4.51	5.585	5.85	4.725	2.95	3.495	5.935	5.875	6.435	3.405	6.375	5.135	4.18	6.055	9.39	8.23	9.75
chr4	75211515	75231127	19613	-	FALSE	TRUE	ENSG00000124882	EREG	TRUE	ENSG00000124882	EREG	FALSE	None	None	FALSE	None	None	Anti003397	236	Convergent	None	None	68	CATG00000072820.1	lv4_stringent	nonCoding	uncertain_coding	GWAS_DOID_1936_atherosclerosis[6.00E-14]	0.97619	7	4.845	5.22	4.49	3.95	3.245	2.83	1.73	1.45	1.375	4.295	5.21	3.735	2.51	0.535	5.96	5.215	5.71	3.72	1.99
chr4	77219345	77228267	8923	-	FALSE	FALSE	None	None	TRUE	ENSG00000118804:ENSG00000272414	FAM47E-STBD1	FALSE	None	None	FALSE	None	None	Anti003405	1087	Convergent	None	None	1642	CATG00000072856.1	lv2_permissive	nonCoding	NA	NA	NA	8	4.405	4.33	4.84	5.29	4.5	3.685	1.615	2.255	0.985	2.975	4.66	5.425	4.27	3.365	1.685	3	5.52	4.64	3.57
chr4	77819003	77830185	11183	-	FALSE	FALSE	None	None	FALSE	None	None	FALSE	None	None	FALSE	None	None	Anti003406	17997	None	NONHSAT200098.1	lnc-ANKRD56-1	4770	CATG00000072867.1	lv2_permissive	nonCoding	NA	NA	NA	1	4.715	4.3	3.015	3.07	2.28	3.485	3.64	3.925	4.94	5.39	4.95	4.03	3.43	2.325	3.81	3.435	7.44	6.32	4.61
chr4	77843789	77871633	27845	-	FALSE	TRUE	ENSG00000138758	2011-09-01	TRUE	ENSG00000138758	2011-09-01	FALSE	None	None	FALSE	None	None	Anti003407	617	Convergent	NONHSAT200097.1	None	859	CATG00000072866.1	lv4_stringent	nonCoding	lncRNA_divergent	GWAS_DOID_10652_Alzheimer_s_disease[0.00001]	0.928571	7	7.565	7.76	7.14	6.35	5.54	4.78	3.885	4.135	4.12	7.04	7.71	5.995	5.065	3.935	4.365	4.35	9.02	6.15	5.41
chr4	78005286	78009033	3748	-	FALSE	FALSE	None	None	FALSE	None	None	FALSE	None	None	FALSE	None	None	Anti003408	52955	None	None	None	4724	ENSG00000214062.5	lv3_robust	nonCoding	pseudogene	__na	NA	10	0	0.96	0	0	0	0	0.89	0	2.895	0	0	0	0	1.38	1	0	2.8	0	0
chr4	78740770	78741431	662	-	FALSE	FALSE	None	None	FALSE	None	None	TRUE	ENSG00000138767	CNOT6L	FALSE	None	None	Anti003410	-42242	None	None	None	31	ENSG00000138767.8	lv4_stringent	coding	coding_mRNA	__na	NA	1	6.12	6.965	6.68	6.41	5.965	6.015	5.33	4.76	5.215	6.33	5.97	5.465	5.585	2.82	5.85	6.485	10.38	8.95	10.12
chr4	81046609	81104777	58169	-	FALSE	TRUE	ENSG00000152784	PRDM8	FALSE	None	None	FALSE	None	None	TRUE	ENSG00000248719	RP11-377G16.2	Anti003412	-255	Divergent	NONHSAT200120.1	None	586	ENSG00000248719.1	lv2_permissive	coding	lncRNA_divergent	GWAS_DOID_9973_substance_dependence[7.99E-06]	-0.928571	5	1.09	0.955	0.555	0.915	1.445	2.135	2.33	3.71	4.785	0.835	1.195	2.025	3.65	4.75	0.22	0.46	1.72	1.84	0.88
chr4	81181813	81187608	5796	-	FALSE	TRUE	ENSG00000138675	FGF5	FALSE	None	None	FALSE	None	None	FALSE	None	None	Anti003413	-144	Divergent	None	None	19	CATG00000072957.1	lv3_robust	nonCoding	lncRNA_divergent	__na	0.928571	8	6.43	6.345	5.825	5.805	4.93	4.64	3.365	3.66	3.17	5.66	6.17	5.565	4.45	2.79	0	2.3	3.65	3.27	3.47
chr4	83351295	83351616	322	-	FALSE	TRUE	ENSG00000145293	ENOPH1	FALSE	None	None	TRUE	ENSG00000152795	HNRNPDL	FALSE	None	None	Anti003418	-98	Divergent	None	None	49	ENSG00000152795.13	lv4_stringent	coding	coding_mRNA	__na	0.97619	7	7.435	6.645	7.505	6.675	6.205	2.91	4.885	2.87	0	3.08	5.72	3.595	0	2.555	5.6	5.875	10.02	9.1	9.96
chr4	85887545	85887964	420	-	FALSE	TRUE	ENSG00000180769	WDFY3-AS2	TRUE	ENSG00000180769	WDFY3-AS2	TRUE	ENSG00000163625	WDFY3	FALSE	None	None	Anti003426	-279345	Internal	None	None	165	ENSG00000163625.11	lv4_stringent	nonCoding	coding_mRNA	__na	0.52381	4	7.795	8.345	7.525	7.94	7.835	6.375	6.87	7.37	6.35	8.82	9.27	9.03	8.53	7.665	3.375	6.275	11.11	10.81	10.66
chr4	87919855	87928115	8261	-	FALSE	TRUE	ENSG00000172493	AFF1	TRUE	ENSG00000172493	AFF1	FALSE	None	None	FALSE	None	None	Anti003428	-24	Divergent	None	None	56920	ENSG00000235043.2	lv4_stringent	coding	pseudogene	__na	-0.849398	3	1.265	2.645	2.89	4.99	5.71	6.16	6.16	7.255	7.785	2.985	3.405	6.605	6.91	7.425	4.22	3.13	1.23	3.1	1.12
chr4	88065826	88078589	12764	-	FALSE	FALSE	None	None	FALSE	None	None	FALSE	None	None	FALSE	None	None	Anti003429	-9406	Divergent	None	None	1530	ENSG00000145332.9	lv2_permissive	nonCoding	coding_mRNA	GWAS_HP_0001877_Abnormality_of_erythrocytes[4.15E-08]	NA	10	2.905	2.045	2.56	4.175	4.62	4.44	3.645	4.15	4.505	1.69	2.86	3.675	3.33	3.395	2.86	3.04	4.06	2.79	2.97
chr4	88913037	88928624	15588	-	FALSE	TRUE	ENSG00000118762	PKD2	FALSE	None	None	FALSE	None	None	FALSE	None	None	Anti003430	-195	Divergent	None	None	12	CATG00000073068.1	lv4_stringent	nonCoding	lncRNA_divergent	GWAS_DOID_13189_gout[9.91E-66]	0.904762	8	5.405	5.62	5.385	4.845	3.72	3.335	1.955	2.625	2.83	4.725	5.065	3.915	3.125	2.3	1	0.67	5.46	6.25	3.68
chr4	89494330	89513378	19049	-	FALSE	TRUE	ENSG00000138641	HERC3	TRUE	ENSG00000138641	HERC3	FALSE	None	None	FALSE	None	None	Anti003434	-195	Divergent	NONHSAT097368.2	lnc-PIGY-4	80	CATG00000073085.1	lv4_stringent	nonCoding	lncRNA_divergent	__na	0.857143	4	5.22	5.37	5.165	5.085	4.345	3.77	3.125	3.625	4.625	3.98	5.67	4.095	3.36	3.755	3.73	2.72	4.64	2.49	3.02
chr4	95754686	95760829	6144	-	FALSE	FALSE	None	None	TRUE	ENSG00000138696	BMPR1B	FALSE	None	None	FALSE	None	None	Anti003436	81709	Internal	None	None	80287	ENSG00000249599.1	lv3_robust	nonCoding	lncRNA_divergent	__na	0.857143	5	0.715	1.75	1.71	1.01	1.695	2.455	1.225	2.855	4.175	0	2.695	0.755	0	1.455	0	0	4.26	4.12	4.07
chr4	99170650	99182291	11642	-	FALSE	TRUE	ENSG00000138698	RAP1GDS1	FALSE	None	None	FALSE	None	None	TRUE	ENSG00000214559	RP11-323J4.1	Anti003437	-243	Divergent	NONHSAT097486.2	None	14	ENSG00000214559.3	lv4_stringent	nonCoding	lncRNA_divergent	__na	0.880952	2	4.92	5.495	5.87	6.07	5.19	4.95	3.895	3.72	3.745	4.88	6.145	6.235	5.075	3.775	1.425	2.615	5.75	4.19	5.36
chr4	103371168	103422244	51077	-	FALSE	TRUE	ENSG00000109320	NFKB1	FALSE	None	None	FALSE	None	None	TRUE	ENSG00000260651	AF213884.2	Anti003445	-241	Divergent	NONHSAT097590.2	lnc-SLC39A8-1	196	ENSG00000260651.1	lv4_stringent	nonCoding	lncRNA_divergent	GWAS_DOID_8577_ulcerative_colitis[4.00E-12]	-0.880952	9	1.515	1.83	1.75	1.835	2.12	3.195	3.975	5.42	6.56	0.835	2.105	3.055	4.67	5.7	0.135	0.31	2.64	1.79	1.22
chr4	110340150	110354635	14486	-	FALSE	TRUE	ENSG00000138802	SEC24B	FALSE	None	None	FALSE	None	None	TRUE	ENSG00000247950	SEC24B-AS1	Anti003451	-292	Divergent	NONHSAT097781.2	None	30	ENSG00000247950.2	lv4_stringent	nonCoding	lncRNA_divergent	GWAS_HP_0001370_Rheumatoid_arthritis[2.00E-08]	0.904762	8	5.53	5.36	5.36	5.305	4.525	3.97	2.775	2.735	2.12	4.855	6.25	5.16	4.11	2.15	3.72	2.82	8.21	6.81	6.55
chr4	110592261	110607159	14899	-	FALSE	FALSE	None	None	TRUE	ENSG00000005059	CCDC109B	FALSE	None	None	FALSE	None	None	Anti003452	1562	Convergent	None	None	3277	ENSG00000138794.5	lv2_permissive	nonCoding	coding_mRNA	GWAS_DOID_10871_age_related_macular_degeneration[7.00E-11]	-0.595238	10	4.035	3.755	4.325	4.245	4.235	4.72	4.435	4.685	4.815	3.185	4.26	4.545	4.45	4.005	3.92	4.485	5.18	4.16	4.22
chr4	114900884	114901349	466	-	FALSE	FALSE	None	None	FALSE	None	None	TRUE	ENSG00000180801	ARSJ	FALSE	None	None	Anti003459	-123744	None	None	None	196	ENSG00000180801.11	lv4_stringent	coding	coding_mRNA	__na	NA	7	6.655	6.25	2.22	5.375	4.425	2.69	0	0	4.255	7.505	6.47	3.125	5.105	0	2.27	0	8.91	7.08	6.72
chr4	115246871	115286100	39230	-	FALSE	FALSE	None	None	FALSE	None	None	FALSE	None	None	FALSE	None	None	Anti003460	-233510	None	NONHSAT097918.2	lnc-ARSJ-1	30	CATG00000073509.1	lv4_stringent	nonCoding	lncRNA_intergenic	__na	NA	7	5.285	5.135	4.23	3.465	2.745	2.055	0.785	1.07	1.495	5.14	5.33	4.345	3.305	2.955	0	0	4.03	4	2.89
chr4	119115907	119125745	9839	-	FALSE	FALSE	None	None	TRUE	ENSG00000164100	NDST3	FALSE	None	None	FALSE	None	None	Anti003462	-74118	Internal	None	None	10204	ENSG00000251463.2	lv2_permissive	nonCoding	NA	NA	0.371264	10	3.615	3.2	3.685	3.425	3.865	4.47	4.59	5.52	6.25	2.555	3.625	4.375	5.365	5.995	0	0.76	6.76	3.64	3.44
chr4	120060291	120070965	10675	-	FALSE	FALSE	None	None	TRUE	ENSG00000172399	MYOZ2	FALSE	None	None	FALSE	None	None	Anti003464	14025	Internal	None	None	1156	ENSG00000178636.4	lv2_permissive	nonCoding	coding_mRNA	GWAS_DOID_10124_corneal_disease[9.00E-06]	0.590361	4	5.135	5.015	4.53	3.79	3.75	3.465	2.48	3.465	4.255	6.05	6.03	4.215	4.2	4.125	2.015	1.175	5.71	6.74	4.39
chr4	120324673	120331220	6548	-	FALSE	TRUE	ENSG00000260091	RP11-33B1.4	TRUE	ENSG00000260091	RP11-33B1.4	FALSE	None	None	FALSE	None	None	Anti003465	731	Convergent	NONHSAT098048.2	lnc-FABP2-1	2338	CATG00000073564.1	lv2_permissive	nonCoding	NA	NA	0.904762	1	6.805	6.775	6.455	6.635	6.385	6.38	6.135	7.05	7.55	2.59	1.84	1.095	2.775	2.735	6.13	5.305	9.97	8.22	9.25
chr4	122631670	122649297	17628	-	FALSE	FALSE	None	None	FALSE	None	None	FALSE	None	None	FALSE	None	None	Anti003470	-36442	None	None	None	16468	CATG00000073600.1	lv3_robust	nonCoding	lncRNA_intergenic	__na	NA	5	0.875	0.655	0.535	1.645	1.525	2.535	2.21	3.905	4.64	0.785	2.105	3	3.4	4.79	0	0	0	0	0
chr4	132673381	132774677	101297	-	FALSE	FALSE	None	None	FALSE	None	None	FALSE	None	None	FALSE	None	None	Anti003481	79956	None	None	None	9629	ENSG00000251555.1	lv2_permissive	nonCoding	lncRNA_intergenic	__na	NA	5	1.61	1.615	1.81	2.31	2.705	3.505	3.625	4.465	5.165	1.01	1.82	2.895	4.015	4.955	0.215	0.24	3.05	3.12	2.49
chr4	134764496	134790116	25621	-	FALSE	FALSE	None	None	FALSE	None	None	FALSE	None	None	FALSE	None	None	Anti003483	-458101	None	None	None	8973	CATG00000073834.1	lv2_permissive	nonCoding	NA	NA	NA	10	2.855	2.76	2.495	2.61	3.845	4.31	3.73	4.275	4.65	2.015	3.41	4.42	4.845	5.22	0.245	0.22	4.2	2.56	0.81
chr4	140352039	140375088	23050	-	FALSE	TRUE	ENSG00000172007	RAB33B	TRUE	ENSG00000172007	RAB33B	FALSE	None	None	TRUE	ENSG00000273247	RP11-83A24.2	Anti003487	126	Convergent	NONHSAT200451.1	lnc-SETD7-3	21	ENSG00000273247.1	lv4_stringent	nonCoding	lncRNA_divergent	__na	0.119763	4	5.335	5.725	5.53	5.485	4.945	4.2	3.7	3.7	3.485	4.695	5.755	5.335	4.485	3.615	4.425	4.895	7.24	4.82	5.42
chr4	142551541	142557912	6372	-	FALSE	TRUE	ENSG00000164136	IL15	TRUE	ENSG00000164136	IL15	FALSE	None	None	FALSE	None	None	Anti003491	32	Convergent	None	None	26	CATG00000073955.1	lv3_robust	coding	coding_mRNA	__na	0.952381	7	5.065	3.925	4.06	3.675	2.885	1.625	1.205	1.965	2.485	6.08	5.95	4.8	3.775	3.35	0	0.645	6.11	7.26	5.59
chr4	146101314	146101722	409	-	FALSE	FALSE	None	None	FALSE	None	None	TRUE	ENSG00000164164	OTUD4	FALSE	None	None	Anti003496	57700	None	None	None	64	ENSG00000164164.11	lv4_stringent	coding	coding_mRNA	__na	NA	4	7.3	7.425	7.385	6.935	6.47	5.69	5.035	5.925	5.405	7.465	9.605	8.385	7.925	7.285	5.755	6.675	11.6	12.36	11.52
chr4	146534927	146540340	5414	-	FALSE	TRUE	ENSG00000151611	MMAA	TRUE	ENSG00000151611	MMAA	FALSE	None	None	FALSE	None	None	Anti003497	202	Convergent	None	None	61	CATG00000074075.1	lv3_robust	nonCoding	lncRNA_divergent	__na	0.714286	8	5.7	6.07	5.795	4.555	3.2	3.56	2.605	3.775	3.83	4.5	5.78	4.195	3.55	2.995	1.585	0.72	3.5	1.73	3.32
chr4	146859788	146860138	351	-	FALSE	FALSE	None	None	FALSE	None	None	TRUE	ENSG00000151612	ZNF827	FALSE	None	None	Anti003499	206531	None	None	None	162	ENSG00000151612.11	lv4_stringent	nonCoding	coding_mRNA	PICS_PICS_0027_Liver_enzyme_levels_gamma_glutamyl_transferase[0]	NA	8	8.61	8.96	8.31	8.105	7.91	6.725	5.735	6.06	7.345	5.855	7.4	6.645	6.28	0	2.52	5.55	10.35	7.17	8.7
chr4	170697113	170700761	3649	-	FALSE	FALSE	None	None	FALSE	None	None	FALSE	None	None	FALSE	None	None	Anti003521	-53042	None	None	None	12228	ENSG00000229204.2	lv3_robust	coding	pseudogene	__na	NA	10	0.945	0	0	1.84	0	0	1.815	1.275	3.505	0	0	1.43	0	0	0.97	0.915	3.35	2.98	0
chr4	177232468	177241647	9180	-	FALSE	TRUE	ENSG00000129128	SPCS3	TRUE	ENSG00000129128	SPCS3	FALSE	None	None	TRUE	ENSG00000248980	RP11-87F15.2	Anti003526	493	Convergent	None	None	0	ENSG00000248980.1	lv4_stringent	nonCoding	lncRNA_divergent	__na	0.904762	8	5.93	5.675	5.415	4.63	4.235	3.245	2.375	2.99	3.12	5.64	6.41	5.29	5.105	4.35	6.2	5.82	6.72	7.24	8.6
chr4	183051444	183065527	14084	-	FALSE	TRUE	ENSG00000248266:ENSG00000218336	RP11-402C9.1:TENM3	TRUE	ENSG00000218336	TENM3	FALSE	None	None	TRUE	ENSG00000177822	AC108142.1	Anti003528	-315	Divergent	NONHSAT200749.1	lnc-DCTD-4	68	ENSG00000177822.3	lv4_stringent	coding	lncRNA_divergent	GWAS_DOID_10652_Alzheimer_s_disease[3.15E-07]	0.928571	8	5.45	5.42	4.975	4.82	3.305	3.14	2.845	2.635	3.35	4.565	5.23	3.38	3.36	2.62	4.155	4.065	6.38	5.74	6.5
chr4	184247974	184271974	24001	-	FALSE	FALSE	None	None	FALSE	None	None	FALSE	None	None	FALSE	None	None	Anti003533	21522	None	NONHSAT099476.2	lnc-CLDN24-2	8	ENSG00000177300.5	lv4_stringent	nonCoding	coding_mRNA	__na	NA	8	4.96	5.17	4.315	3.655	3.52	3.88	3.24	2.895	2.54	3.55	4.86	3.82	3.375	2.505	1.465	3.555	7.49	7.55	4.51
chr4	184359656	184365524	5869	-	FALSE	TRUE	ENSG00000168564	CDKN2AIP	FALSE	None	None	FALSE	None	None	FALSE	None	None	Anti003534	-219	Divergent	None	None	37	CATG00000074727.1	lv3_robust	nonCoding	lncRNA_divergent	__na	0.809524	4	5.15	5.045	5.48	4.97	4.51	3.67	3.045	4.27	4.07	4.025	5.7	5.015	4.67	2.54	0.735	2.46	4.18	1.65	2.58
chr4	184374735	184425332	50598	-	FALSE	TRUE	ENSG00000168556	ING2	FALSE	None	None	FALSE	None	None	TRUE	ENSG00000232648	RP11-367N14.2	Anti003535	-814	Divergent	NONHSAT200774.1	lnc-RWDD4-2	88	ENSG00000232648.3	lv4_stringent	nonCoding	lncRNA_divergent	__na	0.952381	8	5.655	5.89	5.745	5.06	4.255	3.73	3.34	3.705	4.18	5.135	6.165	4.545	3.82	3.815	1.63	3.42	5.77	3.31	3.35
chr4	189657635	189662751	5117	-	FALSE	FALSE	None	None	FALSE	None	None	FALSE	None	None	FALSE	None	None	Anti003544	3223	Convergent	None	None	7145	CATG00000074853.1	lv3_robust	nonCoding	lncRNA_intergenic	__na	NA	1	0	0	0	0	0	0	0	0	0	0	0	0	0	0	0.8	0.745	1.67	0	0
chr4	190152341	190156780	4440	-	FALSE	FALSE	None	None	FALSE	None	None	FALSE	None	None	FALSE	None	None	Anti003545	42525	None	None	None	99	CATG00000074871.1	lv3_robust	nonCoding	sense_overlap_RNA	__na	NA	5	4.625	3.935	3.97	4.695	5.605	6.275	5.54	6.875	7.8	0	0	0.915	0	2.405	0.87	1.43	0	0	0
chr5	1345450	1356837	11388	+	FALSE	TRUE	ENSG00000049656	CLPTM1L	FALSE	None	None	FALSE	None	None	FALSE	None	None	Anti003552	-235	Divergent	NONHSAT100003.2	lnc-SLC6A18-2	150	CATG00000074964.1	lv4_stringent	nonCoding	lncRNA_divergent	GWAS_DOID_5557_testicular_germ_cell_cancer[5.00E-24]	0.666667	4	7.01	6.52	6.125	5.97	5.595	5.89	5.495	5.81	5.72	7.2	6.815	6.4	5.825	4.875	5.01	5.37	9	7.02	7.01
chr5	1800108	1801513	1406	+	FALSE	TRUE	ENSG00000171421	MRPL36	TRUE	ENSG00000171421	MRPL36	FALSE	None	None	FALSE	None	None	Anti003553	-98	Divergent	NONHSAT100069.2	lnc-NDUFS6-9	32	ENSG00000145494.7	lv4_stringent	nonCoding	coding_mRNA	__na	0.880952	8	6.115	6.115	5.385	6.15	5.255	3.835	4.29	3.285	3.255	4.595	6.33	6.445	4.075	3.105	0	3.375	8.31	8.21	7.6
chr5	6714080	6714717	638	+	FALSE	FALSE	None	None	FALSE	None	None	TRUE	ENSG00000112941	PAPD7	FALSE	None	None	Anti003557	-6255	Divergent	None	None	24	ENSG00000112941.8	lv4_stringent	coding	coding_mRNA	GWAS_DOID_2841_asthma[3.78E-08]	NA	4	6.17	6.885	7.18	7.06	6.375	5.67	5.545	5.095	4.305	2.595	6.315	6.645	6.575	4.915	4.645	5.705	11.01	11.65	11.24
chr5	10760476	10765387	4912	+	FALSE	TRUE	ENSG00000112977	DAP	TRUE	ENSG00000112977	DAP	FALSE	None	None	TRUE	ENSG00000272324	CTD-2154B17.4	Anti003571	736	Convergent	NONHSAT202264.1	None	671	ENSG00000272324.1	lv4_stringent	nonCoding	lncRNA_divergent	PICS_PICS_0021_Ulcerative_colitis[0]	0.809524	8	5.21	4.595	4.585	4.79	3.665	3.805	2.805	2.83	2.98	3.985	5.155	5.325	4.06	3.36	4.89	4.93	5.13	4.99	3.68
chr5	14633433	14641325	7893	+	FALSE	FALSE	None	None	FALSE	None	None	FALSE	None	None	FALSE	None	None	Anti003572	7693	Convergent	None	None	620	CATG00000075200.1	lv2_permissive	nonCoding	NA	NA	NA	9	0	0	0	0	2.545	4.095	5.625	6.74	7.14	0	0.665	0	1.585	0.615	0	1.95	0	1.37	0
chr5	14809072	14811285	2214	+	FALSE	FALSE	None	None	TRUE	ENSG00000154122	ANKH	FALSE	None	None	FALSE	None	None	Anti003574	-10562	Internal	None	None	2167	CATG00000075204.1	lv3_robust	nonCoding	lncRNA_antisense	__na	-0.240989	8	2.915	0	1.21	0	2.41	1.165	0	0	2.685	1.745	1.32	2.635	0	0	1.3	1.19	0	0	0
chr5	16466012	16481706	15695	+	FALSE	TRUE	ENSG00000173545	ZNF622	FALSE	None	None	FALSE	None	None	FALSE	None	None	Anti003576	-110	Divergent	NONHSAT100606.2	lnc-FBXL7-10	5	CATG00000075226.1	lv4_stringent	nonCoding	lncRNA_divergent	GWAS_DOID_14227_azoospermia[1.81E-09]	0.785714	8	6.015	5.77	5.32	4.87	3.785	3.585	3.15	3.875	4.65	5.005	5.88	4.295	3.83	3.65	4.32	3.535	6.89	5.66	5.43
chr5	16701868	16704528	2661	+	FALSE	FALSE	None	None	TRUE	ENSG00000145555	MYO10	FALSE	None	None	FALSE	None	None	Anti003577	11708	Internal	None	None	67	CATG00000075234.1	lv3_robust	nonCoding	lncRNA_divergent	__na	0.904762	8	6.1	6.23	6	5.03	4.98	4.525	3.97	4.34	3.925	6.035	5.425	5.285	4.565	3.77	7.12	7.325	0	0	0
chr5	32173544	32174576	1033	+	FALSE	TRUE	ENSG00000113384	GOLPH3	TRUE	ENSG00000113384	GOLPH3	FALSE	None	None	FALSE	None	None	Anti003581	863	Convergent	NONHSAT100917.2	lnc-PDZD2-1	24	ENSG00000272086.1	lv4_stringent	coding	lncRNA_divergent	__na	0.857143	7	6.01	6.45	5.82	5.62	4.565	2.095	4.23	0	3.2	6.195	7.11	6.98	5.53	0	8.385	8.86	8.44	6.94	8.05
chr5	32444323	32452430	8108	+	FALSE	TRUE	ENSG00000056097	ZFR	TRUE	ENSG00000056097	ZFR	FALSE	None	None	FALSE	None	None	Anti003583	278	Convergent	None	None	461	CATG00000075498.1	lv3_robust	nonCoding	lncRNA_divergent	__na	0.142857	1	4.725	5.155	4.285	4.45	4.63	4.465	4.02	4.32	5.095	2.7	4.725	5.325	4.505	3.44	5.4	4.22	4.34	1.35	4.25
chr5	37285167	37287620	2454	+	FALSE	FALSE	None	None	FALSE	None	None	FALSE	None	None	FALSE	None	None	Anti003595	1911	Convergent	None	None	1004	CATG00000075610.1	lv2_permissive	nonCoding	NA	NA	NA	3	0	1.85	4.26	4.89	4.905	5.325	4.91	6.155	6.44	2.295	3.87	6.2	6.975	7.865	3.56	3.895	4.57	0	2.31
chr5	39074592	39081188	6597	+	FALSE	TRUE	ENSG00000164327	RICTOR	FALSE	None	None	FALSE	None	None	FALSE	None	None	Anti003597	-81	Divergent	None	None	16	CATG00000075637.1	lv4_stringent	nonCoding	lncRNA_divergent	GWAS_DOID_9970_obesity[8.00E-07]	0.809524	8	4.895	4.625	4.61	3.525	2.955	2.97	2.24	2.64	3.645	3.98	4.57	3.45	3.84	3.395	1.4	1.825	3.86	3.39	2.44
chr5	39793791	39796547	2757	+	FALSE	FALSE	None	None	FALSE	None	None	FALSE	None	None	FALSE	None	None	Anti003598	-72175	None	NONHSAT205639.1	None	76868	CATG00000075652.1	lv3_robust	nonCoding	lncRNA_intergenic	__na	NA	9	0	0	0	0	2.83	4.675	3.99	5.045	5.345	0	0	2.375	3.355	2.71	0	2.125	0	0	0
chr5	40835569	40839044	3476	+	FALSE	TRUE	ENSG00000145592	RPL37	FALSE	None	None	FALSE	None	None	FALSE	None	None	Anti003599	-131	Divergent	None	None	68	ENSG00000132357.9	lv4_stringent	nonCoding	coding_mRNA	GWAS_DOID_3717_gastric_adenocarcinoma[8.00E-29]	0.634742	4	4.19	4.435	4.705	4.385	3.14	1.6	1.865	3.39	4.04	3.98	5.705	3.86	3.58	3.355	1	1.77	2.89	0	3.23
chr5	42950116	42969435	19320	+	FALSE	FALSE	None	None	FALSE	None	None	FALSE	None	None	FALSE	None	None	Anti003602	-41346	None	None	None	4	ENSG00000215068.3	lv4_stringent	nonCoding	lncRNA_intergenic	GWAS_DOID_1936_atherosclerosis[4.00E-07]	NA	8	7.305	7.305	7.33	6.94	6.035	5.215	4.335	3.965	4.175	7.44	7.99	7.005	5.555	4.685	2.575	3.91	4.93	4.4	5.03
chr5	43007926	43015106	7181	+	FALSE	TRUE	ENSG00000271788	CTD-2201E18.5	FALSE	None	None	FALSE	None	None	FALSE	None	None	Anti003603	-280	Divergent	None	None	33	CATG00000075725.1	lv4_stringent	nonCoding	lncRNA_intergenic	GWAS_DOID_12365_malaria[4.50E-07]	0.595238	2	4.145	4.495	6.165	5.9	5.205	3.91	3.775	4.155	5.1	4.06	7.06	6.36	4.68	4.29	3.16	4.965	0	2.64	0
chr5	43483539	43602793	119255	+	FALSE	TRUE	ENSG00000151881	C5orf28	TRUE	ENSG00000151881	C5orf28	TRUE	ENSG00000249492	RP11-159F24.3	TRUE	ENSG00000248240:ENSG00000248554	RP11-159F24.5:RP11-159F24.6	Anti003605	398	Convergent	None	None	37	ENSG00000249492.1	lv2_permissive	nonCoding	lncRNA_divergent	GWAS_MESH_D003327_Coronary_Disease[5.69E-06]	-0.690476	10	2.93	3.03	2.665	2.7	2.76	3.065	3.27	4.285	5.005	2.76	3.495	3.325	3.705	4.385	5.55	4.75	4.31	3.49	3.22
chr5	53606618	53616773	10156	+	FALSE	TRUE	ENSG00000185305	ARL15	FALSE	None	None	FALSE	None	None	FALSE	None	None	Anti003616	-205	Divergent	None	None	74	ENSG00000249069.3	lv4_stringent	nonCoding	lncRNA_divergent	GWAS_HP_0002017_Nausea_and_vomiting[2.61E-07]	-0.904762	9	2.29	2.19	2.6	3.75	4.52	5.23	5.61	6.59	7.325	2.135	3.735	5.475	6.425	6.995	0.535	0.47	0	1.16	1.54
chr5	55289113	55354876	65764	+	FALSE	FALSE	None	None	TRUE	ENSG00000134352	IL6ST	FALSE	None	None	TRUE	ENSG00000227908	CTD-2031P19.3	Anti003620	1506	Convergent	None	None	870	ENSG00000227908.3	lv4_stringent	nonCoding	lncRNA_divergent	__na	-0.809524	5	2.355	2.88	1.965	1.945	2.08	3.18	3.55	4.89	5.955	1.865	1.91	2.015	3.56	4.695	1.855	2.585	3.72	3.05	2.14
chr5	57756086	57787261	31176	+	FALSE	TRUE	ENSG00000145632	PLK2	TRUE	ENSG00000145632	PLK2	FALSE	None	None	FALSE	None	None	Anti003622	0	Internal	None	None	30	CATG00000075998.1	lv3_robust	nonCoding	lncRNA_divergent	__na	-0.928571	5	1.19	0.405	1.375	1.69	2.155	2.35	3.01	4.075	5.355	1.075	1.86	2.925	3.335	4.52	0.21	2.06	0	0.49	0.39
chr5	64796161	64798362	2202	+	FALSE	FALSE	None	None	FALSE	None	None	FALSE	None	None	FALSE	None	None	Anti003628	-13285	None	None	None	864	CATG00000076099.1	lv1_raw	nonCoding	NA	NA	NA	1	0	0	0	0	0	0	0	0	1.12	0	0	0	0	1.975	3.005	4.44	0	0	0
chr5	65221577	65222302	726	+	FALSE	TRUE	ENSG00000269961	CTD-2033C11.1	FALSE	None	None	TRUE	ENSG00000112851	ERBB2IP	FALSE	None	None	Anti003631	-613	Divergent	None	None	30	ENSG00000112851.10	lv4_stringent	coding	coding_mRNA	__na	0.952381	4	8.445	8.29	8.305	7.745	7.615	7.34	6.88	6.98	7.005	9.885	10.48	10.075	9.345	8.905	6.155	6.94	11.77	10.98	10.66
chr5	68923677	68927789	4113	+	FALSE	FALSE	None	None	TRUE	ENSG00000253203	GUSBP3	FALSE	None	None	FALSE	None	None	Anti003642	51342	Internal	None	None	67651	ENSG00000183474.11	lv4_stringent	coding	coding_mRNA	__na	-0.238095	10	4.08	4.395	3.755	4.685	4.19	4.915	4.905	6.07	7.13	0	1.95	3.42	4.395	4.835	1.3	0.85	7.36	4.98	4.99
chr5	68937511	68944995	7485	+	FALSE	FALSE	None	None	TRUE	ENSG00000253203	GUSBP3	FALSE	None	None	FALSE	None	None	Anti003643	37508	Internal	NONHSAT202720.1	None	81485	ENSG00000183474.11	lv4_stringent	coding	coding_mRNA	__na	-0.547619	9	1.235	0	0.595	0.585	1.185	3	4.67	6.4	7.84	0.665	0	0	4.1	5.945	0	0	1.99	2.95	1.2
chr5	68968579	68971189	2611	+	FALSE	FALSE	None	None	TRUE	ENSG00000253203	GUSBP3	FALSE	None	None	FALSE	None	None	Anti003644	6440	Convergent	NONHSAT202720.1	None	112553	ENSG00000183474.11	lv4_stringent	coding	coding_mRNA	__na	-0.0243975	9	0	1.16	0	0	1.115	0	2.59	4.365	5.41	0	0	0	0	1.18	0	0	2.4	0	0
chr5	69156268	69159653	3386	+	FALSE	FALSE	None	None	FALSE	None	None	FALSE	None	None	FALSE	None	None	Anti003645	42756	None	NONHSAT202721.1	None	82460	CATG00000076207.1	lv2_permissive	nonCoding	NA	NA	NA	7	6.18	7.39	6.69	6.295	5.655	5.155	3.125	1.29	2.195	6.6	7.435	5.915	5.055	2.87	0	0	7.66	4.54	6.13
chr5	69484950	69490972	6023	+	FALSE	FALSE	None	None	TRUE	ENSG00000254701	RP11-1415C14.4	FALSE	None	None	FALSE	None	None	Anti003648	8272	Convergent	NONHSAT101944.2	None	142689	CATG00000076209.1	lv2_permissive	nonCoding	NA	NA	0.609938	9	0	0	0	0.675	0	3.75	4.25	6.535	7.75	1.125	1.16	1.905	6.15	7.69	0	0	0	3.96	0
chr5	69496079	69499799	3721	+	FALSE	FALSE	None	None	TRUE	ENSG00000254701	RP11-1415C14.4	FALSE	None	None	FALSE	None	None	Anti003649	-2855	Divergent	NONHSAT101944.2	None	153818	CATG00000076209.1	lv2_permissive	nonCoding	NA	NA	0.561143	9	0	0	0	0	0.92	3.275	4.985	6.745	7.76	0	0	0	4.51	5.795	0	0	0	0	1.85
chr5	70016089	70027452	11364	+	FALSE	FALSE	None	None	FALSE	None	None	FALSE	None	None	FALSE	None	None	Anti003652	58045	None	NONHSAT101984.2	None	783	ENSG00000226259.6	lv3_robust	coding	pseudogene	__na	NA	7	6.91	7.485	7.03	6.8	6.035	4.64	3.465	2.65	3.125	6.755	7.8	6.17	4.235	3.005	0	0	8.79	5.09	7.15
chr5	70288178	70318851	30674	+	FALSE	FALSE	None	None	TRUE	ENSG00000249437	NAIP	FALSE	None	None	FALSE	None	None	Anti003655	-5200	Divergent	None	None	39372	CATG00000076211.1	lv2_permissive	nonCoding	NA	NA	-0.404762	5	4.31	4.405	4.38	4.555	5.19	6.605	6.68	7.61	8.315	3.005	3.665	4.535	6.05	6.375	1.155	1.835	6.39	5.8	5.54
chr5	70393959	70396304	2346	+	FALSE	FALSE	None	None	FALSE	None	None	FALSE	None	None	FALSE	None	None	Anti003656	-4938	Divergent	None	None	66407	CATG00000076211.1	lv2_permissive	nonCoding	NA	NA	NA	10	6.48	6.66	6.675	7.56	7.865	7.93	7.545	8.23	8.945	4.535	6.375	7.21	6.865	6.29	3.385	2.305	8.46	7.85	7.67
chr5	70417705	70422789	5085	+	FALSE	FALSE	None	None	TRUE	ENSG00000251634	RP11-1280N14.3	FALSE	None	None	FALSE	None	None	Anti003657	6874	Convergent	None	None	90153	CATG00000076211.1	lv2_permissive	nonCoding	NA	NA	-0.857143	5	6.305	6.26	6.28	6.25	6.76	8.045	7.85	8.65	9.375	5.075	5.585	6.265	7.52	7.82	0	0	8.15	7.46	7.53
chr5	71146740	71149379	2640	+	FALSE	FALSE	None	None	FALSE	None	None	FALSE	None	None	FALSE	None	None	Anti003659	-235828	None	None	None	13	CATG00000076219.1	lv4_stringent	nonCoding	lncRNA_sense_intronic	GWAS_DOID_9970_obesity[2.20E-06]	NA	1	18.075	17.935	17.965	17.825	17.81	17.485	17.6	17.57	17.55	9.84	10.525	10.5	9.985	10.37	11.12	13.58	21.28	21.23	20.36
chr5	74348394	74355137	6744	+	FALSE	TRUE	ENSG00000250889	RP11-229C3.2	TRUE	ENSG00000250889	RP11-229C3.2	FALSE	None	None	FALSE	None	None	Anti003674	73	Convergent	None	None	110	CATG00000076294.1	lv3_robust	nonCoding	lncRNA_intergenic	__na	0.904762	7	6.085	5.87	5.845	5.275	4.645	3.6	2.965	2.445	2.94	6.16	6.455	5.74	4.755	2.525	1.73	2.3	8.04	5.73	3.27
chr5	76035039	76039430	4392	+	FALSE	FALSE	None	None	FALSE	None	None	FALSE	None	None	FALSE	None	None	Anti003681	-115779	None	NONHSAT205906.1	None	49	ENSG00000181104.6	lv2_permissive	nonCoding	coding_mRNA	PICS_PICS_0023_Platelet_counts[0]	NA	6	4.1	4.27	5.68	6.245	5.325	5.79	6.225	6.895	6.7	5.45	7.37	8.155	8.185	9.175	0.915	3.32	4.72	3.26	4.22
chr5	77418277	77420474	2198	+	FALSE	FALSE	None	None	TRUE	ENSG00000132842	AP3B1	FALSE	None	None	FALSE	None	None	Anti003683	-6265	Divergent	None	None	8681	CATG00000076366.1	lv3_robust	nonCoding	short_ncRNA	__na	-0.0981761	5	0	1.225	0	1.625	0	0	1.19	1.59	4.42	1.315	1.345	1.315	0	0	0	0	4.72	4.18	0
chr5	78280573	78284831	4259	+	FALSE	FALSE	None	None	TRUE	ENSG00000113273	ARSB	FALSE	None	None	FALSE	None	None	Anti003685	1034	Convergent	None	None	4	CATG00000076377.1	lv4_stringent	nonCoding	lncRNA_divergent	__na	0.928571	4	4.14	4.835	4.705	5.09	4.245	2.46	2.03	1.6	1.945	3.52	5.455	4.035	2.625	0	1.82	2.845	5.42	5.3	4.57
chr5	79552098	79558465	6368	+	FALSE	TRUE	ENSG00000164300	SERINC5	FALSE	None	None	FALSE	None	None	FALSE	None	None	Anti003688	-199	Divergent	None	None	47	CATG00000076401.1	lv4_stringent	nonCoding	lncRNA_divergent	__na	0.642857	8	6.285	5.795	5.945	5.75	4.735	5.145	4.59	4.05	4.285	4.605	5.79	5.26	4.365	3.35	2.995	4.59	6.08	3.15	5.34
chr5	81046439	81052708	6270	+	FALSE	TRUE	ENSG00000145687	SSBP2	TRUE	ENSG00000145687	SSBP2	FALSE	None	None	FALSE	None	None	Anti003693	136	Convergent	None	None	848	CATG00000076429.1	lv4_stringent	nonCoding	lncRNA_divergent	__na	0.285714	2	3.085	2.31	3.205	4.675	4.01	3.06	2.745	2.67	2.925	1.86	2.915	2.785	1.465	2.55	3.64	2.615	2.66	0	0
chr5	87564877	87621446	56570	+	FALSE	TRUE	ENSG00000164180	TMEM161B	TRUE	ENSG00000164180	TMEM161B	FALSE	None	None	TRUE	ENSG00000247828	TMEM161B-AS1	Anti003700	-202	Divergent	NONHSAT202862.1	lnc-RASA1-3	35	ENSG00000247828.3	lv4_stringent	nonCoding	lncRNA_divergent	GWAS_DOID_2462_retinal_vascular_disease[7.00E-16]	-0.380952	1	6.19	6.275	6.11	6.235	6.2	6.2	5.695	6.305	6.625	5.795	7.06	6.8	6.615	6.32	4.48	3.685	7.57	6.37	6.5
chr5	88271370	88273525	2156	+	FALSE	FALSE	None	None	FALSE	None	None	FALSE	None	None	TRUE	ENSG00000248309	MEF2C-AS1	Anti003701	-71447	None	NONHSAT202870.1	None	4047	CATG00000076594.1	lv1_raw	nonCoding	NA	NA	NA	9	0	1.235	1.225	0	3.33	2.82	2.395	3.49	3.755	4.275	2.695	2.405	4.42	5.3	1.27	3.53	5.41	5.89	6
chr5	90676248	90772198	95951	+	FALSE	TRUE	ENSG00000113369	ARRDC3	TRUE	ENSG00000113369	ARRDC3	FALSE	None	None	FALSE	None	None	Anti003704	-279	Divergent	NONHSAT202885.1	lnc-GPR98-10	24	CATG00000076629.1	lv4_stringent	nonCoding	uncertain_coding	GWAS_DOID_0050742_nicotine_dependence[6.00E-06]	-0.238095	1	3.89	4.01	3.785	3.935	3.4	3.32	2.89	4.05	5.215	3.47	4.405	3.64	3.77	4.815	2.98	2.995	5.15	4.25	4.03
chr5	95297733	95385818	88086	+	FALSE	TRUE	ENSG00000118985	ELL2	TRUE	ENSG00000118985	ELL2	FALSE	None	None	TRUE	ENSG00000251314	CTD-2337A12.1	Anti003707	41	Convergent	NONHSAT102879.2	lnc-CAST-4	27	ENSG00000251314.2	lv4_stringent	nonCoding	lncRNA_divergent	GWAS_HP_0000855_Insulin_resistance[1.00E-26]	-0.047619	10	3.185	3.15	2.975	2.965	3.04	2.945	2.94	3.96	5.25	3.35	4.035	3.445	4.205	5.04	0.845	0.66	4.47	2.28	1.63
chr5	107717554	107731228	13675	+	FALSE	TRUE	ENSG00000145743	FBXL17	TRUE	ENSG00000145743	FBXL17	FALSE	None	None	FALSE	None	None	Anti003715	244	Convergent	None	None	293	CATG00000076960.1	lv4_stringent	nonCoding	lncRNA_divergent	GWAS_HP_0001637_Abnormality_of_the_myocardium[2.68E-06]	0.880952	8	5.66	6.07	5.585	5.21	3.82	2.995	2.415	2.32	3.655	5.005	6.17	4.39	3.08	4.29	0.43	2.29	7.45	4.34	3.78
chr5	108601122	108659062	57941	+	FALSE	FALSE	None	None	TRUE	ENSG00000249476	CTD-2587M2.1	FALSE	None	None	FALSE	None	None	Anti003717	60947	Internal	None	None	25862	CATG00000076974.1	lv1_raw	nonCoding	NA	NA	0.610789	9	0	0	0	0.2	0.11	2.215	3.685	5.155	6.68	0.245	0.13	0.58	2.535	4.035	1.08	1.765	1.73	1.06	0
chr5	113520963	113525138	4176	+	FALSE	FALSE	None	None	FALSE	None	None	FALSE	None	None	FALSE	None	None	Anti003727	-696435	None	NONHSAT203067.1	None	225	CATG00000077066.1	lv2_permissive	nonCoding	NA	NA	NA	7	4.79	4.985	5.03	4.24	2.975	2.055	1.46	1.17	1.595	4.825	5.325	4.055	2.845	3.49	0	0	1.88	0	0
chr5	114746069	114750241	4173	+	FALSE	FALSE	None	None	FALSE	None	None	FALSE	None	None	FALSE	None	None	Anti003729	-18001	None	None	None	5007	CATG00000077089.1	lv2_permissive	nonCoding	NA	NA	NA	10	0.9	0	0.865	2.325	0.855	1.68	0	2.24	2.545	0	0	0	0.94	1.3	0	1.22	4.09	2.81	1.73
chr5	128507939	128664368	156430	+	FALSE	FALSE	None	None	FALSE	None	None	FALSE	None	None	FALSE	None	None	Anti003749	224900	None	None	None	960	CATG00000077475.1	lv2_permissive	nonCoding	NA	NA	NA	5	0.36	0.465	0.415	0.865	1.265	2.23	2.575	3.925	4.765	0.51	0.86	1.3	2.96	3.88	0.09	0.08	2.79	2.39	2.2
chr5	131132967	131146165	13199	+	FALSE	TRUE	ENSG00000217128:ENSG00000273217	FNIP1:CTC-432M15.3	FALSE	None	None	FALSE	None	None	FALSE	None	None	Anti003755	-256	Divergent	NONHSAT203204.1	None	10	CATG00000077537.1	lv4_stringent	nonCoding	lncRNA_divergent	GWAS_DOID_8778_Crohn_s_disease[5.83E-06]	NA	3	1.27	2.345	3.34	4.73	5.28	5.57	5.23	5.52	5.965	2.705	4.37	6.71	6.395	5.775	0.865	1.45	2.96	1.95	1.68
chr5	131563674	131568114	4441	+	FALSE	TRUE	ENSG00000072682	P4HA2	TRUE	ENSG00000072682	P4HA2	FALSE	None	None	FALSE	None	None	Anti003756	100	Convergent	None	None	9394	CATG00000077548.1	lv2_permissive	nonCoding	NA	NA	0.761905	4	4.455	4.065	5.175	5.365	3.99	4.215	3.4	2.35	2.505	3.53	4.465	4.195	3.45	3.68	0	0	2.59	0	2.43
chr5	131826840	131891710	64871	+	FALSE	TRUE	ENSG00000125347	IRF1	FALSE	None	None	FALSE	None	None	FALSE	None	None	Anti003758	-349	Divergent	None	None	132	CATG00000077557.1	lv4_stringent	nonCoding	lncRNA_divergent	PICS_PICS_0023_Platelet_counts[0]	-0.285714	10	3.275	3.135	3.015	3.435	3.275	3.71	3.825	4.59	5.455	2.73	3.085	3.42	3.525	4.03	0.94	0.585	4.56	4.82	2.98
chr5	133340579	133340837	259	+	FALSE	TRUE	ENSG00000213585	VDAC1	TRUE	ENSG00000213585	VDAC1	TRUE	ENSG00000271737	CTB-113I20.2	FALSE	None	None	Anti003762	-45	Divergent	None	None	18	ENSG00000271737.1	lv4_stringent	nonCoding	lncRNA_divergent	__na	0.452381	2	3.425	5.32	6.045	6	0	2.615	5.68	2.535	5.075	3.525	6.32	6	2.71	0	6.69	2.6	8.02	7.61	6.83
chr5	133561216	133562100	885	+	FALSE	TRUE	ENSG00000113575:ENSG00000272772	PPP2CA:CTD-2410N18.5	TRUE	ENSG00000006837:ENSG00000113575:ENSG00000272772:ENSG00000273345	CDKL3:PPP2CA:CTD-2410N18.5:CTD-2410N18.4	TRUE	ENSG00000266751:ENSG00000270177	MIR3661:CTD-2410N18.3	FALSE	None	None	Anti003764	28	Convergent	None	None	76	ENSG00000266751.1	lv3_robust	coding	small_RNA	__na	NA	4	5.06	4.86	5.28	4.005	3.555	4.93	2.5	2.195	4.325	4.765	3.84	5.685	4.22	1.85	10.405	10.645	0	4.88	7.17
chr5	134734987	134740149	5163	+	FALSE	TRUE	ENSG00000113648	H2AFY	TRUE	ENSG00000113648	H2AFY	FALSE	None	None	TRUE	ENSG00000270021	CTC-203F4.2	Anti003774	-58	Divergent	NONHSAT103907.2	lnc-CTC-203F4.1.1-3	9	ENSG00000270021.1	lv4_stringent	nonCoding	lncRNA_divergent	__na	0.785714	4	4.42	4.3	4.23	5.31	4.69	4.01	3.16	3.205	2.505	3.6	3.875	4.07	1.435	1.43	3.375	3.17	5.72	3.72	4.56
chr5	137089176	137097234	8059	+	FALSE	TRUE	ENSG00000177733	HNRNPA0	TRUE	ENSG00000177733	HNRNPA0	FALSE	None	None	FALSE	None	None	Anti003777	862	Convergent	None	None	1339	CATG00000077705.1	lv4_stringent	nonCoding	lncRNA_divergent	GWAS_DOID_0050650_familial_atrial_fibrillation[3.00E-07]	-0.547619	10	4.445	3.915	4.065	5.66	5.71	5.21	4.92	5.05	5.72	2.485	3.85	5.075	5.12	4.91	8.055	8.975	4.35	3.37	5.07
chr5	137368574	137374887	6314	+	FALSE	TRUE	ENSG00000031003	FAM13B	TRUE	ENSG00000031003	FAM13B	FALSE	None	None	TRUE	ENSG00000246323	RP11-325L7.1	Anti003779	42	Convergent	NONHSAT203273.1	lnc-WNT8A-2	116	ENSG00000246323.2	lv4_stringent	nonCoding	lncRNA_divergent	GWAS_DOID_0050650_familial_atrial_fibrillation[3.00E-07]	0.952381	8	5.585	5.495	5.15	4.73	4.075	3.55	3.025	3.7	4.035	3.725	4.63	4.605	3.67	3.505	1.435	2.635	4.87	2.32	3.35
chr5	138862538	138865018	2481	+	FALSE	TRUE	ENSG00000184584	TMEM173	FALSE	None	None	FALSE	None	None	FALSE	None	None	Anti003789	-17	Divergent	None	None	522	CATG00000077738.1	lv1_raw	nonCoding	NA	NA	0	6	0	2.345	3.595	4.57	1.13	1.515	2.145	3.26	3.69	1.24	4.865	4.72	4.795	4.825	0	3.92	3.32	3.48	2.3
chr5	141228664	141233101	4438	+	FALSE	FALSE	None	None	FALSE	None	None	FALSE	None	None	FALSE	None	None	Anti003800	17102	None	NONHSAT104278.2	lnc-KIAA0141-1	64	CATG00000077806.1	lv3_robust	nonCoding	lncRNA_divergent	__na	NA	2	4.08	4.345	4.805	5.57	4.34	4.415	3.25	3.425	3.055	3.97	5.905	5.895	4.46	3.225	6.045	7.715	1.81	1.94	3.29
chr5	141705130	141760468	55339	+	FALSE	TRUE	ENSG00000187678	SPRY4	TRUE	ENSG00000187678	SPRY4	FALSE	None	None	TRUE	ENSG00000231185	AC005592.2	Anti003804	-524	Divergent	NONHSAT203346.1	None	270	ENSG00000231185.2	lv4_stringent	nonCoding	lncRNA_divergent	GWAS_DOID_5557_testicular_germ_cell_cancer[4.97E-08]	0.880952	4	5.39	5.7	5.215	5.15	4.595	4.215	3.5	3.8	3.975	4.555	5.235	4.335	3.41	3.465	1.805	2.31	5.73	2.69	2.87
chr5	149808472	149810990	2519	+	FALSE	FALSE	None	None	FALSE	None	None	FALSE	None	None	FALSE	None	None	Anti003814	-15979	None	NONHSAT203416.1	None	14139	CATG00000078043.1	lv2_permissive	nonCoding	lncRNA_divergent	__na	NA	10	2.755	1.605	1.14	0	1.125	4.345	3.315	4.03	5.235	0	1.24	1.245	1.205	0	4.36	4.675	0	2.58	2.28
chr5	149829341	149865380	36040	+	FALSE	TRUE	ENSG00000164587	RPS14	FALSE	None	None	FALSE	None	None	FALSE	None	None	Anti003815	-21	Divergent	None	None	16	CATG00000078047.1	lv4_stringent	nonCoding	lncRNA_divergent	GWAS_DOID_9970_obesity[8.00E-06]	-0.952381	5	1.595	1.325	1.29	1.835	1.815	2.85	2.93	3.91	4.725	1.17	2.01	2.205	2.445	2.565	1.685	2.19	3.08	1.78	1.99
chr5	150460266	150465200	4935	+	FALSE	TRUE	ENSG00000145901	TNIP1	TRUE	ENSG00000145901	TNIP1	FALSE	None	None	FALSE	None	None	Anti003817	309	Convergent	None	None	2957	CATG00000078084.1	lv2_permissive	nonCoding	NA	NA	-0.419169	1	5.365	4.9	4.02	4.02	4.125	4.4	4.36	5.05	5.48	3.905	4.55	4.36	4.62	3.88	4.315	4.995	3.62	1.83	1.57
chr5	151076392	151079372	2981	+	FALSE	FALSE	None	None	FALSE	None	None	FALSE	None	None	TRUE	ENSG00000249035	CTB-113P19.1	Anti003820	-9665	Divergent	NONHSAT203428.1	None	157	CATG00000078112.1	lv2_permissive	nonCoding	NA	NA	NA	4	4.805	5.41	5.13	5.075	4.165	1.85	2.84	2.365	3.775	3.545	5.375	5.28	4.89	4.09	1.085	1.015	4.3	2.38	2.09
chr5	158636651	158654722	18072	+	FALSE	TRUE	ENSG00000145860	RNF145	TRUE	ENSG00000145860	RNF145	FALSE	None	None	TRUE	ENSG00000253256	CTB-11I22.1	Anti003830	-91	Divergent	None	None	0	ENSG00000253256.1	lv3_robust	nonCoding	lncRNA_divergent	GWAS_HP_0011869_Abnormal_platelet_function[4.00E-08]	-0.928571	5	1.695	2.08	1.73	1.86	2.455	3.27	3.06	4.07	5.055	0.71	1.93	2.805	2.725	3.88	0.33	1.215	1.79	0.76	0.62
chr5	171433992	171442823	8832	+	FALSE	TRUE	ENSG00000072803	FBXW11	FALSE	None	None	FALSE	None	None	FALSE	None	None	Anti003844	-114	Divergent	None	None	48	CATG00000078672.1	lv4_stringent	nonCoding	lncRNA_divergent	__na	0.333333	1	4.31	4.38	4.705	4.34	4.41	4.58	4.005	4.29	4.445	3.57	5.235	4.905	5.25	4.49	0.875	3.085	2.87	3.25	3.45
chr5	171614418	171619661	5244	+	FALSE	TRUE	ENSG00000072786	STK10	TRUE	ENSG00000072786	STK10	FALSE	None	None	FALSE	None	None	Anti003845	971	Convergent	None	None	9	ENSG00000214360.4	lv3_robust	coding	coding_mRNA	__na	-0.333333	6	1.92	2.525	3.575	4.01	3.415	4.535	3.51	2.745	3.04	0.83	2.325	3.835	3.065	2.545	3.725	5.505	3.78	3.03	3.36
chr5	171711351	171842532	131182	+	FALSE	TRUE	ENSG00000168246	UBTD2	FALSE	None	None	FALSE	None	None	FALSE	None	None	Anti003846	-275	Divergent	None	None	489	CATG00000078675.1	lv3_robust	nonCoding	uncertain_coding	__na	-0.928571	5	0.98	1.135	0.765	1.255	1.38	2.625	2.86	3.87	4.71	0.605	1.145	2.37	2.5	3.485	5.875	5.74	2.27	1.23	1.18
chr5	172222715	172224912	2198	+	FALSE	FALSE	None	None	FALSE	None	None	FALSE	None	None	FALSE	None	None	Anti003847	-10287	None	NONHSAT203589.1	None	38	CATG00000078699.1	lv2_permissive	nonCoding	lncRNA_intergenic	__na	NA	10	4.085	4.43	4.975	5.16	4.645	5.985	5.25	5.99	6.19	4.765	5.905	6.325	6.775	7.085	0	0	2.6	3.64	0
chr5	176899719	176905419	5701	+	FALSE	TRUE	ENSG00000113758	DBN1	TRUE	ENSG00000113758	DBN1	FALSE	None	None	FALSE	None	None	Anti003862	151	Convergent	None	None	1316	CATG00000078848.1	lv3_robust	nonCoding	lncRNA_divergent	GWAS_DOID_1247_blood_coagulation_disease[2.31E-16]	0.0238095	6	1.475	1.345	2.55	5.405	5.07	4.455	3.935	3.54	3.38	1.59	1.595	1.6	1.92	0	5.32	5.995	2.78	1.68	0
chr5	176922630	176960871	38242	+	FALSE	TRUE	ENSG00000196923	PDLIM7	TRUE	ENSG00000196923	PDLIM7	FALSE	None	None	TRUE	ENSG00000248996	RP11-1334A24.6	Anti003863	797	Convergent	NONHSAT105427.2	None	581	ENSG00000248996.1	lv3_robust	nonCoding	lncRNA_divergent	__na	-0.5	10	4.56	4.88	4.8	5.13	5.48	5.78	5.38	5.395	5.225	3.715	4.745	5.19	4.63	3.645	7.59	7.115	4.28	4.48	3.45
chr5	178874183	178878132	3950	+	FALSE	FALSE	None	None	FALSE	None	None	FALSE	None	None	FALSE	None	None	Anti003874	-61189	None	None	None	8223	ENSG00000250674.1	lv2_permissive	nonCoding	NA	NA	NA	5	0	0	0	0	0	0	1.735	4.765	6.34	0	0	0	0.97	4.63	0	0	1.94	2.06	0
chr5	179046116	179055724	9609	+	FALSE	TRUE	ENSG00000169045	HNRNPH1	TRUE	ENSG00000169045	HNRNPH1	FALSE	None	None	FALSE	None	None	Anti003875	-215	Divergent	None	None	5680	ENSG00000176783.10	lv3_robust	nonCoding	coding_mRNA	__na	0.761905	2	3.205	2.63	3.765	4.91	4.295	4.27	2.835	3.27	3.24	4.19	4.86	4.97	4.425	4.06	10.17	9.545	3.52	1.21	2.6
chr5	179071331	179076078	4748	+	FALSE	TRUE	ENSG00000204661	C5orf60	TRUE	ENSG00000204661	C5orf60	FALSE	None	None	FALSE	None	None	Anti003876	676	Convergent	None	None	4180	CATG00000078889.1	lv1_raw	nonCoding	NA	NA	0.810575	9	0	0	0	0	0.79	0.76	2.605	4.775	5.04	0	0	0	1.255	4.085	0	3.1	0	1.87	1.61
chr5	179085193	179103274	18082	+	FALSE	FALSE	None	None	FALSE	None	None	FALSE	None	None	TRUE	ENSG00000250999	RP11-1379J22.5	Anti003877	-13145	None	NONHSAT105610.2	lnc-AC136604.1-1	55	ENSG00000250999.1	lv3_robust	nonCoding	lncRNA_intergenic	__na	NA	4	4.52	5.01	4.815	5.045	4.5	3.705	3.41	3.365	3.22	3.705	4.875	4.68	3.835	2.715	3.755	3.96	6.45	4.2	4.56
chr5	180237310	180242712	5403	+	FALSE	TRUE	ENSG00000131446	MGAT1	TRUE	ENSG00000131446	MGAT1	FALSE	None	None	FALSE	None	None	Anti003883	129	Convergent	NONHSAT105819.2	lnc-BTNL8-6	38	CATG00000078933.1	lv4_stringent	nonCoding	lncRNA_divergent	__na	0.690476	2	4.55	4.71	5.165	5.285	5.37	4.39	3.855	3.79	4.185	2.59	3.97	4.08	3.155	0.79	1.56	4.41	5.88	1.73	5.28
chr5	180524117	180527972	3856	+	FALSE	FALSE	None	None	FALSE	None	None	FALSE	None	None	FALSE	None	None	Anti003885	3548	Convergent	None	None	805	CATG00000078945.1	lv1_raw	nonCoding	NA	NA	NA	10	5.81	5.42	6.68	6.75	6.58	6.89	6.585	7.535	7.87	7.085	7.2	7.94	7.495	9.33	0	0	1.96	2.09	4.4
chr5	180596602	180599265	2664	+	FALSE	FALSE	None	None	FALSE	None	None	FALSE	None	None	FALSE	None	None	Anti003886	22249	None	None	None	14723	CATG00000078947.1	lv3_robust	nonCoding	lncRNA_intergenic	__na	NA	6	4.575	4.495	6.62	6.665	6.295	7.22	6.835	7.88	8.065	7.38	7.475	9.07	7.5	9.58	0	0	14.89	11.95	12.68
chr5	180610008	180612545	2538	+	FALSE	FALSE	None	None	FALSE	None	None	FALSE	None	None	FALSE	None	None	Anti003887	8843	Convergent	None	None	1317	CATG00000078947.1	lv3_robust	nonCoding	lncRNA_intergenic	__na	NA	5	1.175	0	2.265	2.91	1.55	4.23	1.785	4.25	4.4	3.165	3.63	5.73	5.44	7.155	0	1.785	0	0	2.27
chr5	180632393	180637830	5438	+	FALSE	TRUE	ENSG00000146054	TRIM7	FALSE	None	None	FALSE	None	None	FALSE	None	None	Anti003888	-99	Divergent	None	None	1134	ENSG00000146063.14	lv3_robust	coding	coding_mRNA	GWAS_HP_0002758_Osteoarthritis[7.08E-06]	-0.452381	10	7.555	7.71	8.37	7.92	7.62	8.535	7.91	8.975	8.73	8.815	9.55	9.55	9.495	10.755	3.16	4.54	13.49	11.76	12.52
chr5	180772689	180794268	21580	+	FALSE	FALSE	None	None	FALSE	None	None	FALSE	None	None	FALSE	None	None	Anti003891	33349	None	None	None	59153	ENSG00000248103.1	lv2_permissive	nonCoding	lncRNA_intergenic	__na	NA	10	4.765	4.905	4.575	5.54	5.64	5.95	5.89	6.835	7.605	4.155	5.51	5.67	6.2	6.85	0	0	6.41	5.69	4.66
chr5	180837303	180843249	5947	+	FALSE	FALSE	None	None	FALSE	None	None	FALSE	None	None	FALSE	None	None	Anti003893	-31263	None	NONHSAT150921.1	None	123767	ENSG00000248103.1	lv2_permissive	nonCoding	lncRNA_intergenic	__na	NA	5	3.555	4.865	4.16	5.155	4.9	5.195	4.545	6.215	7.335	1.375	4.25	3.535	3.89	5.27	0	0	4.95	5.43	4.11
chr5	312512	322571	10060	-	FALSE	TRUE	ENSG00000063438	AHRR	TRUE	ENSG00000063438:ENSG00000249915	AHRR:PDCD6	FALSE	None	None	FALSE	None	None	Anti003894	-113	Divergent	None	None	1883	CATG00000078962.1	lv2_permissive	coding	NA	NA	0.833333	8	5.32	5.025	5.435	5.045	4.285	4.16	1.995	2.61	2.395	2.955	4.245	3.975	2.555	1.56	7.725	7.69	7.79	3.88	2.54
chr5	395691	399989	4299	-	FALSE	FALSE	None	None	TRUE	ENSG00000063438	AHRR	FALSE	None	None	FALSE	None	None	Anti003895	-18828	Internal	None	None	13898	CATG00000078965.1	lv2_permissive	nonCoding	NA	NA	0.904762	8	4.925	5.055	4.805	4.75	3.72	2.89	3.22	1.42	2.785	4.235	5.075	4.45	2.225	0.905	0	2.03	4.26	0	1.7
chr5	6707825	6713202	5378	-	FALSE	FALSE	None	None	FALSE	None	None	FALSE	None	None	FALSE	None	None	Anti003906	-1515	Divergent	None	None	79	ENSG00000248677.1	lv4_stringent	nonCoding	lncRNA_divergent	GWAS_DOID_2491_sensory_peripheral_neuropathy[3.00E-06]	NA	4	5.405	6.06	5.71	6.18	5.255	4.735	4.705	3.515	3.365	4.455	6.4	5.795	4.77	1.585	0	3.065	6.24	5.26	4.5
chr5	10308139	10344885	36747	-	FALSE	FALSE	None	None	FALSE	None	None	FALSE	None	None	FALSE	None	None	Anti003911	-8929	Divergent	NONHSAT203873.1	None	4903	ENSG00000259802.1	lv2_permissive	nonCoding	lncRNA_divergent	GWAS_DOID_9970_obesity[1.00E-06]	NA	9	0.49	0.35	0.17	0.82	1.195	2.89	3.795	4.585	5.655	0.345	0.365	1.5	2.795	3.745	0.525	1.815	2.31	1.76	0.34
chr5	10346918	10353663	6746	-	FALSE	TRUE	ENSG00000145495	MARCH6	FALSE	None	None	FALSE	None	None	TRUE	ENSG00000259802	CTD-2256P15.2	Anti003912	-151	Divergent	NONHSAT203874.1	lnc-CMBL-1	50	ENSG00000259802.1	lv4_stringent	nonCoding	lncRNA_divergent	GWAS_DOID_9970_obesity[1.00E-06]	-0.619048	10	4.335	4.805	4.945	5.225	4.865	5.07	5.06	5.655	6.33	4.78	5.785	5.83	5.785	5.62	2.735	2.82	6	4.76	5.15
chr5	10522197	10564243	42047	-	FALSE	TRUE	ENSG00000164236	ANKRD33B	FALSE	None	None	FALSE	None	None	FALSE	None	None	Anti003914	-198	Divergent	None	None	37	CATG00000079126.1	lv4_stringent	nonCoding	lncRNA_divergent	__na	-0.833333	9	1.4	1.04	1.225	2.315	3.565	4.785	5.015	6.085	6.965	1.145	2.415	4.155	4.46	4.95	0	1.685	1.64	0.92	0.76
chr5	10665226	10671211	5986	-	FALSE	FALSE	None	None	FALSE	None	None	FALSE	None	None	FALSE	None	None	Anti003916	16878	None	None	None	463	CATG00000079129.1	lv3_robust	nonCoding	lncRNA_intergenic	GWAS_DOID_8577_ulcerative_colitis[6.00E-12]	NA	5	0	0	0.695	1.705	1.025	0.66	1.245	3.425	5.06	0	0.795	0	3.005	4.53	0	0	1.52	2.38	0
chr5	13944653	14011573	66921	-	FALSE	FALSE	None	None	FALSE	None	None	FALSE	None	None	FALSE	None	None	Anti003919	-132237	None	NONHSAT100533.2	lnc-DNAH5-5	327	ENSG00000039139.9	lv4_stringent	coding	coding_mRNA	GWAS_DOID_10124_corneal_disease[1.00E-06]	NA	2	3.925	4.38	4.335	5.085	4.985	4.705	3.8	3.635	3.955	2.33	3.86	3.76	3.295	2.9	0.46	0.57	3.06	1.09	0.79
chr5	14134952	14145463	10512	-	FALSE	FALSE	None	None	TRUE	ENSG00000038382	TRIO	FALSE	None	None	FALSE	None	None	Anti003920	1516	Convergent	None	None	782	CATG00000079201.1	lv3_robust	coding	coding_mRNA	__na	0.952381	7	9.13	8.865	8.9	8.2	7.37	6.385	5.65	5.23	5.98	7.18	7.91	7.39	7.005	5.965	2.43	3.735	5.78	6.14	5.84
chr5	14182364	14186273	3910	-	FALSE	FALSE	None	None	TRUE	ENSG00000038382	TRIO	FALSE	None	None	FALSE	None	None	Anti003921	2365	Convergent	None	None	25785	CATG00000079203.1	lv2_permissive	nonCoding	NA	NA	0.928571	7	5.315	5.03	4.815	3.93	3.575	2.13	1.745	2.065	1.225	4.745	4.895	3.295	2.33	0.955	4.12	1.505	0	0	0
chr5	14657099	14664606	7508	-	FALSE	TRUE	ENSG00000154124	FAM105B	FALSE	None	None	FALSE	None	None	TRUE	ENSG00000261360	CTD-2165H16.4	Anti003922	-166	Divergent	NONHSAT100549.2	lnc-ANKH-1	106	ENSG00000261360.1	lv4_stringent	nonCoding	lncRNA_divergent	__na	0.880952	4	5.14	5.02	5.695	5.445	4.02	3.85	3.325	3.5	3.665	4.485	5.95	4.52	4.025	2.88	2.495	3.055	4.54	0	3.66
chr5	17087518	17089873	2356	-	FALSE	FALSE	None	None	TRUE	ENSG00000176788	BASP1	FALSE	None	None	FALSE	None	None	Anti003926	24165	Internal	NONHSAT203907.1	None	16159	CATG00000079243.1	lv2_permissive	nonCoding	NA	NA	-0.833333	6	1.22	1.185	2.78	4.365	3.22	4.015	3.855	4.6	4.76	2.99	3.025	3.74	5.785	5.89	0	0	0	3.54	3.74
chr5	17273368	17275710	2343	-	FALSE	FALSE	None	None	TRUE	ENSG00000176788	BASP1	FALSE	None	None	FALSE	None	None	Anti003927	-30779	Internal	None	None	1030	CATG00000079246.1	lv3_robust	nonCoding	lncRNA_antisense	__na	0.952381	7	6.82	6.53	6.51	6.11	5.2	5.24	3.87	2.65	3.04	7.555	7.95	7.765	6.295	3.755	9.14	8.92	0	0	0
chr5	21465844	21468027	2184	-	FALSE	FALSE	None	None	TRUE	ENSG00000183666	GUSBP1	FALSE	None	None	FALSE	None	None	Anti003928	8357	Convergent	None	None	64308	CATG00000079287.1	lv2_permissive	nonCoding	NA	NA	NA	1	0	0	0	0	0	0	0	0	0	0	0	0	0	0	0	3.51	0	0	0
chr5	21484121	21488724	4604	-	FALSE	FALSE	None	None	TRUE	ENSG00000183666	GUSBP1	FALSE	None	None	FALSE	None	None	Anti003929	-4967	Divergent	None	None	85005	CATG00000079287.1	lv2_permissive	nonCoding	NA	NA	-0.19162	9	0	0	1.19	0	0.805	2.37	1.95	4.885	6.215	0.91	0.925	1.55	3.67	4.805	2.37	3.9	0	2.69	0
chr5	21497738	21573155	75418	-	FALSE	FALSE	None	None	TRUE	ENSG00000183666	GUSBP1	FALSE	None	None	FALSE	None	None	Anti003930	3290	Convergent	None	None	169436	CATG00000079287.1	lv2_permissive	nonCoding	NA	NA	-0.047619	5	0.09	0.34	0.165	0.085	0.25	1.22	1.93	3.705	4.97	0.535	0.625	0.665	3	4.475	3.17	1.835	0.53	2.06	0.72
chr5	33430627	33440732	10106	-	FALSE	TRUE	ENSG00000113407	TARS	FALSE	None	None	FALSE	None	None	TRUE	ENSG00000249572	CTD-2203K17.1	Anti003934	-69	Divergent	NONHSAT100951.2	lnc-ADAMTS12-2	7	ENSG00000249572.1	lv4_stringent	nonCoding	lncRNA_divergent	__na	0.547619	4	5.67	5.87	5.475	4.93	4.28	3.825	3.73	4.365	5.005	5.375	5.6	5.375	5.205	4.57	2.865	3.795	6.35	3.61	4.99
chr5	36862320	36877661	15342	-	FALSE	TRUE	ENSG00000164190	NIPBL	TRUE	ENSG00000164190	NIPBL	FALSE	None	None	FALSE	None	None	Anti003944	768	Convergent	None	None	563	CATG00000079532.1	lv3_robust	nonCoding	lncRNA_divergent	GWAS_DOID_9970_obesity[7.00E-06]	0.833333	4	7.255	7.41	7.1	6.765	6.13	6.165	5.595	5.955	6.8	7.47	8.225	7.62	7.065	7.05	4.72	5.35	8.9	7.35	7.73
chr5	37839789	37840699	911	-	FALSE	TRUE	ENSG00000248587	GDNF-AS1	TRUE	ENSG00000248587	GDNF-AS1	TRUE	ENSG00000168621	GDNF	FALSE	None	None	Anti003949	158	Convergent	None	None	13	ENSG00000168621.10	lv4_stringent	nonCoding	coding_mRNA	__na	-0.380952	2	8.165	8.275	8.23	8.815	8.705	8.57	7.455	7.585	7.075	5.48	7.01	8.655	7.33	3.29	1.815	1.735	8.43	8.37	8.06
chr5	43043273	43067603	24331	-	FALSE	TRUE	ENSG00000172262	ZNF131	TRUE	ENSG00000172262	ZNF131	TRUE	ENSG00000177738	CTD-2201E18.3	FALSE	None	None	Anti003959	-79	Divergent	NONHSAT101280.2	lnc-C5orf39-1	48	ENSG00000177738.3	lv4_stringent	nonCoding	lncRNA_intergenic	GWAS_DOID_12365_malaria[4.50E-07]	0.666667	2	6.94	7.22	7.205	8.125	7.86	7.445	6.525	6.515	6.565	5.65	7.2	6.47	6.035	5.52	3.815	4.445	7.24	5	4.42
chr5	43588326	43603916	15591	-	FALSE	TRUE	ENSG00000112992	NNT	TRUE	ENSG00000112992	NNT	FALSE	None	None	TRUE	ENSG00000248092	NNT-AS1	Anti003965	614	Convergent	None	None	97	ENSG00000248092.3	lv4_stringent	coding	lncRNA_divergent	__na	0.928571	8	5.07	5.04	5.045	4.73	3.655	3.165	2.645	2.115	2.25	4.89	5.655	4.29	2.7	2.72	3.925	2.94	6.6	4.7	4.98
chr5	50664857	50679102	14246	-	FALSE	TRUE	ENSG00000016082	ISL1	TRUE	ENSG00000016082	ISL1	FALSE	None	None	TRUE	ENSG00000259663	CTD-2314G24.2	Anti003966	180	Convergent	NONHSAT101390.2	lnc-EMB-4	1	ENSG00000259663.2	lv4_stringent	nonCoding	lncRNA_divergent	__na	0.809524	4	5.51	5.695	5.615	5.46	4.9	4.425	3.855	4.195	4.875	4.865	5.28	5.4	4.86	4.405	1.795	2.495	7.49	6.75	5.08
chr5	52076678	52096583	19906	-	FALSE	FALSE	None	None	TRUE	ENSG00000152684:ENSG00000213949	PELO:ITGA1	FALSE	None	None	TRUE	ENSG00000248898	CTD-2288O8.1	Anti003967	12795	Internal	None	None	63	CATG00000079732.1	lv4_stringent	coding	coding_mRNA	__na	NA	8	5.41	5.445	5.1	4.765	3.965	3.385	2.675	3.39	3.84	4.75	5.725	4.695	4.18	3.79	5.515	5.54	4.58	5.05	4.1
chr5	52641641	52786554	144914	-	FALSE	FALSE	None	None	FALSE	None	None	FALSE	None	None	FALSE	None	None	Anti003968	6507	Convergent	None	None	105	CATG00000079760.1	lv3_robust	nonCoding	lncRNA_antisense	GWAS_DOID_9352_type_2_diabetes_mellitus[5.40E-06]	NA	5	1.675	1.815	1.785	2.005	2.06	2.535	3.015	4.54	6.105	1.765	2.395	2.805	3.955	5.545	5.16	5.03	2.9	3.41	1
chr5	52790785	52856943	66159	-	FALSE	TRUE	ENSG00000164258	NDUFS4	TRUE	ENSG00000164258	NDUFS4	FALSE	None	None	FALSE	None	None	Anti003969	437	Convergent	None	None	53	CATG00000079763.1	lv2_permissive	nonCoding	NA	NA	-0.857143	5	0.655	0.505	0.185	0.435	0.74	1.405	2.13	3.125	4.555	0.33	0.51	0.965	2.365	3.88	2.36	2.555	1.67	0.65	1.86
chr5	54653352	54708674	55323	-	FALSE	FALSE	None	None	TRUE	ENSG00000039123	SKIV2L2	FALSE	None	None	FALSE	None	None	Anti003973	-3209	Divergent	None	None	194	CATG00000079832.1	lv2_permissive	nonCoding	NA	NA	-0.428571	9	1.43	1.35	1.115	1.955	3.115	4.22	4.67	5.275	5.965	1.16	1.785	3.235	4.85	5.215	5.175	4.225	2.39	4.31	2.61
chr5	56377779	56470885	93107	-	FALSE	TRUE	ENSG00000062194	GPBP1	TRUE	ENSG00000062194	GPBP1	FALSE	None	None	FALSE	None	None	Anti003980	-389	Divergent	None	None	1360	CATG00000079883.1	lv4_stringent	nonCoding	lncRNA_divergent	GWAS_DOID_8986_narcolepsy[6.04E-26]	-0.595238	5	1.005	0.98	0.985	0.805	1.23	2.725	3.02	4.345	5.285	2.88	2.55	3.215	3.705	4.54	1.255	2.755	2.85	2.85	2.08
chr5	60560757	60600519	39763	-	FALSE	FALSE	None	None	FALSE	None	None	FALSE	None	None	FALSE	None	None	Anti003987	-27580	None	NONHSAT204219.1	None	31	CATG00000079996.1	lv4_stringent	nonCoding	uncertain_coding	GWAS_DOID_1240_leukemia[3.39E-08]	NA	1	4.495	5.105	4.315	4.175	3.45	3.09	2.99	4.205	5.22	4.24	5.215	3.76	3.265	3.725	0.805	1.29	1.42	2.35	1.44
chr5	65220964	65221428	465	-	FALSE	TRUE	ENSG00000112851	ERBB2IP	FALSE	None	None	TRUE	ENSG00000269961	CTD-2033C11.1	FALSE	None	None	Anti003995	-874	Divergent	NONHSAT101767.2	lnc-SGTB-1	20	ENSG00000269961.1	lv4_stringent	coding	lncRNA_divergent	__na	0.690476	8	6.125	6.255	5.415	6.51	3.34	3.185	3.155	4.775	2.59	0	5.205	5.665	0	2.285	2.325	4.865	8.91	4.81	7.2
chr5	65464409	65466727	2319	-	FALSE	FALSE	None	None	TRUE	ENSG00000153914	SREK1	FALSE	None	None	FALSE	None	None	Anti003996	-3724	Divergent	None	None	26717	CATG00000080057.1	lv4_stringent	nonCoding	lncRNA_divergent	__na	0.809524	8	7.01	7.125	7.34	6.555	5.39	5.28	4.225	5.425	4.9	7.62	8.15	7.195	6.425	6.235	8.035	7.655	0	0	0
chr5	68478390	68485428	7039	-	FALSE	TRUE	ENSG00000153044	CENPH	TRUE	ENSG00000153044	CENPH	FALSE	None	None	FALSE	None	None	Anti003997	8	Convergent	None	None	141	CATG00000080151.1	lv4_stringent	nonCoding	lncRNA_divergent	__na	0.238095	8	5.67	5.435	5.49	4.985	3.78	2.6	2.635	3.795	5.845	5.655	5.35	4.885	3.64	3.61	3.34	3.815	7	3.55	5.26
chr5	69757790	69777323	19534	-	FALSE	FALSE	None	None	FALSE	None	None	FALSE	None	None	FALSE	None	None	Anti004001	-6105	Divergent	NONHSAT204282.1	lnc-NAIP-2	104703	CATG00000080159.1	lv3_robust	coding	coding_mRNA	__na	NA	5	5.045	5.025	5.04	5.1	5.64	7.03	7.07	7.985	8.655	3.775	4.14	5.015	6.52	6.865	2.58	2.37	7.24	6.52	6.53
chr5	70074136	70100852	26717	-	FALSE	FALSE	None	None	TRUE	ENSG00000253366	RP11-589F5.4	FALSE	None	None	FALSE	None	None	Anti004002	9249	Convergent	None	None	207464	ENSG00000249437.3	lv2_permissive	coding	coding_mRNA	__na	-0.261905	9	0.4	0.235	0.615	0.215	0.44	3.29	4.465	6.435	7.68	1.365	1.34	1.525	4.82	6.45	0.235	0.215	1.97	3.17	1.67
chr5	70106382	70119432	13051	-	FALSE	FALSE	None	None	TRUE	ENSG00000253366	RP11-589F5.4	FALSE	None	None	FALSE	None	None	Anti004003	27829	Internal	None	None	188884	ENSG00000249437.3	lv2_permissive	coding	coding_mRNA	__na	-0.190476	9	0	0.425	0.8	1.22	1.675	3.25	3.805	5.64	6.57	0.735	1.41	2.64	4.925	6.18	0	0	0	1.96	2.45
chr5	71489454	71492357	2904	-	FALSE	FALSE	None	None	TRUE	ENSG00000131711	MAP1B	FALSE	None	None	FALSE	None	None	Anti004006	16901	Internal	None	None	248	CATG00000080174.1	lv2_permissive	nonCoding	lncRNA_antisense	__na	0.690476	4	7.35	7.23	7.09	6.255	5.905	5.62	5.57	5.715	5.915	7.91	7.97	6.925	6.365	6.02	9.03	6.905	0	4.5	0
chr5	72251527	72252118	592	-	FALSE	TRUE	ENSG00000157107	FCHO2	TRUE	ENSG00000157107	FCHO2	TRUE	ENSG00000272081	CTD-2376I4.2	FALSE	None	None	Anti004009	219	Convergent	None	None	406	ENSG00000272081.1	lv4_stringent	coding	lncRNA_divergent	__na	0.928571	8	4.945	4.18	5.36	4.84	2.805	4.05	2.02	0	2.42	4.83	0	2.67	0	0	6.655	7.175	7.7	5.44	6.86
chr5	72744353	72744621	269	-	FALSE	FALSE	None	None	FALSE	None	None	TRUE	ENSG00000183900:ENSG00000251493	AC099522.1:FOXD1	FALSE	None	None	Anti004011	2436	Convergent	None	None	18	ENSG00000251493.2	lv4_stringent	nonCoding	coding_mRNA	__na	NA	7	9.095	8.56	8.975	8.58	7.45	5.625	2.57	2.51	0	7.51	8.65	8.97	8.6	6.825	6.345	6.78	11.88	12.74	12.37
chr5	74348669	74350044	1376	-	FALSE	FALSE	None	None	FALSE	None	None	FALSE	None	None	FALSE	None	None	Anti004016	122556	None	None	None	66	ENSG00000250889.2	lv4_stringent	coding	lncRNA_intergenic	GWAS_DOID_9352_type_2_diabetes_mellitus[4.00E-06]	NA	7	6.41	5.89	6.62	5.465	2.585	4.475	0	1.42	0	6.07	6.505	4.56	4.72	3.865	2.335	4.13	9.19	8.65	8.18
chr5	74937128	74941037	3910	-	FALSE	FALSE	None	None	TRUE	ENSG00000189045	ANKDD1B	FALSE	None	None	FALSE	None	None	Anti004018	9899	Convergent	None	None	16182	CATG00000080235.1	lv2_permissive	nonCoding	NA	NA	0.261905	10	0.935	1.84	2.575	0.885	1.78	1.525	2.13	2.495	3.27	1.395	1.015	0.985	1.945	1.78	0	0	5.63	4.55	3.99
chr5	78580742	78660184	79443	-	FALSE	FALSE	None	None	FALSE	None	None	FALSE	None	None	FALSE	None	None	Anti004025	64117	None	NONHSAT102355.2	None	1371	CATG00000080287.1	lv2_permissive	nonCoding	NA	NA	NA	5	1.875	2.02	1.67	2.915	3.61	3.755	3.775	4.395	4.86	1.225	1.64	3.32	3.4	3.345	5.025	3.81	3.03	6.61	3.6
chr5	79768168	79782896	14729	-	FALSE	TRUE	ENSG00000152380	FAM151B	FALSE	None	None	FALSE	None	None	TRUE	ENSG00000249042	CTD-2015H6.3	Anti004029	-891	Divergent	NONHSAT204365.1	None	868	ENSG00000249042.1	lv4_stringent	nonCoding	lncRNA_divergent	GWAS_DOID_3312_bipolar_disorder[1.63E-06]	-0.642857	8	5.575	5.435	5.05	4.465	3.68	3.77	2.115	2.645	3.005	6.795	7.145	6.225	5.47	4.41	6.245	4.99	8.26	6.36	6.63
chr5	80538419	80597401	58983	-	FALSE	TRUE	ENSG00000131732	ZCCHC9	FALSE	None	None	FALSE	None	None	TRUE	ENSG00000247572	CKMT2-AS1	Anti004032	-7	Divergent	NONHSAT204373.1	lnc-ACOT12-1	35	ENSG00000247572.3	lv4_stringent	nonCoding	lncRNA_divergent	GWAS_DOID_1094_attention_deficit_hyperactivity_disorder[8.00E-06]	-0.714286	10	5.155	5.425	4.81	5.68	5.61	5.39	5.585	7.11	8.145	4.005	5.015	4.41	5.1	6.1	3.93	3.34	7.04	4.49	4.43
chr5	95993413	95998542	5130	-	FALSE	TRUE	ENSG00000153113	CAST	TRUE	ENSG00000153113	CAST	FALSE	None	None	FALSE	None	None	Anti004050	-161	Divergent	None	None	866	CATG00000080576.1	lv3_robust	nonCoding	lncRNA_divergent	__na	0.690476	4	4.7	5.09	4.565	5.33	4.015	3.03	1.84	3.14	3.065	4.61	5.1	5.13	4.375	3.765	4.16	4.71	4.64	2.56	3.39
chr5	98262241	98265370	3130	-	FALSE	TRUE	ENSG00000248489	CTD-2007H13.3	TRUE	ENSG00000248489	CTD-2007H13.3	FALSE	None	None	FALSE	None	None	Anti004052	494	Convergent	None	None	47	ENSG00000153922.6	lv4_stringent	coding	coding_mRNA	__na	-0.5	4	6.335	6.68	6.655	6.71	5.92	5.82	4.85	5.51	5.175	5.705	7.4	7.315	6.465	6	4.365	4.21	8.45	8.64	9.04
chr5	108078259	108084371	6113	-	FALSE	TRUE	ENSG00000151422	FER	TRUE	ENSG00000151422	FER	FALSE	None	None	FALSE	None	None	Anti004054	270	Convergent	None	None	29	CATG00000080822.1	lv4_stringent	nonCoding	lncRNA_divergent	__na	0.761905	4	5.79	6.295	5.645	6.145	5.37	4.77	4.385	4.41	4.52	4.71	6.015	6.31	5.625	4.615	3.42	3.095	5.49	4.43	4.21
chr5	115414268	115421089	6822	-	FALSE	TRUE	ENSG00000145781	COMMD10	TRUE	ENSG00000145781	COMMD10	FALSE	None	None	TRUE	ENSG00000271918	CTD-2287O16.5	Anti004072	-81	Divergent	NONHSAT204594.1	lnc-ATG12-5	15	ENSG00000271918.1	lv4_stringent	nonCoding	lncRNA_divergent	GWAS_DOID_3312_bipolar_disorder[8.00E-06]	0.785714	7	6.48	6.63	6.075	5.66	4.745	4.495	3.58	2.43	2.66	6.075	6.585	5.215	4.825	3.12	3.015	2.87	7.21	6.19	5.93
chr5	121413981	121414135	155	-	FALSE	FALSE	None	None	FALSE	None	None	TRUE	ENSG00000113083	LOX	FALSE	None	None	Anti004073	-51072	None	None	None	31	ENSG00000113083.8	lv3_robust	coding	coding_mRNA	__na	NA	7	6.05	0	0	0	0	0	0	0	0	0	0	0	0	0	0	0	13.72	14.49	13.63
chr5	127418865	127418989	125	-	FALSE	TRUE	ENSG00000064651	SLC12A2	FALSE	None	None	TRUE	ENSG00000245937	CTC-228N24.3	FALSE	None	None	Anti004078	-468	Divergent	NONHSAT204671.1	lnc-FBN2-2	224	ENSG00000245937.3	lv4_stringent	nonCoding	lncRNA_divergent	GWAS_DOID_9970_obesity[4.00E-06]	0.317091	7	7.35	0	0	3.125	3.145	3.13	0	0	3.52	3.275	3.27	0	3.72	0	6.455	3.605	8.48	0	6.3
chr5	127453705	127456162	2458	-	FALSE	FALSE	None	None	TRUE	ENSG00000064651	SLC12A2	FALSE	None	None	FALSE	None	None	Anti004079	10983	Internal	None	None	35875	ENSG00000245937.3	lv4_stringent	nonCoding	lncRNA_divergent	GWAS_DOID_9970_obesity[4.00E-06]	0.436436	10	0	0	0	0	1.15	0	0	0	1.47	0	0	2.94	3.15	0	0	1.815	0	4.03	0
chr5	131499459	131506117	6659	-	FALSE	FALSE	None	None	FALSE	None	None	FALSE	None	None	FALSE	None	None	Anti004085	-29031	None	None	None	28	CATG00000081231.1	lv2_permissive	nonCoding	NA	NA	NA	6	1.675	2.085	2.29	4.09	4.725	4.675	4.23	3.8	4.565	0.73	3.2	3.44	3.955	4.155	0	0.63	2.59	2.25	2.43
chr5	131973168	132025512	52345	-	FALSE	FALSE	None	None	FALSE	None	None	FALSE	None	None	TRUE	ENSG00000223442	AC004041.2	Anti004088	15461	None	None	None	6364	CATG00000081250.1	lv2_permissive	nonCoding	NA	NA	NA	9	1.235	1.5	1.18	2.015	3.025	4.405	4.195	4.985	5.415	1.205	1.365	1.805	2.89	2.98	5.71	4.81	3.28	3.2	2.59
chr5	132383281	132388467	5187	-	FALSE	TRUE	ENSG00000170606	HSPA4	TRUE	ENSG00000170606	HSPA4	FALSE	None	None	FALSE	None	None	Anti004095	812	Convergent	None	None	892	ENSG00000155329.7	lv4_stringent	coding	coding_mRNA	__na	0.833333	4	5.88	5.665	5.68	5.705	4.955	4.35	3.275	4.265	3.89	5.82	6.6	5.675	5.08	4.2	6.375	6.92	4.86	4.66	5.4
chr5	139034351	139040219	5869	-	FALSE	FALSE	None	None	TRUE	ENSG00000171604	CXXC5	FALSE	None	None	FALSE	None	None	Anti004117	1078	Convergent	None	None	8128	ENSG00000250635.1	lv3_robust	nonCoding	lncRNA_antisense	GWAS_DOID_8736_smallpox[3.00E-07]	0.666667	6	2.03	2.945	4.315	5.6	4.995	4.465	3.375	2.52	0.995	1.385	4.605	5.46	4.15	1.66	1.505	1.94	2.26	0	2.11
chr5	139068350	139076951	8602	-	FALSE	FALSE	None	None	TRUE	ENSG00000249526	CTB-35F21.1	FALSE	None	None	FALSE	None	None	Anti004118	12720	Internal	None	None	13486	ENSG00000250635.1	lv2_permissive	coding	lncRNA_antisense	GWAS_DOID_8736_smallpox[3.00E-07]	0.047619	6	1.96	2.48	3.72	5.165	4.56	4.41	2.78	3.03	3.33	2.71	4.4	5.175	3.85	1.705	0	0	0	0	0
chr5	140035239	140044909	9671	-	FALSE	TRUE	ENSG00000120314	WDR55	TRUE	ENSG00000120314	WDR55	FALSE	None	None	FALSE	None	None	Anti004123	455	Convergent	None	None	1080	CATG00000081426.1	lv1_raw	nonCoding	NA	NA	-0.571429	10	3.765	4.01	3.93	5.195	4.71	5.115	4.635	5.645	6.045	4.28	5.53	5.21	4.42	4.515	8.715	8.545	2.76	6.2	5.29
chr5	141297663	141303569	5907	-	FALSE	TRUE	ENSG00000081791	KIAA0141	TRUE	ENSG00000081791	KIAA0141	FALSE	None	None	FALSE	None	None	Anti004128	93	Convergent	None	None	247	CATG00000081477.1	lv4_stringent	nonCoding	lncRNA_divergent	__na	0.880952	8	5.395	5.59	5.73	4.62	4.285	3.965	2.27	3.05	3.415	4.51	5.635	5.1	3.98	3.405	4.105	4.085	6.11	3.54	4.59
chr5	142464921	142467502	2582	-	FALSE	FALSE	None	None	TRUE	ENSG00000145819	ARHGAP26	FALSE	None	None	FALSE	None	None	Anti004130	31853	Internal	None	None	30187	CATG00000081491.1	lv2_permissive	nonCoding	NA	NA	0.646718	9	0	0	0	1.525	2.23	1.49	3.055	4.795	4.67	0	0	3.775	5.04	5.535	3.495	8.88	0	0	2.25
chr5	147632418	147763433	131016	-	FALSE	TRUE	ENSG00000145868	FBXO38	FALSE	None	None	FALSE	None	None	TRUE	ENSG00000247199	RP11-373N22.3	Anti004137	-64	Divergent	None	None	28	ENSG00000247199.3	lv4_stringent	nonCoding	lncRNA_divergent	GWAS_DOID_2742_auditory_system_disease[3.17E-08]	-0.738095	10	1.81	2.065	1.21	1.79	1.78	2	2.43	3.85	5.065	1.255	2.21	2.015	3.15	4.875	1.13	3.525	3.59	2.3	2.21
chr5	149923139	149925796	2658	-	FALSE	FALSE	None	None	TRUE	ENSG00000070614	NDST1	FALSE	None	None	FALSE	None	None	Anti004142	-6326	Divergent	None	None	14224	CATG00000081643.1	lv2_permissive	nonCoding	lncRNA_intergenic	GWAS_DOID_9255_frontotemporal_dementia[2.50E-08]	-0.714286	3	1.12	1.835	3.51	4.89	3.035	3.91	4.44	4.62	5.285	1.2	4.31	5.395	4.975	6.485	7.045	6.025	0	0	4.27
chr5	153278548	153334891	56344	-	FALSE	FALSE	None	None	FALSE	None	None	FALSE	None	None	FALSE	None	None	Anti004152	53871	None	None	None	19537	ENSG00000055147.13	lv2_permissive	nonCoding	coding_mRNA	__na	NA	9	0.92	1.015	0.825	1.88	2.56	3.495	3.65	4.415	5.14	0.86	1.24	2.095	3.67	4.52	0.355	0.4	1.58	1.96	1.84
chr5	153798154	153825358	27205	-	FALSE	TRUE	ENSG00000164576	SAP30L	FALSE	None	None	FALSE	None	None	TRUE	ENSG00000245275	SAP30L-AS1	Anti004153	-158	Divergent	NONHSAT204895.1	lnc-HAND1-2	5	ENSG00000245275.3	lv3_robust	nonCoding	lncRNA_divergent	GWAS_DOID_9351_diabetes_mellitus[5.24E-07]	0.880952	1	5.255	5.335	5.09	5.35	5.015	4.85	4.36	4.54	4.775	4.255	5.705	5.44	4.7	4.175	6.12	5.04	7.46	5.86	6.59
chr5	154125986	154136508	10523	-	FALSE	TRUE	ENSG00000155506	LARP1	TRUE	ENSG00000155506	LARP1	FALSE	None	None	FALSE	None	None	Anti004154	-225	Divergent	None	None	409	CATG00000081723.1	lv3_robust	nonCoding	lncRNA_divergent	GWAS_DOID_9970_obesity[3.88E-06]	-0.047619	2	3.805	4.125	4.555	5.075	5.175	4.365	4.36	4.355	4.715	3.575	4.825	5.695	4.845	3.475	5.645	5.54	3.25	1.13	2.49
chr5	156780826	156818935	38110	-	FALSE	FALSE	None	None	TRUE	ENSG00000055163	CYFIP2	FALSE	None	None	TRUE	ENSG00000248544	CTB-47B11.3	Anti004156	7620	Convergent	NONHSAT204904.1	None	1333	ENSG00000248544.2	lv3_robust	nonCoding	lncRNA_sense_intronic	GWAS_DOID_2531_hematologic_cancer[5.00E-06]	0.571429	8	5.05	5.435	4.915	4.49	3.745	2.83	2.045	1.965	2.46	4.525	4.98	3.975	2.625	2.04	2.42	1.435	4.07	4.28	3.42
chr5	158685059	158690202	5144	-	FALSE	TRUE	ENSG00000164332	UBLCP1	TRUE	ENSG00000164332	UBLCP1	FALSE	None	None	FALSE	None	None	Anti004160	112	Convergent	None	None	8	CATG00000081807.1	lv4_stringent	nonCoding	lncRNA_divergent	GWAS_HP_0011869_Abnormal_platelet_function[4.00E-08]	0.333333	1	5.015	5.695	5.265	5.17	4.735	4.02	4.65	5.155	5.63	4.795	6.06	5.455	4.735	4.525	2.57	3.295	5.16	3.97	5.47
chr5	165846334	165848543	2210	-	FALSE	FALSE	None	None	FALSE	None	None	FALSE	None	None	FALSE	None	None	Anti004168	39232	None	None	None	169085	CATG00000081925.1	lv2_permissive	nonCoding	NA	NA	NA	1	0	0	0	0	1.2	0	0	0	0	0	0	0	0	0	0	0	0	0	0
chr5	170811516	170814571	3056	-	FALSE	TRUE	ENSG00000181163	NPM1	TRUE	ENSG00000181163	NPM1	TRUE	ENSG00000264249	MIR3912	FALSE	None	None	Anti004172	-80	Divergent	None	None	44	ENSG00000264249.1	lv4_stringent	nonCoding	small_RNA	__na	0.833333	4	4.74	4.78	5.61	5.17	4.5	4.33	3.325	2.775	3.74	5.465	5.755	6.24	4.7	4.06	0	0	3.58	3.2	2.88
chr5	173188958	173191427	2470	-	FALSE	FALSE	None	None	FALSE	None	None	FALSE	None	None	FALSE	None	None	Anti004179	34345	None	NONHSAT105199.2	None	143	CATG00000082065.1	lv3_robust	nonCoding	sense_overlap_RNA	__na	NA	3	2.78	1.845	3.33	5.71	5.42	5.935	6.5	6.855	6.535	2.5	5.105	7.905	8.12	9.13	0	2.93	0	0	0
chr5	175868970	175875159	6190	-	FALSE	TRUE	ENSG00000113194	FAF2	TRUE	ENSG00000113194	FAF2	FALSE	None	None	FALSE	None	None	Anti004183	-196	Divergent	None	None	0	CATG00000082136.1	lv3_robust	coding	uncertain_coding	__na	0.166667	2	3.415	3.89	4.68	5.24	4.935	4.16	3.53	4.36	4.375	3.075	3.19	3.22	2.84	2.475	0	3.695	3.32	2.34	3.92
chr5	176553235	176560442	7208	-	FALSE	TRUE	ENSG00000165671	NSD1	TRUE	ENSG00000165671	NSD1	FALSE	None	None	FALSE	None	None	Anti004187	-158	Divergent	None	None	34	CATG00000082152.1	lv2_permissive	coding	NA	NA	0.238095	6	2.465	2.725	4.09	5.09	4.725	3.845	3.26	3.465	3.6	2.065	2.955	4.535	2.97	0.65	0	1.51	2.85	0	1.89
chr5	179119415	179125618	6204	-	FALSE	TRUE	ENSG00000127022	CANX	TRUE	ENSG00000127022	CANX	FALSE	None	None	FALSE	None	None	Anti004200	189	Convergent	None	None	1	CATG00000082228.1	lv4_stringent	nonCoding	lncRNA_divergent	__na	0.928571	7	5.565	5.97	5.46	4.78	4.165	3.595	1.22	2.375	2.325	4.445	5.775	5.065	3.28	2.39	1.295	2.06	4.9	1.6	4.06
chr5	179148730	179153764	5035	-	FALSE	TRUE	ENSG00000127022	CANX	TRUE	ENSG00000127022	CANX	FALSE	None	None	FALSE	None	None	Anti004201	57	Convergent	NONHSAT205112.1	None	5401	CATG00000082230.1	lv3_robust	nonCoding	lncRNA_divergent	GWAS_DOID_10273_heart_conduction_disease[9.00E-09]	0.785714	4	4.85	4.535	5.285	5.18	4.38	3.46	2.87	2.385	3.76	7.67	8.165	7.145	6.355	4.725	10.6	9.305	0	0	0
chr5	179903857	179921195	17339	-	FALSE	TRUE	ENSG00000113300	CNOT6	FALSE	None	None	FALSE	None	None	FALSE	None	None	Anti004206	-216	Divergent	None	None	11	CATG00000082255.1	lv4_stringent	nonCoding	lncRNA_divergent	__na	0.595238	4	5.125	5.08	4.525	4.57	4.36	3.835	3.425	4.12	3.855	3.285	4.235	3.385	2.74	1.91	2.005	3.675	6.06	3.65	4.32
chr5	180527667	180529300	1634	-	FALSE	FALSE	None	None	FALSE	None	None	FALSE	None	None	FALSE	None	None	Anti004209	-11805	None	None	None	1804	ENSG00000214295.4	lv2_permissive	coding	NA	NA	NA	10	7.035	6.595	8.265	8	7.76	8.01	7.67	8.725	9.09	8.33	8.43	9.375	8.66	10.285	0	0	8.75	5.3	7.93
chr5	180688120	180689076	957	-	FALSE	FALSE	None	None	FALSE	None	None	TRUE	ENSG00000183718	TRIM52	FALSE	None	None	Anti004212	6355	Convergent	None	None	62	ENSG00000183718.4	lv4_stringent	coding	coding_mRNA	__na	NA	4	6.71	6.295	6.895	7.39	6.035	6.305	4.635	5.585	6.23	6.66	7.375	7.14	7.175	5.31	5.445	5.505	8.63	8.11	8.84
chr6	1312344	1312674	331	+	FALSE	FALSE	None	None	FALSE	None	None	TRUE	ENSG00000164379	FOXQ1	FALSE	None	None	Anti004214	203179	None	NONHSAT106440.2	lnc-FOXQ1-1	10	ENSG00000164379.4	lv4_stringent	coding	coding_mRNA	__na	NA	2	6.12	6.24	6.68	8.12	8.195	7.975	7.21	5.735	5.215	3.06	6.17	8.505	7.565	3.025	7.49	7.27	10.66	9.71	10.55
chr6	1610211	1610680	470	+	FALSE	FALSE	None	None	FALSE	None	None	TRUE	ENSG00000054598	FOXC1	FALSE	None	None	Anti004216	14763	None	None	None	60	ENSG00000054598.5	lv4_stringent	coding	coding_mRNA	__na	NA	7	8.43	8.56	8.115	7.5	7.495	6.995	5.91	5.25	4.245	5.155	6.665	6.865	6.23	6.97	3.695	7.39	11.32	10.26	11.19
chr6	3750554	3754332	3779	+	FALSE	FALSE	None	None	TRUE	ENSG00000168994	PXDC1	FALSE	None	None	TRUE	ENSG00000270504	RP11-420L9.5	Anti004224	1208	Convergent	None	None	172	ENSG00000270504.1	lv4_stringent	coding	lncRNA_intergenic	__na	0.97619	8	7.895	7.76	7.715	7.195	6.995	6.685	6	5.63	4.995	6.135	6.58	6.65	6.26	5.235	7.52	6.645	11.05	9.57	9.13
chr6	8435642	8442728	7087	+	FALSE	TRUE	ENSG00000124786	SLC35B3	TRUE	ENSG00000124786	SLC35B3	FALSE	None	None	FALSE	None	None	Anti004232	73	Convergent	None	None	235	CATG00000082627.1	lv4_stringent	nonCoding	lncRNA_divergent	__na	0.833333	8	5.415	4.84	4.855	4.43	3.115	2.88	3.42	1.85	2.915	4.73	5.37	4.615	4.15	1.24	4.53	5.04	5.49	4.88	5.4
chr6	10404824	10410534	5711	+	FALSE	TRUE	ENSG00000137203	TFAP2A	TRUE	ENSG00000137203	TFAP2A	FALSE	None	None	TRUE	ENSG00000229950	TFAP2A-AS1	Anti004233	2	Convergent	None	None	45	CATG00000082681.1	lv4_stringent	nonCoding	lncRNA_divergent	GWAS_DOID_332_amyotrophic_lateral_sclerosis[3.00E-06]	0.547619	4	4.74	5.11	4.925	4.16	3.06	2.6	3.08	3.18	3.405	3.635	4.745	3.915	3.875	2.665	8.84	8.22	5.52	4.65	5.79
chr6	10411815	10425850	14036	+	FALSE	TRUE	ENSG00000137203	TFAP2A	TRUE	ENSG00000137203	TFAP2A	FALSE	None	None	TRUE	ENSG00000229950	TFAP2A-AS1	Anti004234	463	Convergent	NONHSAT206787.1	None	4	ENSG00000229950.1	lv3_robust	nonCoding	lncRNA_divergent	GWAS_DOID_332_amyotrophic_lateral_sclerosis[3.00E-06]	0.547619	2	3.735	4.24	4.04	5.075	4.375	4.65	3.86	3.86	3.99	1.875	3.355	4.535	3.61	2.19	7.065	6.985	6.23	4.43	4.62
chr6	11094069	11094265	197	+	FALSE	FALSE	None	None	FALSE	None	None	TRUE	ENSG00000224531	SMIM13	FALSE	None	None	Anti004237	11837	None	None	None	1	ENSG00000224531.4	lv4_stringent	coding	coding_mRNA	__na	NA	7	6.99	7.64	7.535	5.605	3.81	6.36	2.79	2.76	2.75	9.32	7.86	4.795	7.315	2.9	6.955	8.555	10.73	12.47	12.48
chr6	13671986	13786467	114482	+	FALSE	FALSE	None	None	TRUE	ENSG00000010017	RANBP9	FALSE	None	None	FALSE	None	None	Anti004240	15193	Internal	None	None	32050	CATG00000082823.1	lv2_permissive	nonCoding	lncRNA_antisense	__na	-0.785714	5	0.915	0.61	0.895	0.605	0.665	2.29	2.795	3.81	4.705	0.765	1.045	1.47	2.245	2.795	3.27	4.18	1.41	2.17	0.82
chr6	15246267	15246526	260	+	FALSE	FALSE	None	None	FALSE	None	None	TRUE	ENSG00000008083	JARID2	FALSE	None	None	Anti004242	-1035	Divergent	None	None	34	ENSG00000008083.9	lv4_stringent	coding	coding_mRNA	__na	NA	7	8.035	4.25	8.625	7.97	7.405	6.82	5.67	6.365	2.555	8.37	8.405	8.12	7.365	5.395	7.785	8.115	10.07	10.8	10.08
chr6	16762198	16764576	2379	+	FALSE	TRUE	ENSG00000124788	ATXN1	FALSE	None	None	FALSE	None	None	TRUE	ENSG00000229931	RP1-151F17.1	Anti004246	-475	Divergent	NONHSAT206887.1	lnc-RP3-486B10.1.1-1	10	ENSG00000229931.1	lv4_stringent	nonCoding	lncRNA_divergent	__na	1	7	8.915	8.69	8.03	7.295	6.24	5.335	4.125	3.78	4.87	7.41	7.88	6.075	5.82	4.725	3.76	5.29	10.66	8.53	7.17
chr6	17280947	17281576	630	+	FALSE	FALSE	None	None	FALSE	None	None	TRUE	ENSG00000112183	RBM24	FALSE	None	None	Anti004247	250935	None	None	None	297	ENSG00000112183.10	lv4_stringent	coding	coding_mRNA	GWAS_DOID_14330_Parkinson_s_disease[6.10E-06]	NA	7	9.05	9.46	8.875	7.54	7.85	6.29	5.325	5.6	1.945	8.05	8.555	8.315	7.125	6.425	0	0	7.33	9.57	9.04
chr6	17706405	17714170	7766	+	FALSE	TRUE	ENSG00000124789	NUP153	TRUE	ENSG00000124789	NUP153	FALSE	None	None	TRUE	ENSG00000272269	RP11-500C11.3	Anti004248	212	Convergent	None	None	10	ENSG00000272269.1	lv4_stringent	nonCoding	lncRNA_divergent	GWAS_DOID_9970_obesity[5.00E-06]	0.5	1	5.455	5.695	5.245	5.22	4.675	4.96	4.72	5.115	5.845	3.8	5.405	5	5.51	5.6	4.24	4.74	6.32	6.66	5.87
chr6	20402111	20402397	287	+	FALSE	FALSE	None	None	FALSE	None	None	TRUE	ENSG00000112242	E2F3	FALSE	None	None	Anti004251	-189440	None	None	None	0	ENSG00000112242.10	lv4_stringent	coding	coding_mRNA	GWAS_DOID_1461_cholesterol_embolism[0.000000112]	NA	7	8.21	7.935	9.075	8.34	6.86	6.81	6.025	5.45	2.44	8.35	9.53	9.145	7.225	6.645	2.61	3.67	7.29	7.05	8.41
chr6	24721378	24729280	7903	+	FALSE	TRUE	ENSG00000112308	C6orf62	FALSE	None	None	FALSE	None	None	FALSE	None	None	Anti004254	-313	Divergent	None	None	169	CATG00000083238.1	lv4_stringent	nonCoding	lncRNA_divergent	GWAS_DOID_9970_obesity[3.32E-06]	-0.619048	10	3.055	3.55	3.405	2.66	0.88	3.955	3.835	5.11	5.94	2.62	3.65	3.845	5.335	5.855	0	2.34	1.93	1.37	2.23
chr6	24910823	24919181	8359	+	FALSE	TRUE	ENSG00000111913	FAM65B	TRUE	ENSG00000111913	FAM65B	FALSE	None	None	FALSE	None	None	Anti004256	371	Convergent	None	None	15248	CATG00000083244.1	lv2_permissive	nonCoding	lncRNA_divergent	GWAS_HP_0001370_Rheumatoid_arthritis[8.20E-08]	0.309524	4	5.09	5.28	4.56	4.44	3.12	2.515	2.515	3.355	4.875	3.91	4.785	3.915	2.785	2.61	0	0	3.7	2.81	1.11
chr6	26322991	26325498	2508	+	FALSE	TRUE	ENSG00000220875	HIST1H3PS1	FALSE	None	None	FALSE	None	None	FALSE	None	None	Anti004266	-470	Divergent	None	None	114	CATG00000083284.1	lv3_robust	nonCoding	lncRNA_divergent	GWAS_HP_0001877_Abnormality_of_erythrocytes[4.54E-16]	0.928571	10	6.375	6.48	6.65	6.67	6.72	7.485	7.07	8.49	9.045	6.88	6.965	7.82	7.84	9.94	0	1.11	9.49	8.08	9.48
chr6	26327823	26330516	2694	+	FALSE	FALSE	None	None	FALSE	None	None	FALSE	None	None	FALSE	None	None	Anti004267	-5302	Divergent	None	None	3904	CATG00000083287.1	lv2_permissive	nonCoding	NA	NA	NA	10	6.47	6.53	7.49	7.005	7.17	8.25	7.51	8.32	8.28	8.695	9	9.4	9.415	10.955	0	1.07	12.96	9.27	10.86
chr6	26537728	26538632	905	+	FALSE	FALSE	None	None	FALSE	None	None	TRUE	ENSG00000182952	HMGN4	FALSE	None	None	Anti004272	75608	None	None	None	667	ENSG00000182952.4	lv3_robust	nonCoding	coding_mRNA	GWAS_DOID_1240_leukemia[8.30E-13]	NA	10	9.45	9.455	10.11	9.985	9.9	10.58	10.28	11.39	11.495	11.085	11.915	12.21	12.19	13.625	0	1.745	16.15	13.44	14.3
chr6	26575806	26578045	2240	+	FALSE	FALSE	None	None	FALSE	None	None	FALSE	None	None	FALSE	None	None	Anti004274	37530	None	None	None	505	CATG00000083295.1	lv2_permissive	nonCoding	lncRNA_intergenic	GWAS_HP_0001877_Abnormality_of_erythrocytes[7.48E-09]	NA	10	7.095	7.095	7.735	7.345	7.54	8.33	7.715	9.055	9.105	8.08	8.86	9.525	9.655	11	1.25	1.175	12.38	8.19	9.51
chr6	26595124	26597179	2056	+	FALSE	FALSE	None	None	FALSE	None	None	FALSE	None	None	FALSE	None	None	Anti004275	18212	None	None	None	28	CATG00000083298.1	lv2_permissive	nonCoding	NA	NA	NA	10	3.435	3.275	4.265	5.135	4.29	4.16	4.24	5.465	4.91	5.955	6	6.805	6.085	7.895	0	2.275	7.09	6.44	7.42
chr6	26701709	26703931	2223	+	FALSE	FALSE	None	None	FALSE	None	None	FALSE	None	None	FALSE	None	None	Anti004276	-41728	None	None	None	1	CATG00000083304.1	lv2_permissive	nonCoding	NA	NA	NA	10	7.145	7.44	7.725	7.865	7.89	8.465	7.8	8.93	9.035	8.525	9.475	9.645	9.82	11.04	0	3.225	9.61	6.42	7.94
chr6	26723163	26735815	12653	+	FALSE	FALSE	None	None	FALSE	None	None	FALSE	None	None	FALSE	None	None	Anti004277	-63182	None	None	None	250	CATG00000083306.1	lv3_robust	nonCoding	lncRNA_intergenic	__na	NA	5	2.605	2.245	2.575	3.71	3.675	4.275	4.205	5.415	6.19	2.88	3.95	4.87	5.51	6.965	0	0	3.01	2.8	6.68
chr6	27059529	27061932	2404	+	FALSE	FALSE	None	None	FALSE	None	None	FALSE	None	None	FALSE	None	None	Anti004278	-30500	None	NONHSAT207007.1	None	11	CATG00000083314.1	lv2_permissive	nonCoding	NA	NA	NA	10	6.545	6.54	7.12	7.205	7.165	7.775	7.095	8.035	8.235	6.99	8.42	8.73	8.47	9.49	0	3.73	5.94	4.76	5.85
chr6	27065088	27067289	2202	+	FALSE	FALSE	None	None	FALSE	None	None	FALSE	None	None	FALSE	None	None	Anti004279	25911	None	NONHSAT207009.1	None	5570	CATG00000083314.1	lv2_permissive	nonCoding	NA	NA	NA	1	7.535	6.835	7.71	7.345	7.1	7.81	6.94	7.85	7.345	8.665	9.015	9.42	8.455	9.87	2.995	4.515	11.66	10.21	10.56
chr6	27258414	27261075	2662	+	FALSE	FALSE	None	None	TRUE	ENSG00000158553	POM121L2	FALSE	None	None	FALSE	None	None	Anti004281	20676	Internal	None	None	13	CATG00000083329.1	lv2_permissive	nonCoding	NA	NA	0.627376	5	3.145	3.53	3.47	4.475	3.765	4.645	4.745	6.165	6.255	4.745	4.785	5.405	5.66	7.475	0	1.08	3.23	0	3.58
chr6	27263207	27265446	2240	+	FALSE	FALSE	None	None	TRUE	ENSG00000158553	POM121L2	FALSE	None	None	FALSE	None	None	Anti004282	15883	Internal	None	None	0	CATG00000083331.1	lv3_robust	nonCoding	lncRNA_antisense	GWAS_MESH_D003327_Coronary_Disease[5.21E-12]	0.463713	5	7.36	7.565	7.445	8.28	8.68	9.69	9.31	10.6	10.385	6.615	8.615	10.28	11.085	12.495	0	1.175	6.14	4.55	10.43
chr6	27440939	27445469	4531	+	FALSE	TRUE	ENSG00000096654	ZNF184	FALSE	None	None	FALSE	None	None	FALSE	None	None	Anti004283	-41	Divergent	None	None	84	CATG00000083332.1	lv4_stringent	nonCoding	lncRNA_divergent	GWAS_DOID_1240_leukemia[8.30E-13]	0.880952	8	5.975	6.005	5.54	4.81	4.315	4.325	3.44	2.955	3.485	5.82	6.1	5.775	5.4	5.9	1.285	5.07	6.02	3.22	6.03
chr6	27463548	27466245	2698	+	FALSE	FALSE	None	None	FALSE	None	None	FALSE	None	None	FALSE	None	None	Anti004284	19504	None	None	None	39	CATG00000083333.1	lv3_robust	nonCoding	lncRNA_sense_intronic	GWAS_MESH_D003327_Coronary_Disease[4.72E-11]	NA	5	7.23	7.685	7.85	8.19	8.565	9.57	9.4	10.59	10.775	7.965	9.435	10.205	10.885	12.365	0	3.235	8.96	6.93	7.58
chr6	27470840	27473746	2907	+	FALSE	FALSE	None	None	FALSE	None	None	FALSE	None	None	FALSE	None	None	Anti004285	12212	None	None	None	41	CATG00000083332.1	lv2_permissive	nonCoding	lncRNA_divergent	GWAS_DOID_1240_leukemia[8.30E-13]	NA	10	6.275	6.15	7.035	6.605	6.815	7.455	7.205	8.345	8.35	8.03	8.765	8.995	9.2	10.75	0	1.44	16.08	13.8	14.83
chr6	27513470	27515898	2429	+	FALSE	FALSE	None	None	FALSE	None	None	FALSE	None	None	FALSE	None	None	Anti004286	16052	None	None	None	9	CATG00000083338.1	lv3_robust	nonCoding	lncRNA_intergenic	__na	NA	5	6.275	5.545	6.47	7.4	7.545	8.295	8.55	9.98	10.435	5.925	7.395	8.16	9.27	11.285	0	4.79	13.6	10.24	10.15
chr6	27636342	27638642	2301	+	FALSE	FALSE	None	None	FALSE	None	None	FALSE	None	None	FALSE	None	None	Anti004288	-15737	None	None	None	17	CATG00000083345.1	lv3_robust	nonCoding	lncRNA_sense_intronic	GWAS_HP_0000855_Insulin_resistance[2.00E-07]	NA	10	6.73	6.335	7.38	7.34	7.33	8.12	7.43	8.345	8.66	7.945	8.475	8.93	8.865	10.43	0	3.44	11.23	8.45	9.22
chr6	27655956	27658817	2862	+	FALSE	FALSE	None	None	FALSE	None	None	FALSE	None	None	FALSE	None	None	Anti004289	-35351	None	None	None	6	CATG00000083346.1	lv3_robust	nonCoding	lncRNA_sense_intronic	GWAS_DOID_9744_type_1_diabetes_mellitus[3.33E-09]	NA	10	10.23	10.77	11.415	10.905	10.705	11.615	11.26	12.345	12.56	10.975	12.45	12.325	12.735	14.115	0	0	9.27	8.35	8.57
chr6	28557154	28559652	2499	+	FALSE	TRUE	ENSG00000232040	SCAND3	TRUE	ENSG00000232040	SCAND3	FALSE	None	None	FALSE	None	None	Anti004303	325	Convergent	NONHSAT108471.2	lnc-GPX5-1	60	ENSG00000246350.1	lv2_permissive	nonCoding	lncRNA_divergent	GWAS_DOID_2841_asthma[2.00E-10]	-0.357143	10	7.2	7.455	8.135	8.115	8.205	8.8	8.56	9.21	9.355	8.225	9.83	10.185	10.44	11.655	0	2.655	10.05	7.38	9.03
chr6	28574932	28577257	2326	+	FALSE	FALSE	None	None	TRUE	ENSG00000232040	SCAND3	FALSE	None	None	FALSE	None	None	Anti004304	9056	Convergent	None	None	3	CATG00000083384.1	lv3_robust	nonCoding	lncRNA_intergenic	GWAS_MESH_D003327_Coronary_Disease[3.05E-10]	-0.642857	10	4.02	2.6	4.335	4.855	4.4	4.8	5.37	6.195	6.67	5.785	6.25	6.225	6.97	8.315	0	1.155	12.85	9.6	11.09
chr6	28592306	28594527	2222	+	FALSE	FALSE	None	None	FALSE	None	None	FALSE	None	None	FALSE	None	None	Anti004305	-8316	Divergent	NONHSAT207030.1	None	8155	CATG00000083385.1	lv3_robust	nonCoding	lncRNA_divergent	GWAS_MESH_D003327_Coronary_Disease[3.05E-10]	NA	1	3.175	3.8	3.315	3.775	3.445	3.48	1.6	3.75	2.945	3.335	1.34	2.625	1.295	1.7	0	0	3.46	2.73	3.82
chr6	28611224	28613441	2218	+	FALSE	FALSE	None	None	FALSE	None	None	FALSE	None	None	FALSE	None	None	Anti004306	4817	Convergent	None	None	7	CATG00000083387.1	lv3_robust	nonCoding	lncRNA_sense_intronic	GWAS_DOID_1240_leukemia[8.30E-13]	NA	1	5.09	4.54	5.45	4.55	4.47	5.105	3.94	6.015	5.81	5.96	7.6	6.595	6.935	8.51	0	1.88	11.93	8.48	10.06
chr6	28678373	28680682	2310	+	FALSE	FALSE	None	None	FALSE	None	None	FALSE	None	None	FALSE	None	None	Anti004307	-61529	None	None	None	30	CATG00000083387.1	lv3_robust	nonCoding	lncRNA_sense_intronic	GWAS_DOID_1240_leukemia[8.30E-13]	NA	10	4.17	3.745	5.62	5.29	4.985	5.875	5.12	6.53	6.225	6.08	7.125	7.375	7.425	8.62	0	0	3.95	0	5.11
chr6	28687484	28689688	2205	+	FALSE	FALSE	None	None	FALSE	None	None	FALSE	None	None	FALSE	None	None	Anti004308	64296	None	None	None	10	CATG00000083384.1	lv2_permissive	nonCoding	lncRNA_intergenic	GWAS_MESH_D003327_Coronary_Disease[3.05E-10]	NA	10	5.745	4.64	6.315	5.96	5.31	6.6	5.995	6.595	7.145	6.8	8.15	8.22	8.505	10.19	0	1.19	5.37	0	5.63
chr6	28693801	28696080	2280	+	FALSE	FALSE	None	None	FALSE	None	None	FALSE	None	None	FALSE	None	None	Anti004309	57979	None	None	None	6	CATG00000083391.1	lv3_robust	nonCoding	lncRNA_intergenic	__na	NA	10	4.185	5.32	5.125	5.24	4.925	4.955	4.25	5.585	5.82	3.74	5.485	5.375	5.215	6.565	1.24	1.165	8.52	5.09	5.45
chr6	28697093	28699368	2276	+	FALSE	FALSE	None	None	FALSE	None	None	FALSE	None	None	FALSE	None	None	Anti004310	54687	None	None	None	36	ENSG00000237425.1	lv3_robust	nonCoding	pseudogene	GWAS_DOID_1240_leukemia[8.30E-13]	NA	10	4.87	4.615	5.26	5.15	4.305	5.305	5.12	6.145	6.29	6.895	7.05	7.475	6.985	8.705	0	2.345	10.91	10.2	10.49
chr6	28715525	28717881	2357	+	FALSE	FALSE	None	None	FALSE	None	None	FALSE	None	None	FALSE	None	None	Anti004311	36255	None	None	None	6	CATG00000083393.1	lv3_robust	nonCoding	lncRNA_intergenic	GWAS_DOID_1240_leukemia[8.30E-13]	NA	5	3.99	4.74	5.21	5.65	4.405	5.865	6.085	7.01	7.365	5.82	5.67	7.07	7.185	8.575	1.22	1.57	3.93	0	6.58
chr6	28908738	28910902	2165	+	FALSE	FALSE	None	None	FALSE	None	None	FALSE	None	None	FALSE	None	None	Anti004312	-16971	None	None	None	183	CATG00000083412.1	lv3_robust	nonCoding	short_ncRNA	__na	NA	10	7.775	7.885	8.6	7.845	8.01	8.835	8.325	8.895	8.37	10.42	10.765	10.885	10.5	11.895	0	0	13.47	12.32	13.07
chr6	28918808	28921137	2330	+	FALSE	FALSE	None	None	FALSE	None	None	FALSE	None	None	FALSE	None	None	Anti004314	19428	None	None	None	7261	ENSG00000204709.4	lv4_stringent	nonCoding	coding_mRNA	__na	NA	10	6.615	6.77	7.245	6.52	6.69	7.695	6.74	8.105	8.38	7.56	7.575	7.795	8.4	10.25	0	2.74	12.24	10.61	11.48
chr6	28945258	28947555	2298	+	FALSE	FALSE	None	None	FALSE	None	None	TRUE	ENSG00000263426	RN7SL471P	FALSE	None	None	Anti004315	-7020	Divergent	NONHSAT108499.2	lnc-C6orf100-14	4	ENSG00000263426.1	lv4_stringent	nonCoding	lncRNA_intergenic	__na	NA	1	6.45	5.525	6.05	6.295	5.93	5.96	6.595	6.6	7.235	11.21	12.17	12.18	12.34	12.96	1.985	4.37	4.35	5.93	6.62
chr6	28953665	28987670	34006	+	FALSE	FALSE	None	None	FALSE	None	None	FALSE	None	None	TRUE	ENSG00000227214:ENSG00000244349	HCG15:HCG16	Anti004316	-15427	None	NONHSAT108500.2	None	193	ENSG00000227214.2	lv4_stringent	nonCoding	lncRNA_intergenic	GWAS_HP_0002725_Systemic_lupus_erythematosus[2.30E-09]	NA	5	2.67	2.56	2.09	2.73	3.1	4.14	4.06	5.04	5.975	3.03	2.445	4.51	4.805	5.41	4.02	3.635	10.61	8.56	8.36
chr6	30650123	30654869	4747	+	FALSE	FALSE	None	None	TRUE	ENSG00000146112	PPP1R18	FALSE	None	None	FALSE	None	None	Anti004326	4811	Convergent	None	None	4425	CATG00000083462.1	lv4_stringent	nonCoding	lncRNA_divergent	GWAS_HP_0001370_Rheumatoid_arthritis[3.33E-07]	0.904762	4	6.02	6.11	6.43	6.555	5.85	5.64	4.34	4.65	4.165	5.94	6.865	6.855	5.955	4.15	10.265	9.99	3.38	0	2.35
chr6	31367818	31371355	3538	+	FALSE	FALSE	None	None	FALSE	None	None	TRUE	ENSG00000206337	HCP5	FALSE	None	None	Anti004329	-4545	Divergent	None	None	20	ENSG00000204520.8	lv4_stringent	coding	coding_mRNA	GWAS_DOID_7147_ankylosing_spondylitis[3.20E-93]	NA	4	8.945	9.035	9.27	9.3	8.64	7.91	6.865	6.605	6.055	7.115	8.22	7.395	6.455	4.335	6.64	6.445	10.86	10.37	8.81
chr6	31397714	31409443	11730	+	FALSE	FALSE	None	None	FALSE	None	None	FALSE	None	None	FALSE	None	None	Anti004331	33398	None	NONHSAT108768.2	None	11736	ENSG00000230174.1	lv3_robust	nonCoding	lncRNA_sense_intronic	GWAS_DOID_12306_vitiligo[1.00E-48]	NA	9	3.2	3.17	3.315	4.19	5.07	6.425	6.26	6.585	7.03	2.14	3.355	5.45	6.325	6.58	1.435	3.575	4.25	6.36	3.99
chr6	31549096	31553900	4805	+	FALSE	FALSE	None	None	TRUE	ENSG00000227507	LTB	FALSE	None	None	FALSE	None	None	Anti004337	1086	Convergent	None	None	233	ENSG00000204482.6	lv4_stringent	coding	coding_mRNA	GWAS_DOID_626_complement_deficiency[1.00E-54]	-0.0731925	4	4.81	4.765	5.135	4.85	2.515	2.755	2.955	3.85	4.825	4.04	4.955	3.695	4.155	2.875	1.25	2.275	5.25	2.64	3.92
chr6	32144064	32146130	2067	+	FALSE	TRUE	ENSG00000204310	AGPAT1	TRUE	ENSG00000204310	AGPAT1	FALSE	None	None	FALSE	None	None	Anti004352	-164	Divergent	None	None	38	ENSG00000204308.6	lv3_robust	coding	coding_mRNA	GWAS_DOID_9744_type_1_diabetes_mellitus[1.40E-108]	0.880952	4	6.73	6.33	6.63	6.335	6.31	5.575	4.66	4.59	5.06	4.82	4.725	6.195	4.79	4.535	5.975	6.14	4.81	4.27	5.72
chr6	32862108	32864192	2085	+	FALSE	FALSE	None	None	FALSE	None	None	FALSE	None	None	FALSE	None	None	Anti004354	-14482	None	NONHSAT108945.2	lnc-PSMB9-6	428	CATG00000083589.1	lv4_stringent	nonCoding	lncRNA_intergenic	GWAS_DOID_9744_type_1_diabetes_mellitus[3.09E-110]	NA	1	6.865	6.975	7.035	7.13	6.38	5.97	5.93	6.1	6.805	7.1	8.63	7.81	7.355	7.41	3.975	5.145	8.04	7.41	9.41
chr6	33755900	33772759	16860	+	FALSE	TRUE	ENSG00000161904	LEMD2	TRUE	ENSG00000161904	LEMD2	FALSE	None	None	FALSE	None	None	Anti004366	706	Convergent	None	None	8	CATG00000083638.1	lv4_stringent	coding	coding_mRNA	GWAS_MESH_D003327_Coronary_Disease[1.65E-10]	0.904762	4	5.88	6.085	5.945	5.315	4.55	4.79	4.19	4.295	4.27	4.25	5.36	4.895	3.585	2.515	4.525	4.435	7.71	6.64	4.65
chr6	34577601	34580145	2545	+	FALSE	FALSE	None	None	TRUE	ENSG00000196821	C6orf106	FALSE	None	None	FALSE	None	None	Anti004368	-33167	Internal	None	None	6694	ENSG00000216636.1	lv4_stringent	nonCoding	pseudogene	__na	-0.928571	9	1.14	1.175	0	3.785	2.67	4.71	4.125	5.695	5.435	0	3.82	5.28	5.375	6.78	2.395	7.055	2.43	2.57	2.27
chr6	34855592	34857041	1450	+	FALSE	TRUE	ENSG00000064995	TAF11	TRUE	ENSG00000064995	TAF11	FALSE	None	None	FALSE	None	None	Anti004370	226	Convergent	None	None	313	ENSG00000064999.12	lv4_stringent	nonCoding	coding_mRNA	GWAS_HP_0002725_Systemic_lupus_erythematosus[1.00E-12]	-0.833333	9	2.21	3.72	2.94	4.55	4.3	4.325	4.875	5.845	6.91	4.71	4.39	5.615	6.465	6.53	6.835	7.465	3.12	4.2	3.85
chr6	35181714	35182189	476	+	FALSE	FALSE	None	None	FALSE	None	None	TRUE	ENSG00000146197	SCUBE3	FALSE	None	None	Anti004372	10692	None	None	None	94	ENSG00000146197.7	lv4_stringent	coding	coding_mRNA	GWAS_DOID_5419_schizophrenia[5.00E-07]	NA	7	9.965	9.665	9.595	9.55	8.75	8.505	7.365	7.19	2.905	9.8	9.585	9.655	8.495	3.26	0	0	4.61	7.9	8.06
chr6	36954168	36959555	5388	+	FALSE	TRUE	ENSG00000137409	MTCH1	FALSE	None	None	FALSE	None	None	FALSE	None	None	Anti004381	-93	Divergent	None	None	77	CATG00000083753.1	lv4_stringent	nonCoding	lncRNA_divergent	__na	0.0238095	2	3.09	3.23	4.095	5.09	4.39	4.24	3.49	3.78	4.415	1.19	3.895	4.735	4	3.885	0	1.445	2.36	2.5	2.2
chr6	38607577	38622205	14629	+	FALSE	TRUE	ENSG00000183826	BTBD9	TRUE	ENSG00000183826	BTBD9	FALSE	None	None	FALSE	None	None	Anti004387	66	Convergent	None	None	406	CATG00000083795.1	lv4_stringent	nonCoding	lncRNA_divergent	GWAS_DOID_0050425_restless_legs_syndrome[1.00E-07]	0.778457	4	4.905	4.61	5.195	4.95	4.185	3.62	3.76	3.055	3.83	3.84	5.79	4.79	4.07	3.825	1.655	2.045	6.34	4.25	5.55
chr6	41210820	41215106	4287	+	FALSE	FALSE	None	None	FALSE	None	None	FALSE	None	None	FALSE	None	None	Anti004391	-3455	Divergent	NONHSAT210460.1	None	2015	ENSG00000188056.7	lv2_permissive	nonCoding	coding_mRNA	__na	NA	10	0.89	0.86	1.705	1.675	0	0.81	1.655	2.39	5.085	0	2.555	0.945	0	3	0	0	3.81	3.29	2.47
chr6	42253227	42255601	2375	+	FALSE	FALSE	None	None	TRUE	ENSG00000124496	TRERF1	FALSE	None	None	FALSE	None	None	Anti004395	-67623	Internal	None	None	33527	CATG00000083867.1	lv2_permissive	coding	NA	NA	-0.270066	10	0	0	1.17	0	1.17	1.125	0	1.54	3.475	2.545	0	1.28	0	0	0	2.715	0	2.65	0
chr6	42420125	42426986	6862	+	FALSE	TRUE	ENSG00000124496	TRERF1	FALSE	None	None	FALSE	None	None	FALSE	None	None	Anti004396	-335	Divergent	None	None	26	CATG00000083870.1	lv4_stringent	nonCoding	uncertain_coding	GWAS_DOID_9352_type_2_diabetes_mellitus[6.66E-06]	0.5	8	5.595	5.985	5.815	4.825	4.28	3.7	3.16	2.555	2.32	4.515	5.655	4.765	2.485	1.355	2.835	2.505	6.57	3.34	2.74
chr6	52529241	52529945	705	+	FALSE	FALSE	None	None	FALSE	None	None	TRUE	ENSG00000216775	RP1-152L7.5	FALSE	None	None	Anti004420	39381	None	NONHSAT113139.2	lnc-TMEM14A-1	11	ENSG00000216775.2	lv4_stringent	nonCoding	pseudogene	__na	NA	8	9.945	9.99	9.56	8.785	8.76	8.625	8.19	7.305	6.79	9.125	9.07	9.1	7.425	7	0	0	9.87	7.86	9.4
chr6	52860328	52869468	9141	+	FALSE	TRUE	ENSG00000170899	GSTA4	FALSE	None	None	TRUE	ENSG00000202198	RN7SK	FALSE	None	None	Anti004422	-151	Divergent	None	None	84	ENSG00000202198.1	lv4_stringent	nonCoding	lncRNA_divergent	__na	-0.880952	10	12.7	12.6	12.89	12.695	13.065	13.695	13.535	14.085	14.02	19.535	20.6	20.475	20.445	20.785	5.755	6.34	14.78	15.03	14.47
chr6	56449729	56454506	4778	+	FALSE	FALSE	None	None	TRUE	ENSG00000151914	DST	FALSE	None	None	FALSE	None	None	Anti004424	13581	Internal	None	None	119969	CATG00000084184.1	lv2_permissive	nonCoding	NA	NA	-0.452381	6	0	0	0.8	1.935	2.565	0.79	0.77	1.85	3.01	0.88	2.18	0.89	1.5	2.875	2.08	1.555	4.86	4.07	3.72
chr6	58146713	58151149	4437	+	FALSE	FALSE	None	None	FALSE	None	None	FALSE	None	None	FALSE	None	None	Anti004429	36032	None	None	None	21992	CATG00000084206.1	lv2_permissive	nonCoding	NA	NA	NA	5	2.09	2.335	3.43	3.325	3.265	2.61	3.645	4.605	5.79	1.32	3.165	3.945	4.68	6.46	0	2.615	7.84	5.13	5.8
chr6	58773746	58782797	9052	+	FALSE	FALSE	None	None	FALSE	None	None	FALSE	None	None	FALSE	None	None	Anti004430	-326438	None	None	None	2144	CATG00000084214.1	lv2_permissive	nonCoding	lncRNA_intergenic	__na	NA	3	2.93	2.12	9.65	10.97	10.84	10.325	9.8	10.19	9.9	2.685	10.735	12.33	12.71	13.01	0	2.11	0	1.26	0
chr6	71975138	71980339	5202	+	FALSE	FALSE	None	None	FALSE	None	None	FALSE	None	None	FALSE	None	None	Anti004439	111595	None	None	None	14839	CATG00000084358.1	lv2_permissive	nonCoding	NA	NA	NA	10	2.485	1.925	1.875	2.445	1.12	2.6	1.82	3.92	3.965	0	0.845	0	1.2	1.98	1.62	1.83	1.65	3.04	2.72
chr6	73330426	73331519	1094	+	FALSE	FALSE	None	None	FALSE	None	None	FALSE	None	None	FALSE	None	None	Anti004440	-21063	None	None	None	20	ENSG00000185760.11	lv3_robust	coding	coding_mRNA	GWAS_DOID_2841_asthma[1.00E-06]	NA	7	6.23	5.48	5.34	4.94	4.485	3.23	3.69	2.05	3.12	6.285	7.345	6.005	4.88	4.38	1.745	0	4.98	7.12	8.88
chr6	74019215	74028185	8971	+	FALSE	TRUE	ENSG00000135314	KHDC1	TRUE	ENSG00000135314	KHDC1	FALSE	None	None	FALSE	None	None	Anti004444	650	Convergent	None	None	3	CATG00000084406.1	lv4_stringent	coding	uncertain_coding	__na	-0.261905	8	5.71	5.84	5.315	4.84	4.565	3.34	3.61	3.29	4.55	3.91	4.27	4.04	3.245	2.36	2.37	2.6	5.77	4.99	6.47
chr6	74311410	74322878	11469	+	FALSE	FALSE	None	None	TRUE	ENSG00000119899	SLC17A5	FALSE	None	None	FALSE	None	None	Anti004446	42775	Internal	None	None	15380	CATG00000084414.1	lv3_robust	nonCoding	lncRNA_antisense	__na	-0.785714	10	1.95	1.185	0.91	0.86	0.875	1.685	1.46	3.145	4.345	0.495	1.315	0.505	1.255	2.08	1.895	2.565	4.05	2.92	2.39
chr6	75953270	75994729	41460	+	FALSE	TRUE	ENSG00000112695	COX7A2	TRUE	ENSG00000112695	COX7A2	FALSE	None	None	FALSE	None	None	Anti004448	230	Convergent	None	None	408	CATG00000084477.1	lv3_robust	nonCoding	lncRNA_divergent	__na	-0.857143	5	1.175	1.205	0.55	1.495	0.93	1.51	2.135	4.07	5.16	2.89	3.17	2.795	3.185	4.27	7.82	7.65	1.05	0.38	0.77
chr6	79943476	79952312	8837	+	FALSE	TRUE	ENSG00000118418	HMGN3	TRUE	ENSG00000118418	HMGN3	FALSE	None	None	TRUE	ENSG00000270362	HMGN3-AS1	Anti004452	929	Convergent	NONHSAT207522.1	lnc-IRAK1BP1-1	61	ENSG00000270362.1	lv4_stringent	nonCoding	lncRNA_divergent	__na	0.952381	7	5.29	5.605	5.14	4.465	3.18	2.245	2.545	1.645	0.97	4.605	5.345	4.02	1.13	1.11	5.245	4.55	6.4	5.19	6.2
chr6	80247154	80262510	15357	+	FALSE	TRUE	ENSG00000135338	LCA5	TRUE	ENSG00000135338	LCA5	FALSE	None	None	FALSE	None	None	Anti004453	-6	Divergent	None	None	205	ENSG00000198478.6	lv4_stringent	nonCoding	coding_mRNA	GWAS_DOID_10933_obsessive_compulsive_disorder[7.00E-07]	0.0238095	1	5.785	5.84	5.395	5.955	6.04	5.96	5.42	5.745	5.915	4.805	6.235	6.24	5.755	5.965	2.805	2.81	7.96	3.73	4.68
chr6	85473115	85477070	3956	+	FALSE	TRUE	ENSG00000112837	TBX18	TRUE	ENSG00000112837	TBX18	FALSE	None	None	FALSE	None	None	Anti004465	-41	Divergent	None	None	218	CATG00000084681.1	lv3_robust	nonCoding	lncRNA_divergent	__na	0.5	6	2.22	3.055	3.705	5.185	4.565	3.885	3.18	2.85	2.825	1.375	3.055	4.415	1.915	1.345	0	0	3.24	2.88	3.06
chr6	86159389	86159808	420	+	FALSE	FALSE	None	None	FALSE	None	None	TRUE	ENSG00000135318	NT5E	FALSE	None	None	Anti004466	-21704	None	None	None	60	ENSG00000135318.7	lv4_stringent	coding	coding_mRNA	GWAS_DOID_1240_leukemia[2.63E-26]	NA	7	8.945	7.685	8.95	7.38	6.43	6.06	5.77	5.4	0	9.63	10.615	9.565	9.135	7.135	2.345	2.265	11.47	13.23	12.16
chr6	86352219	86356354	4136	+	FALSE	TRUE	ENSG00000135316	SYNCRIP	TRUE	ENSG00000135316	SYNCRIP	FALSE	None	None	FALSE	None	None	Anti004467	489	Convergent	None	None	1198	CATG00000084696.1	lv4_stringent	nonCoding	uncertain_coding	GWAS_DOID_1240_leukemia[2.63E-26]	0.714286	2	4.27	4.36	5.395	5.525	4.87	4.51	2.875	2	3.04	5.595	6.625	5.785	5.72	5.75	7.81	7.16	3.18	2.01	2.51
chr6	86388706	86398773	10068	+	FALSE	TRUE	ENSG00000203875	SNHG5	FALSE	None	None	FALSE	None	None	FALSE	None	None	Anti004468	-18381	None	None	None	27	ENSG00000222686.1	lv4_stringent	nonCoding	small_RNA	GWAS_DOID_1240_leukemia[2.63E-26]	0.595238	8	4.875	5.025	4.575	3.815	2.46	1.58	1.215	1.92	2.735	4.54	4.81	2.61	1.63	2.97	1.05	1.505	3.13	1.81	1.55
chr6	90430887	90433458	2572	+	FALSE	FALSE	None	None	TRUE	ENSG00000112159	MDN1	FALSE	None	None	FALSE	None	None	Anti004475	-48593	Internal	NONHSAT207610.1	None	12	CATG00000084832.1	lv4_stringent	nonCoding	lncRNA_antisense	__na	0.654654	4	1.135	1.165	1.125	0	0	0	0	0	0	0	1.23	1.235	0	1.19	6.01	4.645	7.55	6.69	6.26
chr6	90539656	90567164	27509	+	FALSE	FALSE	None	None	FALSE	None	None	TRUE	ENSG00000118412	CASP8AP2	FALSE	None	None	Anti004476	-10213	None	NONHSAT207611.1	lnc-GJA10-3	27	ENSG00000118412.8	lv4_stringent	coding	lncRNA_divergent	__na	NA	7	6.28	6.365	6.305	5.8	5.01	4.08	2.825	2.955	2.61	5.73	6.695	5.455	4.545	3.885	3.23	2.805	6.64	5.54	6.3
chr6	99872841	99933561	60721	+	FALSE	TRUE	ENSG00000132424	PNISR	TRUE	ENSG00000132424	PNISR	FALSE	None	None	TRUE	ENSG00000228506	RP11-98I9.4	Anti004480	292	Convergent	NONHSAT207727.1	lnc-PRDM13-2	45	ENSG00000228506.1	lv4_stringent	coding	lncRNA_divergent	__na	0.547619	1	5.69	5.63	5.4	5.18	5.135	4.88	4.605	5.275	6.02	4.96	5.77	5.265	5.095	5.47	4.64	4.48	6.95	4.71	5.56
chr6	101329287	101337478	8192	+	FALSE	TRUE	ENSG00000112249	ASCC3	FALSE	None	None	FALSE	None	None	TRUE	ENSG00000260000	RP3-467N11.1	Anti004481	-38	Divergent	None	None	45	ENSG00000260000.2	lv4_stringent	nonCoding	lncRNA_divergent	GWAS_HP_0000077_Abnormality_of_the_kidney[1.00E-07]	0.952381	4	6.075	6.21	5.32	5.21	4.605	4.105	3.795	4.575	5.015	5.055	6.085	5.66	5.055	4.835	1.94	2.545	7.04	5.41	6.81
chr6	101841599	101846663	5065	+	FALSE	FALSE	None	None	FALSE	None	None	FALSE	None	None	FALSE	None	None	Anti004483	37829	None	None	None	14	ENSG00000164418.15	lv4_stringent	coding	coding_mRNA	GWAS_EFO_0004761_uric_acid_measurement[2.00E-06]	NA	7	5.99	6.585	6.335	5.69	4.375	3.13	0.745	1.795	0	5.895	7.3	5.575	3.115	1.195	0	0	6.61	6.61	5.87
chr6	106511692	106534194	22503	+	FALSE	FALSE	None	None	FALSE	None	None	FALSE	None	None	FALSE	None	None	Anti004486	138611	None	NONHSAT207779.1	None	28	CATG00000085230.1	lv2_permissive	nonCoding	NA	NA	NA	10	2.92	2.82	2.665	3.54	2.92	3.075	2.61	4.245	5.58	2.335	2.055	3.145	3.805	5.505	0.275	1.39	5.76	3.47	2.01
chr6	108278610	108286421	7812	+	FALSE	TRUE	ENSG00000025796	SEC63	TRUE	ENSG00000025796	SEC63	FALSE	None	None	TRUE	ENSG00000272476	RP1-191J18.66	Anti004490	-65	Divergent	NONHSAT207791.1	None	6	ENSG00000272476.1	lv4_stringent	nonCoding	lncRNA_divergent	__na	0.761905	4	5.18	4.815	5.02	5.17	5.205	4.77	4.125	3.24	3.115	4.725	5.55	5.715	4.35	3.3	6.605	6.32	6.09	7.38	7.69
chr6	110478578	110481717	3140	+	FALSE	FALSE	None	None	TRUE	ENSG00000112290	WASF1	FALSE	None	None	FALSE	None	None	Anti004494	22273	Internal	None	None	22096	ENSG00000168438.10	lv3_robust	coding	coding_mRNA	GWAS_DOID_1561_cognitive_disorder[7.28E-06]	-0.311383	1	2.08	1.055	2.03	3.065	1	1.005	1.385	2.7	0	0	1.135	0	0	1.075	1.725	0	4.48	2.32	0
chr6	111805111	111932977	127867	+	FALSE	TRUE	ENSG00000009413	REV3L	FALSE	None	None	FALSE	None	None	TRUE	ENSG00000231889:ENSG00000255389	TRAF3IP2-AS1:C6orf3	Anti004501	-192	Divergent	NONHSAT207841.1	lnc-KIAA1919-3	8	ENSG00000231889.3	lv4_stringent	nonCoding	lncRNA_divergent	PICS_PICS_0018_Psoriasis[0]	-0.428571	10	5.065	5.17	4.9	5.54	5.49	5.545	5.315	6.155	6.975	3.865	4.91	4.675	4.675	5.245	6.63	5.315	7.76	6.35	5.99
chr6	112829568	112832078	2511	+	FALSE	FALSE	None	None	FALSE	None	None	FALSE	None	None	FALSE	None	None	Anti004502	-26729	None	None	None	25678	CATG00000085363.1	lv2_permissive	nonCoding	NA	NA	NA	1	2.33	3.64	1.14	1.54	1.56	2.64	1.115	2.83	1.755	0	1.675	3.185	1.635	1.19	0	0	5	4	2.28
chr6	114176373	114178540	2168	+	FALSE	FALSE	None	None	FALSE	None	None	FALSE	None	None	FALSE	None	None	Anti004503	-17816	None	None	None	13	ENSG00000155130.5	lv4_stringent	nonCoding	coding_mRNA	GWAS_DOID_1612_breast_cancer[1.38E-06]	NA	7	6.325	6.04	5.7	5.63	4.66	3.71	3.08	1.57	1.165	6.63	6.955	5.895	5.26	3.98	0	4.1	10.3	8.29	7.3
chr6	116284805	116288452	3648	+	FALSE	FALSE	None	None	TRUE	ENSG00000111816	FRK	FALSE	None	None	FALSE	None	None	Anti004505	39129	Internal	None	None	70258	CATG00000085447.1	lv3_robust	nonCoding	lncRNA_antisense	GWAS_DOID_10871_age_related_macular_degeneration[1.00E-08]	0.736485	10	0	1.335	0	0	0	0	0	1.245	1.73	0	0	0	0	0	0	0	0	2.15	0
chr6	130106900	130122052	15153	+	FALSE	FALSE	None	None	FALSE	None	None	FALSE	None	None	FALSE	None	None	Anti004526	-1709	Divergent	None	None	15799	ENSG00000218725.2	lv2_permissive	nonCoding	NA	NA	NA	5	0.375	0	0	0	0.705	1.34	2.38	4.23	5.525	0.67	0	0.67	3.33	5.725	0	0.345	0	0	0
chr6	134496267	134500364	4098	+	FALSE	TRUE	ENSG00000118515	SGK1	TRUE	ENSG00000118515	SGK1	FALSE	None	None	FALSE	None	None	Anti004533	-232	Divergent	None	None	99	CATG00000086004.1	lv4_stringent	nonCoding	lncRNA_divergent	__na	0.452381	4	4.335	3.965	4.55	4.83	4.595	3.96	2.95	2.385	4.015	3.57	4.81	5.62	4.93	2.495	0.95	3.2	2.69	0	2.52
chr6	136610674	136615147	4474	+	FALSE	TRUE	ENSG00000029363	BCLAF1	TRUE	ENSG00000029363	BCLAF1	FALSE	None	None	FALSE	None	None	Anti004534	244	Convergent	None	None	473	CATG00000086093.1	lv4_stringent	nonCoding	lncRNA_divergent	__na	0.333333	2	4.64	5.315	6.065	6.115	5.455	5.395	5.215	4.985	5.8	5.035	6.27	6.535	6.175	6	5.26	5.08	2.58	3.61	4.5
chr6	139012840	139021629	8790	+	FALSE	TRUE	ENSG00000135540	NHSL1	TRUE	ENSG00000135540	NHSL1	FALSE	None	None	TRUE	ENSG00000225177	RP11-390P2.4	Anti004538	867	Convergent	NONHSAG044972.2	lnc-CCDC28A-1	4	ENSG00000225177.1	lv4_stringent	nonCoding	lncRNA_divergent	__na	0.928571	7	6.03	5.84	5.47	4.44	3.56	2.96	1.625	1.775	1.47	4.755	5.155	4.485	3.19	1.52	7.74	5.885	8.06	6.78	5.66
chr6	139694095	139701291	7197	+	FALSE	FALSE	None	None	TRUE	ENSG00000164442	CITED2	FALSE	None	None	FALSE	None	None	Anti004539	1254	Convergent	None	None	2525	CATG00000086185.1	lv4_stringent	nonCoding	lncRNA_divergent	__na	0.761905	4	5.59	4.905	4.96	5.575	5.305	4.89	4.03	4.06	3.705	4.585	4.565	5.57	4.43	3.58	7.76	6.905	1.35	0	0
chr6	140983159	141003906	20748	+	FALSE	FALSE	None	None	FALSE	None	None	FALSE	None	None	FALSE	None	None	Anti004540	-1308	Divergent	NONHSAT208149.1	None	42	CATG00000086250.1	lv2_permissive	nonCoding	NA	NA	NA	10	1.35	2.22	1.235	0.89	1.095	1.575	2.31	3.52	4.79	1.61	1.94	1.93	3.595	5.525	0	0	2.25	2.39	0
chr6	143265874	143271347	5474	+	FALSE	TRUE	ENSG00000010818	HIVEP2	TRUE	ENSG00000010818	HIVEP2	FALSE	None	None	FALSE	None	None	Anti004544	463	Convergent	None	None	12	ENSG00000232618.1	lv4_stringent	coding	lncRNA_divergent	__na	0.214286	1	5.28	5.42	4.505	5.215	5.61	5.29	5.02	4.58	5.005	4.515	5.88	5.935	5.59	5.515	3.875	4.44	6.74	6.99	5.9
chr6	144606054	144606836	783	+	FALSE	FALSE	None	None	FALSE	None	None	TRUE	ENSG00000152818	UTRN	FALSE	None	None	Anti004552	-27293	None	None	None	12	ENSG00000152818.14	lv4_stringent	nonCoding	coding_mRNA	GWAS_HP_0001637_Abnormality_of_the_myocardium[3.10E-07]	NA	4	8.62	8.62	8.78	8.285	7.78	7.375	6.86	6.375	6.64	10.06	10.135	9.43	8.745	8.445	1.92	4.905	11.54	10.97	9.59
chr6	146091462	146094387	2926	+	FALSE	FALSE	None	None	FALSE	None	None	FALSE	None	None	FALSE	None	None	Anti004555	-33152	None	NONHSAT115397.2	None	2626	CATG00000086408.1	lv1_raw	nonCoding	NA	NA	NA	1	0	0	0	0	0	0	0	0	0.96	0	0	0	0	0	0	2.465	3.11	2.4	2.11
chr6	147523810	147525560	1751	+	FALSE	FALSE	None	None	FALSE	None	None	FALSE	None	None	FALSE	None	None	Anti004557	-251514	None	NONHSAT208212.1	None	3	ENSG00000164506.10	lv4_stringent	coding	coding_mRNA	GWAS_DOID_2232_coagulation_factor_deficiency[1.00E-22]	NA	2	6.045	6.35	6.635	6.685	6.38	6.33	5.305	5.815	6.24	6.645	7.185	7.175	6.865	7.315	3.29	5.035	9.73	10.03	8.98
chr6	151167274	151186684	19411	+	FALSE	FALSE	None	None	FALSE	None	None	FALSE	None	None	FALSE	None	None	Anti004568	193832	None	NONHSAT211290.1	None	217	ENSG00000120278.10	lv2_permissive	nonCoding	coding_mRNA	GWAS_DOID_10652_Alzheimer_s_disease[2.00E-10]	NA	6	1.85	1.84	2.61	3.495	4.49	4.925	4.605	5.01	5.765	0.985	2	3.545	3.745	3.925	3.895	3.83	4.55	4.21	2.91
chr6	153304487	153358224	53738	+	FALSE	TRUE	ENSG00000112029	FBXO5	TRUE	ENSG00000112029	FBXO5	FALSE	None	None	TRUE	ENSG00000227627	RP1-101K10.6	Anti004573	226	Convergent	None	None	0	ENSG00000227627.1	lv4_stringent	nonCoding	lncRNA_divergent	__na	0.904762	8	5.965	6.065	5.925	5.61	4.955	4.14	3.56	3.625	3.645	5.47	6.68	5.345	4.645	4.62	4.935	5.19	6.12	4.12	4.09
chr6	155635900	155638654	2755	+	FALSE	TRUE	ENSG00000029639	TFB1M	FALSE	None	None	FALSE	None	None	FALSE	None	None	Anti004575	-272	Divergent	None	None	147	CATG00000086635.1	lv4_stringent	nonCoding	lncRNA_divergent	__na	0.452381	4	3.1	4.27	4.695	1.07	3.51	1.04	2.525	1.42	1.655	3.835	5.295	3.26	3.17	2.71	0	0	3.19	3.34	3.53
chr6	157609476	157643400	33925	+	FALSE	FALSE	None	None	FALSE	None	None	FALSE	None	None	FALSE	None	None	Anti004577	102954	None	None	None	6168	CATG00000086690.1	lv1_raw	nonCoding	NA	NA	NA	9	0.185	0.345	0.77	1.025	0.96	2.46	3.42	4.99	6.285	0.875	0.43	0.215	2.305	4.09	0.79	2.94	0.99	2.71	0.65
chr6	157691302	157740785	49484	+	FALSE	FALSE	None	None	FALSE	None	None	FALSE	None	None	FALSE	None	None	Anti004578	21128	None	None	None	3458	CATG00000086694.1	lv2_permissive	nonCoding	NA	NA	NA	5	0.27	0.27	0.37	0.535	0.49	1.08	1.73	4.185	6.165	0.15	0.395	0.94	0.945	3.185	5.425	4.65	0.93	1.82	0
chr6	158653638	158697155	43518	+	FALSE	FALSE	None	None	FALSE	None	None	FALSE	None	None	FALSE	None	None	Anti004581	5310	Convergent	None	None	366	ENSG00000130338.8	lv4_stringent	coding	coding_mRNA	GWAS_DOID_1936_atherosclerosis[3.36E-07]	NA	2	4.695	5.28	5.145	5.27	5.135	5.2	4.56	4.94	5.47	4.1	5.315	4.735	4.18	4.23	2.745	2.32	6.37	4.3	4.54
chr6	159968270	159974607	6338	+	FALSE	FALSE	None	None	FALSE	None	None	FALSE	None	None	FALSE	None	None	Anti004585	-20710	None	None	None	6621	CATG00000086771.1	lv1_raw	nonCoding	NA	NA	NA	10	0.675	0.7	1.01	0	1.325	0.635	1.205	1.36	2.49	0.75	0	1.855	0	0.71	0	0.65	3.01	2.31	1.34
chr6	160131989	160143582	11594	+	FALSE	FALSE	None	None	TRUE	ENSG00000112096	SOD2	FALSE	None	None	FALSE	None	None	Anti004586	3027	Convergent	NONHSAT115861.2	lnc-WTAP-1	283	ENSG00000146457.10	lv2_permissive	coding	coding_mRNA	GWAS_DOID_10871_age_related_macular_degeneration[3.00E-07]	0.52381	10	1.175	0.46	0.435	0.425	0.43	1.1	1.71	3.16	4.415	0.995	0.79	1.295	0.775	1.225	2.615	2.735	1.96	3.69	1.81
chr6	169563255	169594638	31384	+	FALSE	TRUE	ENSG00000223485	RP11-417E7.1	FALSE	None	None	FALSE	None	None	FALSE	None	None	Anti004597	-235	Divergent	None	None	32	ENSG00000226445.1	lv4_stringent	coding	lncRNA_antisense	GWAS_HP_0001626_Abnormality_of_the_cardiovascular_system[0.0000025]	0.904762	7	5.265	5.785	5.05	4.665	3.545	2.67	1.21	1.875	1.66	4.075	4.39	3.435	1.99	1.095	0.755	1.525	8.11	5.68	3.81
chr6	170045186	170048216	3031	+	FALSE	FALSE	None	None	TRUE	ENSG00000184465	WDR27	FALSE	None	None	FALSE	None	None	Anti004598	4142	Convergent	None	None	16746	CATG00000087031.1	lv2_permissive	nonCoding	NA	NA	-0.682647	9	0	0	1.035	0	1.03	1.835	3.8	4.57	4.935	0	0	2.015	4.925	6.055	4.085	3.275	2.23	0	0
chr6	170964957	170973684	8728	+	FALSE	FALSE	None	None	FALSE	None	None	FALSE	None	None	FALSE	None	None	Anti004604	-71176	None	None	None	43202	CATG00000087070.1	lv2_permissive	nonCoding	NA	NA	NA	10	3.76	2.115	2.495	3.81	3.705	3.965	3.88	5.745	6.65	0.6	1.96	2.26	1.495	2.175	0	0	4.93	6.42	4.05
chr6	170988288	171004400	16113	+	FALSE	FALSE	None	None	FALSE	None	None	FALSE	None	None	FALSE	None	None	Anti004605	58576	None	None	None	66533	CATG00000087070.1	lv2_permissive	nonCoding	NA	NA	NA	10	4.305	4.735	4.46	5.245	5.14	4.975	4.985	6.01	7.135	2.335	4.14	3.635	4.09	5.22	0	0	5.01	5.2	4.47
chr6	171008534	171032606	24073	+	FALSE	FALSE	None	None	FALSE	None	None	FALSE	None	None	FALSE	None	None	Anti004606	38330	None	None	None	86779	CATG00000087070.1	lv2_permissive	nonCoding	NA	NA	NA	10	3.2	3.53	3.325	4.12	3.695	3.315	3.31	4.38	5.975	1.83	2.785	2.525	2.59	3.105	1	1.245	3.98	4.45	3.67
chr6	97046	99338	2293	-	FALSE	FALSE	None	None	FALSE	None	None	FALSE	None	None	FALSE	None	None	Anti004607	4213	Convergent	None	None	48845	CATG00000087071.1	lv3_robust	nonCoding	lncRNA_intergenic	__na	NA	5	3.335	4.04	2.81	4.655	4.68	5.62	5.425	5.96	6.665	1.3	3.68	4.79	4.42	5.48	0	0	5.49	5.65	4.16
chr6	122173	127772	5600	-	FALSE	FALSE	None	None	FALSE	None	None	FALSE	None	None	FALSE	None	None	Anti004608	32647	None	None	None	20411	CATG00000087071.1	lv3_robust	nonCoding	lncRNA_intergenic	__na	NA	10	4.915	4.975	5.08	5.955	5.735	5.89	5.665	6.68	7.5	4.59	5.525	6.13	5.965	6.505	0	0.705	6.89	5.89	5.73
chr6	3024007	3024164	158	-	FALSE	TRUE	ENSG00000261015	RP1-90J20.11	FALSE	None	None	TRUE	ENSG00000271361	HTATSF1P2	FALSE	None	None	Anti004615	3775	Convergent	NONHSAT106934.2	lnc-SERPINB6-1	39	ENSG00000271361.1	lv4_stringent	coding	pseudogene	__na	-0.304408	7	7.595	3.03	2.985	0	3.455	2.965	0	0	0	7.355	7.025	4.105	3.08	3.045	6.115	2.945	7.15	0	0
chr6	3061342	3068984	7643	-	FALSE	TRUE	ENSG00000137275	RIPK1	TRUE	ENSG00000137275	RIPK1	FALSE	None	None	TRUE	ENSG00000272277	RP1-40E16.12	Anti004616	325	Convergent	NONHSAT208626.1	lnc-TUBB2A-7	170	ENSG00000272277.1	lv4_stringent	coding	lncRNA_divergent	__na	0.404762	1	4.835	5.205	4.855	4.38	4.19	3.975	3.38	4.985	5.595	3.55	4.95	4.55	3.935	4.225	3.25	4.06	5.74	4.37	5.09
chr6	3179999	3180505	507	-	FALSE	FALSE	None	None	FALSE	None	None	TRUE	ENSG00000216819	TUBB2BP1	FALSE	None	None	Anti004619	30256	None	NONHSAT107003.2	None	10717	ENSG00000230269.2	lv2_permissive	nonCoding	lncRNA_intergenic	__na	NA	2	7.22	8.225	8.94	9.545	9.195	9.06	7.44	7.31	6.8	2.275	8.065	9.3	8.32	6.21	4.965	0	7.79	6.65	7.08
chr6	3752261	3798132	45872	-	FALSE	FALSE	None	None	FALSE	None	None	FALSE	None	None	FALSE	None	None	Anti004623	43798	None	None	None	180	CATG00000087204.1	lv2_permissive	nonCoding	NA	NA	NA	5	0.145	0.145	0.845	0.86	0.505	1.895	2.025	4.025	5.015	0.325	0.9	1.355	2.695	3.62	3.275	3.08	2.55	2.43	1.91
chr6	3977939	4021335	43397	-	FALSE	TRUE	ENSG00000112739	PRPF4B	FALSE	None	None	FALSE	None	None	TRUE	ENSG00000230648	RP3-406P24.3	Anti004624	-165	Divergent	NONHSAT208645.1	lnc-C6orf146-1	65	ENSG00000230648.1	lv4_stringent	nonCoding	lncRNA_divergent	GWAS_DOID_3908_non_small_cell_lung_carcinoma[5.66E-06]	0.809524	4	4.94	5.26	4.91	4.655	4.21	3.875	3.09	3.635	4.175	3.905	4.875	3.875	3.06	2.795	3.58	3.09	6.77	3.51	3.83
chr6	4772737	4775908	3172	-	FALSE	TRUE	ENSG00000153046	CDYL	TRUE	ENSG00000153046	CDYL	FALSE	None	None	TRUE	ENSG00000236336	RP3-430A16.1	Anti004626	-760	Divergent	None	None	103	ENSG00000236336.1	lv3_robust	nonCoding	lncRNA_divergent	__na	-0.190476	3	0	1.91	1.005	4.87	4.95	3.94	3.485	3.72	3.57	1.11	2.235	3.575	3.595	1.07	1.09	0	2.18	0	2.83
chr6	7536989	7543145	6157	-	FALSE	FALSE	None	None	TRUE	ENSG00000096696	DSP	FALSE	None	None	TRUE	ENSG00000261189	RP3-512B11.3	Anti004630	1294	Convergent	NONHSAT208706.1	None	15	ENSG00000261189.1	lv3_robust	nonCoding	lncRNA_intergenic	__na	0.833333	8	4.63	5.6	4.54	4.405	3.825	2.94	1.885	2.155	3.14	5.565	6.105	5.54	5.33	4.605	9.69	8.41	7.41	8.8	7.47
chr6	11909593	12014355	104763	-	FALSE	FALSE	None	None	TRUE	ENSG00000095951	HIVEP1	FALSE	None	None	TRUE	ENSG00000225102	RP11-456H18.1	Anti004633	1419	Convergent	None	None	5151	CATG00000087393.1	lv4_stringent	nonCoding	lncRNA_divergent	__na	-0.714286	5	1.005	0.7	0.755	0.575	0.715	1.09	2.225	3.745	5.105	0.52	0.965	1.095	2.33	3.725	0.74	0.88	0.51	0.31	0.55
chr6	16761723	16763042	1320	-	FALSE	FALSE	None	None	FALSE	None	None	FALSE	None	None	FALSE	None	None	Anti004638	-1534	Divergent	None	None	19	ENSG00000124788.13	lv4_stringent	nonCoding	coding_mRNA	GWAS_HP_0001877_Abnormality_of_erythrocytes[6.80E-19]	NA	7	5.715	5.43	5.41	2.925	3.97	0	3.445	0	0	5.45	5.355	2.59	3.68	3.015	4.395	5.175	6.27	4.88	5.24
chr6	17433091	17435526	2436	-	FALSE	FALSE	None	None	TRUE	ENSG00000112186	CAP2	FALSE	None	None	FALSE	None	None	Anti004639	41562	Internal	None	None	41871	CATG00000087609.1	lv3_robust	nonCoding	lncRNA_divergent	__na	NA	1	0	0	0	0	0	0	0	0	0	0	0	1.265	0	0	1.675	1.13	0	0	0
chr6	20419939	20422101	2163	-	FALSE	TRUE	ENSG00000252949	AL136303.1	TRUE	ENSG00000112242	E2F3	TRUE	ENSG00000240869	RN7SL128P	FALSE	None	None	Anti004646	-447	Divergent	NONHSAT108024.2	lnc-MBOAT1-11	18994	CATG00000087695.1	lv4_stringent	coding	coding_mRNA	GWAS_DOID_9970_obesity[4.00E-06]	-0.380952	1	7.46	6.595	6.81	6.54	6.545	7.205	6.12	7.105	7.82	13.55	13.155	13.9	13.075	14.42	3.645	4.88	15.37	15.39	14.49
chr6	26043886	26045344	1459	-	FALSE	TRUE	ENSG00000196532	HIST1H3C	FALSE	None	None	FALSE	None	None	FALSE	None	None	Anti004651	-294	Divergent	None	None	54	ENSG00000196226.2	lv4_stringent	coding	coding_mRNA	GWAS_DOID_13189_gout[1.43E-47]	0.619048	4	5.49	5.395	5.66	5.74	5.075	5	4.39	3.51	5.565	4.24	5.94	5.995	5.45	3.025	0	2.645	4.03	0	5.76
chr6	26303440	26305799	2360	-	FALSE	FALSE	None	None	FALSE	None	None	FALSE	None	None	FALSE	None	None	Anti004653	32654	None	None	None	3	CATG00000087845.1	lv3_robust	nonCoding	lncRNA_intergenic	GWAS_HP_0001877_Abnormality_of_erythrocytes[4.54E-16]	NA	10	9.46	9.335	10.005	9.325	9.59	10.47	9.5	10.52	10.11	11.465	11.97	12.3	12.125	13.245	0	3.6	13.28	11.54	11.63
chr6	26309012	26313391	4380	-	FALSE	FALSE	None	None	FALSE	None	None	FALSE	None	None	FALSE	None	None	Anti004654	40246	None	None	None	5038	ENSG00000220875.1	lv2_permissive	nonCoding	pseudogene	GWAS_HP_0001877_Abnormality_of_erythrocytes[4.54E-16]	NA	10	4.955	4.985	5.045	5.735	5.58	6.405	5.845	7.44	7.56	5.985	6.74	7.5	7.395	9.185	0	0	13.57	11.09	12.41
chr6	26322521	26322859	339	-	FALSE	FALSE	None	None	FALSE	None	None	TRUE	ENSG00000220875	HIST1H3PS1	FALSE	None	None	Anti004656	-42527	None	None	None	219	ENSG00000220875.1	lv4_stringent	nonCoding	pseudogene	GWAS_HP_0001877_Abnormality_of_erythrocytes[4.54E-16]	NA	3	0	0	0	4.84	6.78	8.32	8.22	9.01	9.165	2.57	3.58	8.225	8.73	10.795	0	5.6	0	0	6.44
chr6	26326692	26331741	5050	-	FALSE	FALSE	None	None	FALSE	None	None	FALSE	None	None	FALSE	None	None	Anti004657	-33645	None	NONHSAT208907.1	None	386	ENSG00000220875.1	lv3_robust	nonCoding	pseudogene	GWAS_HP_0001877_Abnormality_of_erythrocytes[4.54E-16]	NA	10	2.565	3.12	2.935	2.655	2.82	4.19	2.775	4.905	4.63	3.75	5.145	5.22	5.2	6.755	0.805	2.225	13.6	11.9	16.43
chr6	26340611	26342947	2337	-	FALSE	FALSE	None	None	FALSE	None	None	FALSE	None	None	FALSE	None	None	Anti004658	-22439	None	None	None	498	CATG00000087846.1	lv1_raw	nonCoding	lncRNA_intergenic	GWAS_DOID_9255_frontotemporal_dementia[1.30E-23]	NA	6	3.89	3.73	5.225	5.005	5.72	5.39	5.89	6.675	6.47	4.17	5.275	6.52	6.215	7.57	0	2.315	0	2.67	4.14
chr6	26530993	26533216	2224	-	FALSE	FALSE	None	None	FALSE	None	None	FALSE	None	None	FALSE	None	None	Anti004659	-5416	Divergent	None	None	6	CATG00000087850.1	lv3_robust	nonCoding	lncRNA_intergenic	GWAS_HP_0001877_Abnormality_of_erythrocytes[7.48E-09]	NA	10	6.71	6.915	7.26	6.61	6.635	7.075	6.37	8	7.625	8.195	9.45	9.005	8.855	10.365	0	0	9.37	6.68	7.86
chr6	26716996	26721291	4296	-	FALSE	FALSE	None	None	FALSE	None	None	FALSE	None	None	FALSE	None	None	Anti004661	34821	None	None	None	33806	CATG00000087857.1	lv3_robust	nonCoding	lncRNA_intergenic	GWAS_HP_0001877_Abnormality_of_erythrocytes[7.48E-09]	NA	10	2.765	1.525	3.14	3.37	2.935	2.99	3.985	4.61	5.71	2.53	5.25	4.97	5.275	7.31	0	0	9.83	7.39	7.92
chr6	26733276	26735630	2355	-	FALSE	FALSE	None	None	FALSE	None	None	FALSE	None	None	FALSE	None	None	Anti004662	49160	None	None	None	22531	CATG00000087865.1	lv3_robust	nonCoding	lncRNA_intergenic	GWAS_DOID_2351_iron_metabolism_disease[6.00E-08]	NA	10	5.055	4.66	5.215	5.665	4.385	5.845	5.72	6.935	6.49	4.28	5.93	6.045	6.93	8.2	0	0	9.95	7.59	8.76
chr6	26754768	26758618	3851	-	FALSE	FALSE	None	None	FALSE	None	None	FALSE	None	None	FALSE	None	None	Anti004663	72148	None	None	None	455	CATG00000087865.1	lv3_robust	nonCoding	lncRNA_intergenic	GWAS_DOID_2351_iron_metabolism_disease[6.00E-08]	NA	6	2.51	3.485	3.495	3.84	3.53	4.635	5.005	5.185	5.23	4.62	5.06	5.49	5.93	7.305	0	0	9.25	7.17	8.25
chr6	27114620	27115886	1267	-	FALSE	TRUE	ENSG00000265565	MIR3143	FALSE	None	None	FALSE	None	None	FALSE	None	None	Anti004668	480	Convergent	None	None	578	ENSG00000197903.6	lv4_stringent	coding	coding_mRNA	GWAS_HP_0001877_Abnormality_of_erythrocytes[8.01E-07]	-0.738095	3	2.025	3.62	3.57	4.745	4.96	5.065	5.785	6.025	5.725	5.665	5.055	7.615	7.31	8.17	3.25	7.99	10.03	10.17	11.08
chr6	27196110	27198420	2311	-	FALSE	FALSE	None	None	FALSE	None	None	FALSE	None	None	FALSE	None	None	Anti004669	-17059	None	None	None	0	CATG00000087873.1	lv4_stringent	nonCoding	lncRNA_intergenic	GWAS_DOID_1240_leukemia[8.30E-13]	NA	10	8.18	8.26	9.315	8.7	8.835	9.905	8.98	9.73	9.79	9.065	10.29	10.705	10.955	12.03	1.275	2.75	4.65	4.51	7.78
chr6	27203108	27205424	2317	-	FALSE	FALSE	None	None	FALSE	None	None	FALSE	None	None	FALSE	None	None	Anti004670	-10055	None	None	None	61	CATG00000087874.1	lv2_permissive	nonCoding	NA	NA	NA	5	5.51	5.92	5.98	7.02	6.725	7.455	7.195	8.435	8.505	7.37	7.765	8.665	8.765	10.545	0	4.275	13	9.66	10.82
chr6	27245791	27248113	2323	-	FALSE	FALSE	None	None	FALSE	None	None	FALSE	None	None	FALSE	None	None	Anti004671	12220	None	None	None	25202	CATG00000087875.1	lv2_permissive	nonCoding	NA	NA	NA	10	4.74	5.45	6.43	4.295	4.695	7.54	5.715	7.235	5.93	6.235	6.315	8.59	7.865	7.765	0	0	12.88	10.31	10.58
chr6	27298526	27300825	2300	-	FALSE	FALSE	None	None	FALSE	None	None	FALSE	None	None	FALSE	None	None	Anti004672	8151	Convergent	None	None	47	CATG00000087878.1	lv2_permissive	nonCoding	NA	NA	NA	5	4.3	4.365	5.245	5.265	4.995	5.17	5.645	6.85	7.475	5.665	5.96	6.77	6.665	8.485	1.23	1.16	13.04	11.14	13.02
chr6	27471312	27473684	2373	-	FALSE	FALSE	None	None	FALSE	None	None	FALSE	None	None	FALSE	None	None	Anti004675	-17170	None	None	None	8	CATG00000087889.1	lv3_robust	nonCoding	lncRNA_sense_intronic	GWAS_MESH_D003327_Coronary_Disease[4.72E-11]	NA	5	5.57	5.56	6.005	6.855	6.485	6.995	7.3	8.545	9.045	5.925	7.43	8.075	8.05	9.92	0	1.15	12.82	9.39	9.65
chr6	27507453	27509625	2173	-	FALSE	FALSE	None	None	FALSE	None	None	FALSE	None	None	FALSE	None	None	Anti004676	18769	None	None	None	58	CATG00000087888.1	lv2_permissive	nonCoding	lncRNA_intergenic	GWAS_DOID_1240_leukemia[8.30E-13]	NA	6	1.935	2.495	4.675	3.27	2.86	4.67	3.51	4.27	3.65	3.945	4.89	6.175	6.025	7.025	0	1.2	13.61	10.06	9.72
chr6	27518482	27521263	2782	-	FALSE	FALSE	None	None	FALSE	None	None	FALSE	None	None	FALSE	None	None	Anti004677	30407	None	None	None	13	CATG00000087888.1	lv2_permissive	nonCoding	lncRNA_intergenic	GWAS_DOID_1240_leukemia[8.30E-13]	NA	3	1.51	2	2.84	3.86	4.355	4.945	4.94	6.05	5.92	1.175	2.385	5.535	4.5	6.58	0	1.465	4.09	3.33	6.15
[truncated: 1,935 more rows]
[truncated: 23 more columns]
