# Supplementary material for: Widespread activation of antisense transcription of the host genome during herpes simplex virus 1 infection
Source: Genome Biol. 2017 Oct 31;18:209. doi: 10.1186/s13059-017-1329-5 (PMC5663069; doi:10.1186/s13059-017-1329-5)
Supplement: Supplementary file 3 — Oligos. (XLSX 43 kb) [file 13059_2017_1329_MOESM3_ESM.xlsx]

## Sheet: Sheet1
Supplemental Table 2: Oligonucleotides
qPCR oligonucleotides (Fig. 2, S2, 5)
Name	Sequence	Amplicon length	Position	accession number(s)
BBC3_fwd	gacctcaacgcacagtacga	84 bp	exon	NM_014417;NM_001127240;NM_001127241
BBC3_rev	gagattgtacaggaccctcca
BBC3as-2_fwd	ggactcacacgggactgg	68 bp	NA	NA
BBC3as-2_rev	catctcagtgtttgtgtgcaag
BBC3as-3_fwd	ggccacactcaccacaaa	96 bp	NA	NA
BBC3as-3_rev	aatttggcatggggtctg
C1ORF159-2_fwd	caggcgcaagtctgtgtg	98 bp	exon	NM_017891
C1ORF159-2_rev	gtaggctgggagggttcc
C1ORF159as-2_fwd	acagcgtgaggatgttttgtaa	75 bp	NA	NA
C1ORF159as-2_rev	tccctctaaagagaagacacaaatg
C1ORF159as-4_fwd	gctctgcggtctcaggac	141 bp	NA	NA
C1ORF159as-4_rev	cgcacagagctgtcttttctc
EFNB1-2_fwd	ttggtcacctgcaataggc	132 bp	exon	NM_004429
EFNB1-2_rev	gcttccattggatgttgagg
EFNB1as-1_fwd	ttttacacacaggacccctga	94 bp	NA	NA
EFNB1as-1_rev	acaggctgtccttgacacg
EFNB1as-2_fwd	catcctggaccggagaag	65 bp	NA	NA
EFNB1as-2_rev	gggagacaaagacccagatg
FOXO3_fwd	gctaagcaggcctcatctca	94 bp	exon	NM_001455;NM_201559
FOXO3_rev	gtcttgtgtcagtttgagggtct
FOXO3as-2_fwd	cgaccccatacacaaaaagg	138 bp	NA	NA
FOXO3as-2_rev	gcgtcgaactagcttggtg
IER2_fwd	tggtggccttctgaggac	141 bp	NA	NM_004907
IER2_rev	ggcttctctccacggtttt
IER2as-2_fwd	cccctggagaccatcctc	75 bp	NA	NA
IER2as-2_rev	tcagaagcgcggagtctt
IFFO2_fwd	ggaaacgataggtcagatcgag	64 bp	exon	NM_001136265
IFFO2_rev	caggtgtcggttcatgtcac
IFFO2as-1_fwd	ggaccagagagggaatgaga	79 bp	NA	NA
IFFO2as-1_rev	tgtgtctggaaagccaaaga
IFFO2as-2_fwd	cagcaagagacgggttcaa	58 bp	NA	NA
IFFO2as-2_rev	cttgctcaagatcacgcaac
ING1-1_fwd	cacgtggagctgttcgag	121 bp	exon	NM_001267728;NM_005537;NM_198217;NM_198218;NM_198219;
ING1-1_rev	gcttgctgttgggcttgt
ING1as-1_fwd	ctctccaagccagcgatct	106 bp	NA	NA
ING1as-1_rev	ctctgtgtgccgtagggaag
ING1as-2_fwd	actttctcttttccggagagc	64 bp	NA	NA
ING1as-2_rev	cagggcttagttcgtggaat
MEGF6_fwd	tgtctgtgtgaggctggcta	106 bp	exon	NM_001409
MEGF6_rev	ctgctccatgctgacactg
MEGF6as-1_fwd	gcagcccttctgaagccta	61 bp	NA	NA
MEGF6as-1_rev	gcagtctcattgtggggtgt
NFKB2-4_fwd	gaacagccttgcatctagcc	106 bp	exon	NM_002502;NM_001077494;NM_001288724;NM_001261403
NFKB2-4_rev	gtgtttcccgcaaaggtg
NFKB2as-2_fwd	ccgattctctgactctcctga	63 bp	NA	NA
NFKB2as-2_rev	aatttgccaggtatggtggt
RFX1-2_fwd	acgctgtggaagaccttctg	83 bp	exon	NM_002918
RFX1-2_rev	ttctcggcctcgtcatgta
RFX1as-1_fwd	gattggtttgccgatgtaaaa	70 bp	NA	NA
RFX1as-1_rev	ggcaaacctttggtagattga
RFX1as-3_fwd	aaaaaggcgagaaaggaagact	72 bp	NA	NA
RFX1as-3_rev	cgcaagaagccagaaactg
SLC27A4_fwd	tgcctgagctgcacaaaa	91 bp	exon	NM_005094
SLC27A4_rev	agcgggtctttcacaatagc
SLC27A4as-2_fwd	tttctcgtaccatggtgtcttg	67 bp	NA	NA
SLC27A4as-2_rev	tccaaatccgtgtcctttgt
SNX6-1_fwd	ggcttcatgattcctttgttg	89 bp	exon	NM_021249;NM_152233
SNX6-1_rev	ccttgaagcatcaaaatcagg
SNX6as-4_fwd	ggctgtttcaacaactccatt	72 bp	NA	NA
SNX6as-4_rev	cgcagccaagttcattcat
SRSF3-2LE_fwd	CCGATCCTTCTCTAGGTCTCG	120 bp	NA	NA
SRSF3-cE_rev	CCATAGGACCCTCTAGACAT
SRSF2-rt_fwd	CAAGCAACTGGCTATTGAAAAG	165 bp	NA	NA
JMJD6-1_rev	tttttaggcgctccagagtc
ICP4-3xflag construct (Fig. 4)
EYFP_NheI_SalI_fwd	CTAGCGCTACCGGTCGCCACCG
EYFP_NheI_SalI_rev	TCGACGGTGGCGACCGGTAGCG
ICP4Cterm-3xflag fragment	GGCGCGCCGGACTTCTGCGAGGAGGAGGCCCACTCGCACGCCGCCTGCGCGCGCTGGGGCCTGGGTGCACCGCTGCGGCCCGTGTACGTGGCGCTGGGGCGCGAGGCGGTGCGCGCCGGCCCGGCCCGGTGGCGCGGGCCGCGGAGGGACTTTTGCGCCCGCGCCCTGCTGGAGCCCGACGACGACGCCCCCCCGCTGGTGCTGCGCGGCGACGACGACGGCCCGGGGGCCCTGCCGCCGGCGCCGCCCGGGATTCGCTGGGCCTCGGCCACGGGCCGCAGCGGCACCGTGCTGGCGGCGGCGGGGGCCGTGGAGGTGCTGGGGGCGGAGGCGGGCTTGGCCACGCCCCCGCGACGGGACGTTGTGGACTGGGAAGGCGCCTGGGACGAAGACGACGGC…
ChIP-qPCR (Fig. 4)
ChIP_FO-1_fwd	AGGAGGAATGTGGAAGGTGG	178 bp
ChIP_FO-1_rev	TACCTCGCTTCCTTCCCTTC
ChIP_FO-3_fwd	GGGGAAACTGTCAAGATGGC	203 bp
ChIP_FO-3_rev	CTTCGGGGTTTTGTGTGGTT
ChIP_FO-4_fwd	AACCACACAAAACCCCGAAG	119 bp
ChIP_FO-4_rev	GGCCCTTGTCACTTCCAAAA
ChIP_FO-5_fwd	AAAGGGGAGAAGAGCCGAAG	85 bp
ChIP_FO-5_rev	TGTTTATGTTTCGCTCGGGC
ChIP_FO-6_fwd	GAGAAGAGCCGAAGACAGCA	89 bp
ChIP_FO-6_rev	TGCGTGCGTTTGTTTATGTTT
ChIP_FO-9_fwd	GGTCCTCCTGTTCCTGGGA	123 bp
ChIP_FO-9_rev	AGCACCAAAGAAGAGAGAAGGA
ChIP_FO-12_fwd	CTCGAAGTGGAGCTGGACC	159 bp
ChIP_FO-12_rev	GTCGTCTTCATCGTCCTCCT
ChIP_EF-1_fwd	TATCGACGTGCCCTCTCATC	92 bp
ChIP_EF-1_rev	GGACCTCTGGAGCCAAGATT
ChIP_EF-3_fwd	AGCCCACTAAAGCCTTACGT	136 bp
ChIP_EF-3_rev	GTCCCAAGTACCCCAGGAAA
ChIP_EF-4_fwd	CACAGAGCAGGACTTCAGGG	171 bp
ChIP_EF-4_rev	TGTTCCCAGAGAGCTCAACC
ChIP_EF-5_fwd	TTTCCTGGGGTACTTGGGAC	135 bp
ChIP_EF-5_rev	GTCCCTCTCAGTCCTGTTCC
ChIP_EF-6_fwd	GAACAGGACTGAGAGGGACC	98 bp
ChIP_EF-6_rev	GGGGTTTCAGGGAGCTCTTA
ChIP_EF-7_fwd	CACTCAGATTGGTGCCATCG	118 bp
ChIP_EF-7_rev	CCAATAGCAAGCTCAGTGGC
Reporter assays (Fig. 5)
BBC3asprom_full_fwd	ATTAGGATCCGGCTGAACATAGATGAATGGAAGCTC
BBC3asprom_full_rev	ATTAAGATCTCATAGCCGGAGCCCGAGCCAGGGCCA
BBC3asprom_outer_fwd	ATTAGGATCCCTCGAGAGATTTCCTTTGG
BBC3asprom_outer_rev	ATTAAGATCTCCGGGAAACTGTGTGGC
BBC3asprom_inner_fwd	CGGGATCCGGTTCTGGCCTGGTAAATACGGAGT
BBC3asprom_inner_rev	GAAGATCTACTAGGCCGCCGAGGAGTGGAGCTG
BBC3as promoter knockout cells (Fig. 5)
T7_tracrRNA	AAAGCACCGACTCGGTGCCACTTTTTCAAGTTGATAACGGACTAGCCTTATTTTAACTTGCTATTTCTAGCTCTAAAAC
BBC3asprom5	AAGCTAATACGACTCACTATAGGTGCGCGGCTGGGTCGCTCCGGTTTTAGAGCTAGAAATAGC
BBC3asprom6	AAGCTAATACGACTCACTATAGGGCTTTTACTCCGTATTTACCGTTTTAGAGCTAGAAATAGC
BBC3asprom9	AAGCTAATACGACTCACTATAGGTAGAAACACAAGAGCGCACCGTTTTAGAGCTAGAAATAGC
BBC3asivtempl12345fw	CATGCGTTTCTGCGGTTTTG
BBC3asivtempl12345re	CTCTCTGGCCGTCTACCTTC
BBC3asivtempl678fwd	TTGGTCAGGCTTGTCTCGAA
BBC3asivtempl678rev	GGCTCATATATCCCGGGCTA
ivtemplC_fwd_3	CACTCCCTGTAGCTCCACAG
ivtemplC_rev_3	AGGGTCTCACTGTCTCCCA
BBC3aspromg5inpxo1	CACCGTGCGCGGCTGGGTCGCTCCG
BBC3aspromg5inpxo2	AAACCGGAGCGACCCAGCCGCGCAC
BBC3aspromg6inpxo1	CACCGGCTTTTACTCCGTATTTACC
BBC3aspromg6inpxo2	AAACGGTAAATACGGAGTAAAAGCC
BBC3aspromg9inpxo1	CACCGTAGAAACACAAGAGCGCACC
BBC3aspromg9inpxo2	AAACGGTGCGCTCTTGTGTTTCTAC
BBC3asCRIS_wtonly_fwd2	GGATGGGGAGAGTAAGGAGC
BBC3asCRIS_wtonly_rev2	ATCACAAACATCATGCGCCC
BBC3asCRIS_56only_fwd1	CCCATATGGTGAATCTGAAGCC
BBC3asCRIS_56only_rev1	GACGGCAGGTGGGACTTC
BBC3asCRIS_59only_fwd1	ACCTGGTGAGAAAGCTAGCA
BBC3asCRIS_59only_rev1	TAGACGGCAGGTGGGACTT
