# Supplementary material for: Widespread activation of antisense transcription of the host genome during herpes simplex virus 1 infection
Source: Genome Biol. 2017 Oct 31;18:209. doi: 10.1186/s13059-017-1329-5 (PMC5663069; doi:10.1186/s13059-017-1329-5)
Supplement: Supplementary file 4 — qPCR additional data: minus RT values, standard curves. (XLSX 42 kb) [file 13059_2017_1329_MOESM4_ESM.xlsx]

## Sheet: Sheet1
Supplemental Table 3: Additional data RT-qPCR
Background RT-qPCR Fig. 2AB, S2ABC
Sample	Primer pair	Average Ct value (where applicable)
0h-noRT	BBC3as2	38.2973
1h-noRT	BBC3as2	Undetermined
2h-noRT	BBC3as2	Undetermined
4h-noRT	BBC3as2	37.8224
6.5h-noRT	BBC3as2	Undetermined
2h	BBC3as2	24.3312
Background RT-qPCR Fig. 4A
Sample	Primer pair	Average Ct value (where applicable)
EYFP	FOXO3as-2	36.2658
EYFP noRT	FOXO3as-2	39.5213
EYFP-ICP4	FOXO3as-2	34.8182
EYFP-ICP4 no RT	FOXO3as-2	37.0331
EYFP	BBC3as-2	28.8662
EYFP noRT	BBC3as-2	38.1552
EYFP-ICP4	BBC3as-2	28.9182
EYFP-ICP4 no RT	BBC3as-2	Undetermined
Background RT-qPCR Fig. 4A
Dilution	1:1	1:2	1:1	1:8
-LOG2 dilution	0	1	2	3	Slope linear regression	R2 linear regression
BBC3	29.9898	31.0965	31.9725	33.4025	1.11	0.99
C1ORF159	26.1492	27.4185	28.0706	29.1221	0.96	0.99
IER2	32.6329	34.241	34.7866	35.9611	1.05	0.97
