# Supplementary material for: Widespread activation of antisense transcription of the host genome during herpes simplex virus 1 infection
Source: Genome Biol. 2017 Oct 31;18:209. doi: 10.1186/s13059-017-1329-5 (PMC5663069; doi:10.1186/s13059-017-1329-5)
Supplement: Supplementary file 5 — Nanostring probes. (XLSX 34 kb) [file 13059_2017_1329_MOESM5_ESM.xlsx]

## Sheet: Sheet1
Target transcript	Probe A	Probe B
BBC3_1	CTCCAGGAGGCTAGTGGTCACGTTTGGCTCATTTGCCTCAAGACCTAAGCGACAGCGTGACCTTGTTTCA	CGAAAGCCATGACCTCCGATCACTCCGGGCTGGAGCAACCGGCAAACGAGCCCCACTCTCTGG
BBC3as_1	AATGTGGCCCCTTTGGAAAATAGAGGTCGTTAAGCCTGACCACCCCCGGGCTAGGACGCAAATCACTTGAAGAAGTGAAAGCGAG	CGAAAGCCATGACCTCCGATCACTCTAAGGGCGGGCCTCAGTTTCCCTGCCTGTCACATGGAAAAGGCAA
C1ORF159_1	GCTAATGAAGAACGTGCCCAGGAAGAGGGAGGCGGCCACGCGCGCACAATTCTGCGGGTTAGCAGGAAGGTTAGGGAAC	CGAAAGCCATGACCTCCGATCACTCCGCTTGAGGTAGAAGAACCCAGCTACGGAGAGGATGAGGCCGGA
C1orf159as_2	ACGGACTGGTTCTGCTGGTCTATGGAGGATGTGACTGGAGTGACTCACAAGAATCCCTGCTAGCTGAAGGAGGGTCAAAC	CGAAAGCCATGACCTCCGATCACTCAACTACAGCGTCACTTTCCATAACTTCCTCCTGATAAGACACCACTGGCC
EFNB1	AGATGCTGCCGAGCGAGCCAGTCCCATTAGTTTGCCAAAGACGCCTATCTTCCAGTTTGATCGGGAAACT	CGAAAGCCATGACCTCCGATCACTCCGCGGGCCCTGCTCAGTGTACTTAGAAGAGCGGGG
EFNB1as	GAGGAGGAAAGCCCACTAAAGCCTTACGTGGGACTGGACGAGGAGCAGACCTTACAGATCGTGTGCTCATGACTTCCACAGACGT	CGAAAGCCATGACCTCCGATCACTCTGACTCCGGGTCCAAGTGCAAGCAGACAGTGCATTTTGAGGGCGA
FOXO3_1	GCTGGGCAGCAAAGGACATCATCGGATCATTGCGAAGCATCACGTTCCGGCTGGTCAAGACTTGCATGAGGACCCGCAAATTCCT	CGAAAGCCATGACCTCCGATCACTCTTGGTGCTGGTGGTGGAGCAAGTTCTGATTGACCAAACTTCCCTGGTTAG
FOXO3as_1	ACCGTCCGAGGTGAGAGACTCAGTGCAAACCTTTTGGTGCCTGATCGAATCTTACAGATCGTGTGCTCATGACTTCCACAGACGT	CGAAAGCCATGACCTCCGATCACTCCTCCCCCGTTTGCCATGAAACCCATGAAAAGTGAAACACGACTGTGGTCC
IER2	TGAAAGGGCCAGCACAGCCCACAGTACAAAATGAAGTCCGACCCTGAGGACGAACCTAACTCCTCGCTACATTCCTATTGTTTTC	CGAAAGCCATGACCTCCGATCACTCGCCTGGAATTCTCCGAGGTTGGAAACGCAAAACCAACTCTTGAAAAACCT
IER2as	TCTGGGAGATGGCGTCCCTGGGAGCCCTCAGGTCGCCTACGTATATATCCAAGTGGTTATGTCCGACGGC	CGAAAGCCATGACCTCCGATCACTCCGTCTCCTGTGTATGCAGGGTCGTTCTGCAGCGTC
IFFO2	TCATCTCATCGGTGATGTTCATGGAGCCGACCTCATCGCCAATTTGGTTTTACTCCCCTCGATTATGCGGAGT	CGAAAGCCATGACCTCCGATCACTCTCGTCGTCAAAGTCAAAGGTCTCCCGCAGCTGGTTAAACATGCGCT
IFFO2as	CAGCCAACAGAACAGCTCCTGGACTGCTGAGGGAGACTCGAGGAAAATGGCAGCAAGAAGGAGTATGGAACTTATAGCAAGAGAG	CGAAAGCCATGACCTCCGATCACTCAGGCCTGTCAATATTCTGGAGTCTTCAAAAGACCAGAAAGGACCCCTCCC
ING1_1	CATAATTGTGACATTAGCTTCACAACAGCATCTGCTGACTGCACTTCCAACTTTCGGGTTATATCTATCATTTACTTGACACCCT	CGAAAGCCATGACCTCCGATCACTCTTCACGTAACATTTTTACAGCTCACATACAGCAGGAAGCACACCTTTGCA
ING1as_2	TTGTTGGCTGTTGGGGAAACTTTCCTGCGAGGTCAGTCAAGGCCCGAAGCAATACTGTCGTCACTCTGTATGTCCGT	CGAAAGCCATGACCTCCGATCACTCTCAGAGAGAGGTGGCGAGTTCGTGTCCGCCGGGAA
MEGF6	ACAAACTTCTCTGTGAGCGTGTGTTCGCCCCGCAACTCTGCCCAGCAGACCTGCAATATCAAAGTTATAAGCGCGT	CGAAAGCCATGACCTCCGATCACTCTCAAGCTGCAGTCATGGCCAAAGGAGTCATCCAGGCAG
MEGF6as	ACTTCATCATTTCTGCCTCTTTCGATGGAGAGTGCAGCTAACGTATCATACCGGGAATCGGCATTTCGCATTCTTAGGATCTAAA	CGAAAGCCATGACCTCCGATCACTCGTCCAGAAAATGTTTCCCAGGTGGCTAAAGCTTCATCTTTAAGTCTTCAG
NFKB2_1	TTACAGGCCGCTCAATCTTCATCTTGTGATAGGGGGGTGTCCGGAACACACACCGTGTGGACGGCAACTCAGAGATAACGCATAT	CGAAAGCCATGACCTCCGATCACTCGGAATCAGACACGTCCCCTCCTCGCTTGCGTTTCAGTTGCAGAAACACTG
NFKB2as_1	GGGAGATTACTCATGGCACCTGCTAAGGAGAAACGCTACTGACCAGAGAGCCGATCTTCATAACGGACAAACTGAACGGGCCATT	CGAAAGCCATGACCTCCGATCACTCCGAGATAGTTTATGTTCTACCATAAGCCTAAGGGAGGAGGACTCCAGGCA
POLR1B	AGCCAGCAGCCTTTAACATCTCACCAAAGTATTCTAAGGCCGAGTTCTCCCAAAGACGCCTATCTTCCAGTTTGATCGGGAAACT	CGAAAGCCATGACCTCCGATCACTCTTCTAGCCCACTGATGCCACTATATAACCTCTCGGTGCCATAGAAATTGT
PPIA	ATTCTGTGAAAGCAGGAACCCTTATAACCAAATCCTTTCTCTCCAGTGCTCAAACTGGAGAGAGAAGTGAAGACGATTTAACCCA	CGAAAGCCATGACCTCCGATCACTCTGCCATTATGGCGTGTGAAGTCACCACCCTGACACATAAACCCTGGAATA
RFX1	GGCTCGAACTTGGAGAGGAGCACCAGGATGGCTTTGGGCAGATAAGGTTGTTATTGTGGAGGATGTTACTACA	CGAAAGCCATGACCTCCGATCACTCTACAGCACGTTGTCACAGTGCTTGGTCCATTGGAGCACG
RFX1as	AATGAATGTGTAACCTGTGGATACAGGGAGGGCTGACTATATGCTGTACACATTCGCAACCATGTGAAGTAATGTGAGCGTACTT	CGAAAGCCATGACCTCCGATCACTCCCAGAGCACGGCCTATTTGAATGTTTGATTTGCAGTTAGTTGAATCTTCC
RS1	CTGTTGCGCGCGGCGCCCGAGATCCGGAAGCAGGCCCGTCTCAGATGAGTGGGTTAATCAATCAAGTATG	CGAAAGCCATGACCTCCGATCACTCCGGCCCGCGCCACGCTGCCGGTGATGAAGGAGCTG
SDHA	TAAACCCTGCCTCAGAAAGGCCAAATGCAGCTCGCAAGCCTGCCGATTGCTGCATTCCGCTCAACGCTTGAGGAAGTA	CGAAAGCCATGACCTCCGATCACTCTGCAACAGTGTGTGACCTGGTAGGAAACAGCTTGGTAACACATGCTGTAT
SLC27A4	CTCTGGAAGGGTTGGGAAGGCAATGAGTCACTTGGCAGTTTTGGATGCATAAAATTGGTTTTGCCTTTCAGCAATTCAACTT	CGAAAGCCATGACCTCCGATCACTCCCTGCCCAGCCCAGAAGACGGAACTTGGACATGAGACTTTCACAGAAAGC
SLC27A4as	TGAACCTTATTTGTTAGATAGGTCCTGGAGTCCTTAAAACACGCAGGTGACACCAGTTAGCGTGGCGTATACCATGTTGTTAACA	CGAAAGCCATGACCTCCGATCACTCGTTTATGGCTGTGTCGCAGCAAAGTTGGGTGTGACTTATGATTTTCGTTC
SNX6	GATCTACATTTATTGCTTTAAGTCCGCGGTCCTCTTCTGAGAGGAAGTCCTTCCTTCCTGTGTTCCAGCTACAAACTTAGAAAC	CGAAAGCCATGACCTCCGATCACTCCTCACTAAGAGCATCAGAAATGTCCACCTGCAGAGCAGCATCACTTTGAA
SNX6as	GTGGTGACAGTGGTGGCTGGGTGTGACTACTGGAAACATGCAGTATATATCCTGAATCAATAGAACAATATCAGTTATGGCGGTG	CGAAAGCCATGACCTCCGATCACTCAGTAACTGGCATGTAGTATTCACTATGTGTTAGCTCTGATGGTTGTGGTG
TBP	GCACGAAGTGCAATGGTCTTTAGGTCAAGTTTACAACCAAGATTCACTGTCTGAGGCTGTTAAAGCTGTAGCAACTCTTCCACGA	CGAAAGCCATGACCTCCGATCACTCTCCTCATGATTACCGCAGCAAACCGCTTGGGATTATATTCGGCGTTTCGG
UL56	AACAGCCCTGTCGCCGGTATGGGGCATGATCAGACGAGCTTGAGCTCTAGGCCCAAAACGACCTTAATGGTCA	CGAAAGCCATGACCTCCGATCACTCCACCACAATCGCGACCACCCCAAATACAGCATGGCGCCACACCACGCCAC
UL6	TGTTCCCGGAGGGAGTGACACGCGACGATCTCGGGAAACAGCCGCTGGACCTAGCCCAGATCCTACGAGATGAGCTACGTAACTA	CGAAAGCCATGACCTCCGATCACTCCTTGACGGACGCGGTATTGCGCAGCCGGCAGACGTGCGCG
