# Supplementary material for: Widespread activation of antisense transcription of the host genome during herpes simplex virus 1 infection
Source: Genome Biol. 2017 Oct 31;18:209. doi: 10.1186/s13059-017-1329-5 (PMC5663069; doi:10.1186/s13059-017-1329-5)
Supplement: Supplementary file 6 — Nanostring counts. (XLSX 50 kb) [file 13059_2017_1329_MOESM6_ESM.xlsx]

## Sheet: Sheet1
Supplementary Table S6
Normalized Nanostring counts of the experiments shown in the paper. Raw nanostring counts are divided by the slope of the positive controls (which is in the range of 330 to 470) and multiplied by 400.
Figure 2, S2
	HeLa_0h-1-100	HeLa_0h-2-100	HeLa_1h-1-100	HeLa_1h-2-100	HeLa_2h-1-100	HeLa_2h-2-100	HeLa_4h-1-100	HeLa_4h-2-100	HeLa_6.5h-1-100	HeLa_6.5h-2-100	HeLa_9h-1-100	HeLa_9h-2-100
Endogenous,BBC3_1,NM_014417.4	288.165	241.342	444.252	439.034	299.369	316.387	95.2864	62.9621	45.3533	25.3678	43.5643	47.216
Endogenous,BBC3as_1,BBC3as.1	25.9441	27.3012	71.046	83.5119	202.562	240.378	1589.5	1431.85	1862.32	1621.08	1787.08	1508.43
Endogenous,C1ORF159_1,NM_017891.4	277.046	228.238	290.176	274.396	235.102	228.027	125.652	125.924	52.9122	47.4623	42.6172	29.8206
Endogenous,C1orf159as_2,C1orf159as.1	12.0455	5.46024	8.55976	19.0884	27.6591	38.9546	242.928	268.132	639.671	526.177	1075.85	883.435
Endogenous,EFNB1,NM_004429.4	123.235	135.414	146.372	152.707	147.244	132.065	293.189	224.71	200.31	149.752	159.104	120.525
Endogenous,EFNB1as,EFNB1as.1	10.1923	10.9205	10.2717	13.1233	20.3376	12.3514	126.7	128.095	351.488	308.505	477.313	369.03
Endogenous,FOXO3_1,NM_001455.2	794.076	659.597	881.655	993.792	750.05	757.239	1116.21	906.438	615.104	517.176	421.437	382.698
Endogenous,FOXO3as_1,FOXO3as.1	11.1189	13.1046	18.8315	22.6675	30.9131	22.8027	387.428	413.596	1428.63	1261.02	1524.75	1422.69
Endogenous,IER2,NM_004907.2	2114.45	2047.59	12317.5	11388.6	7512.7	6807.55	3829.26	3698.48	5406.49	5136.57	6187.07	5557.81
Endogenous,IER2as,IER2as.1	93.5842	67.7069	211.426	236.219	312.385	266.031	451.302	414.682	429.912	356.786	377.873	349.15
Endogenous,IFFO2,NM_001136265.1	663.429	588.614	805.474	811.259	827.332	810.445	918.31	833.706	622.663	574.458	566.335	449.794
Endogenous,IFFO2as,IFFO2as.1	9.26576	10.9205	8.55976	10.7372	12.2025	10.4512	15.7066	8.68443	10.3935	10.6381	20.8351	11.1827
Endogenous,ING1_1,NM_198219.1	622.659	492.513	701.044	691.956	694.731	610.922	1013.6	986.769	1070.53	847.775	971.672	923.196
Endogenous,FOXO3as_2,FOXO3as.1	32.4302	56.7865	53.0705	50.1071	54.5047	49.4058	380.099	322.41	544.24	461.53	553.077	469.674
Endogenous,ING1as_2,ING1as.1	88.9513	96.1002	138.668	125.268	238.356	209.975	1979.03	1970.28	3132.21	2905.02	3062.76	2762.13
Endogenous,MEGF6,NM_001409.3	686.593	495.79	766.955	960.387	632.092	599.52	262.823	200.828	100.155	60.5554	57.77	52.1861
Endogenous,MEGF6as,MEGF6as.1	5.55946	8.73638	6.84781	8.35119	43.9292	35.1541	89.0038	59.7055	97.3206	78.5583	107.964	100.645
Endogenous,NFKB2_1,NM_001077493.1	5060.03	4586.6	5858.3	6228.8	5147.85	5305.42	3154.92	2650.92	1436.19	1128.46	913.902	615.05
Endogenous,NFKB2as_1,NFKB2as.1	23.1644	37.1296	54.7825	54.8793	28.4726	29.4534	52.3552	66.2188	116.218	103.108	161.945	103.13
Endogenous,RFX1,NM_002918.4	428.078	416.07	417.716	478.404	360.382	389.546	209.421	194.314	80.3131	84.2865	66.2934	45.9734
Endogenous,RFX1as,RFX1as.1	9.26576	7.64433	17.9755	3.57908	9.76203	14.2517	16.7537	17.3689	21.7318	25.3678	58.717	63.3688
Endogenous,SLC27A4,NM_005094.3	2238.61	1948.21	1983.3	2110.47	1575.76	1593.34	1095.27	950.945	444.084	412.431	344.726	272.113
Endogenous,SLC27A4as,SLC27A4as.1	1273.12	1189.24	1353.3	1288.47	1190.15	1312.1	1587.41	1653.3	1601.54	1554.8	1617.56	1689.83
Endogenous,SNX6,NM_021249.3	2204.32	1917.64	2416.42	2250.05	2010.98	1936.33	1344.48	1340.66	795.573	629.285	523.718	400.093
Endogenous,SNX6as,SNX6as.1	1.85315	25.1171	11.9837	13.1233	12.2025	11.4013	10.471	9.76999	41.5739	27.0044	112.699	113.07
Endogenous,RS1,HHV1gp084.1	40.7694	49.1421	3076.38	2722.49	12185.5	13027	23024.8	19924.3	14873	12993.2	11496.2	9804.76
Endogenous,UL56,HHV1gp081.1	23.1644	52.4183	60.7743	59.6514	497.05	509.26	12737	11155.2	23333.3	21321.2	32986.7	30552.4
Endogenous,UL6,HHV1gp011.1	35.2099	61.1547	71.046	66.8095	117.958	107.363	389.523	312.64	2590.81	2302.74	7720.34	7324.68
Housekeeping,POLR1B,NM_019014.3	3062.33	2581.6	3094.35	3317.81	2812.28	2893.09	2538.18	2237.33	1428.63	1148.92	851.397	731.847
Housekeeping,SDHA,NM_004168.1	6762.15	5741.99	6854.66	6748.95	5910.1	6041.76	5096.25	4422.55	2998.04	2607.97	2180.11	1829
Housekeeping,PPIA,NM_021130.3	144367	131586	164314	156699	138723	135157	96106.3	91818.3	56175.7	48806	39532.7	31909.3
Housekeeping,TBP,NM_001172085.1	824.653	764.433	872.24	812.452	764.693	676.479	436.642	421.195	218.263	198.032	187.516	171.468
	NHDF_0h-1-100	NHDF_0h-2-100	NHDF_1h-1-100	NHDF_1h-2-100	NHDF_2h-1-100	NHDF_2h-2-100	NHDF_4h-1-100	NHDF_4h-2-100	NHDF_6.5h-1-100	NHDF_6.5h-2-100	NHDF_9h-1-100	NHDF_9h-2-100
Endogenous,BBC3_1,NM_014417.4	433.524	305.517	231.553	293.512	270.919	363.925	497.434	189.665	207.668	469.398	153.685	104.481
Endogenous,BBC3as_1,BBC3as.1	14.2139	9.52037	14.9926	20.4046	16.7826	5.16206	54.1208	270.949	441.072	357.392	499.977	326.502
Endogenous,C1ORF159_1,NM_017891.4	146.581	163.577	114.944	167.945	159.035	117.007	176.689	135.475	97.6216	156.466	79.8366	67.4772
Endogenous,C1orf159as_2,C1orf159as.1	8.8837	12.9823	14.9926	10.2023	11.1884	4.30172	11.1425	18.758	58.5729	27.3602	97.7999	78.3606
Endogenous,EFNB1,NM_004429.4	95.0556	100.397	73.2973	83.9726	90.3064	68.8274	116.201	127.138	236.067	229.997	232.524	156.721
Endogenous,EFNB1as,EFNB1as.1	11.5488	4.32744	5.83047	4.70875	5.5942	6.0224	15.122	20.8423	47.9233	33.3452	58.8795	23.9435
Endogenous,FOXO3_1,NM_001455.2	970.988	1460.94	1050.32	1396.14	1456.09	828.51	1372.92	1636.12	1624.07	1386.82	1257.43	955.564
Endogenous,FOXO3as_1,FOXO3as.1	8.8837	6.92391	13.3268	13.3414	12.7867	7.74309	13.5302	83.369	225.417	135.946	275.436	217.668
Endogenous,IER2,NM_004907.2	1335.22	1585.57	2700.34	3194.88	4151.7	1887.59	1738.23	2426.04	2174.3	2060.56	2029.85	1356.07
Endogenous,IER2as,IER2as.1	43.5301	61.4497	79.1278	98.0989	80.7163	44.7378	81.1812	139.643	139.333	136.801	134.724	91.4207
Endogenous,IFFO2,NM_001136265.1	334.915	464.767	360.656	452.04	752.82	375.11	549.963	1020.23	1147.5	1066.19	1363.21	981.684
Endogenous,IFFO2as,IFFO2as.1	7.99533	4.32744	9.16217	7.06312	4.79503	9.46377	7.16305	13.5475	29.2865	22.2301	36.9244	15.2368
Endogenous,ING1_1,NM_198219.1	281.613	353.985	219.059	323.334	298.091	201.32	372.478	330.35	460.596	510.438	441.097	296.029
Endogenous,FOXO3as_2,FOXO3as.1	47.0836	35.485	43.3121	41.5939	43.1553	30.112	51.7331	96.9165	168.619	86.3556	144.704	124.071
Endogenous,ING1as_2,ING1as.1	39.0883	54.5258	55.8059	62.7833	50.3478	39.5758	84.3648	244.897	529.819	403.563	551.871	400.51
Endogenous,MEGF6,NM_001409.3	620.082	825.676	619.696	835.802	757.615	442.216	728.243	501.256	559.105	630.139	412.157	339.563
Endogenous,MEGF6as,MEGF6as.1	6.21859	2.59647	5.83047	3.92395	6.39337	7.74309	3.97947	10.4211	9.76216	10.2601	20.9571	8.70673
Endogenous,NFKB2_1,NM_001077493.1	800.421	669.888	588.877	671.781	611.366	730.431	942.339	525.225	718.85	999.502	460.059	400.51
Endogenous,NFKB2as_1,NFKB2as.1	10.6604	11.2514	6.66339	13.3414	11.1884	11.1845	12.7343	20.8423	38.1612	32.4902	56.8836	34.8269
Endogenous,RFX1,NM_002918.4	254.074	266.57	214.894	244.07	195.797	202.181	270.604	172.991	168.619	235.127	132.728	119.718
Endogenous,RFX1as,RFX1as.1	9.77207	7.7894	11.6609	10.9871	10.3892	6.88274	10.3466	13.5475	12.4246	10.2601	14.9694	17.4135
Endogenous,SLC27A4,NM_005094.3	697.37	962.423	748.799	852.283	947.817	625.469	884.238	868.08	644.302	741.29	452.075	396.156
Endogenous,SLC27A4as,SLC27A4as.1	51.5254	74.432	44.145	57.2897	51.9461	38.7154	46.9578	105.253	233.404	93.1956	396.189	309.089
Endogenous,SNX6,NM_021249.3	4082.95	4396.68	3047.67	3820.36	3485.99	2665.34	4242.91	2710.54	3130.1	3622.66	2353.18	1948.13
Endogenous,SNX6as,SNX6as.1	4.44185	10.3859	3.3317	3.92395	4.79503	7.74309	10.3466	6.25268	10.6496	13.6801	23.951	4.35337
Endogenous,RS1,HHV1gp084.1	23.986	25.9647	1964.87	1837.2	3149.53	1177.81	3111.15	13095.2	12107.7	8558.61	15308.7	11754.1
Endogenous,UL56,HHV1gp081.1	38.1999	36.3505	1413.47	1114.4	1291.46	886.153	1573.48	13893.5	29061.1	15354.2	44929.1	32101.7
Endogenous,UL6,HHV1gp011.1	40.865	41.5434	1497.6	1323.16	1632.71	985.953	630.348	5686.81	5891.02	2771.93	10106.3	7920.95
Housekeeping,POLR1B,NM_019014.3	440.631	498.521	369.818	444.976	465.118	336.394	567.473	477.288	521.832	537.799	338.308	326.502
Housekeeping,SDHA,NM_004168.1	1743.87	1691.16	1395.15	1662.19	1646.29	1532.27	2084.45	1371.42	1360.49	1770.72	1063.82	803.196
Housekeeping,PPIA,NM_021130.3	70861.7	74184.5	60154.6	70248.2	66321.6	60279.9	74171	50737.4	58708.7	65806.4	43790.4	36498.6
Housekeeping,TBP,NM_001172085.1	525.026	746.051	517.246	665.503	615.362	414.685	643.878	527.309	528.044	515.568	340.304	306.912
	WI38_0h-1-100	WI38_0h-2-100	WI38_1h-1-100	WI38_1h-2-100	WI38_2h-1-100	WI38_2h-2-100	WI38_4h-1-100	WI38_4h-2-100	WI38_6.5h-1-100	WI38_6.5h-2-100	WI38_9h-1-100	WI38_9h-2-100
Endogenous,BBC3_1,NM_014417.4	297.083	220.182	172.438	261.384	301.754	243.583	212.168	298.952	187.889	338.663	121.088	122.729
Endogenous,BBC3as_1,BBC3as.1	7.04943	17.7158	8.21132	7.44684	14.7597	9.5315	69.2432	45.4927	217.116	231.115	317.294	313.505
Endogenous,C1ORF159_1,NM_017891.4	108.763	124.854	127.275	114.681	150.877	113.319	113.63	137.561	111.898	115.557	79.6038	83.8443
Endogenous,C1orf159as_2,C1orf159as.1	11.0777	11.8105	10.6747	8.9362	10.6598	8.47244	12.4283	14.0811	43.4233	56.0625	88.5733	128.804
Endogenous,EFNB1,NM_004429.4	302.118	235.367	287.396	294.15	325.533	284.886	297.391	360.692	410.851	446.212	409.231	274.62
Endogenous,EFNB1as,EFNB1as.1	10.0706	11.8105	8.21132	8.9362	12.2997	9.5315	10.6528	9.74843	64.2999	52.6301	80.725	92.3502
Endogenous,FOXO3_1,NM_001455.2	1487.43	1087.41	1244.84	1428.3	1740	1223.21	1534	1496.93	1336.94	1533.14	1107.73	906.49
Endogenous,FOXO3as_1,FOXO3as.1	12.0847	11.8105	18.886	13.4043	18.0396	13.7677	23.9688	20.58	156.157	135.008	234.327	258.824
Endogenous,IER2,NM_004907.2	703.936	550.877	615.028	595.747	896.241	374.906	761.675	622.816	1013.77	883.271	1113.33	1190.83
Endogenous,IER2as,IER2as.1	64.4519	70.0195	59.1215	70.0003	60.6787	55.0709	77.2328	110.482	120.249	151.026	124.451	182.27
Endogenous,IFFO2,NM_001136265.1	342.401	344.192	305.461	329.15	373.912	259.469	428.775	424.598	1182.45	919.883	1691.86	1136.15
Endogenous,IFFO2as,IFFO2as.1	10.0706	5.90526	9.85358	5.21279	5.73988	3.17717	5.3264	6.49895	35.9077	26.3151	66.1497	43.7448
Endogenous,ING1_1,NM_198219.1	150.052	179.689	101.82	189.15	138.577	149.327	181.985	243.711	305.633	377.564	346.445	356.034
Endogenous,FOXO3as_2,FOXO3as.1	36.2542	28.6827	28.7396	30.532	48.379	36.0079	41.7235	38.9937	119.414	132.719	130.057	133.665
Endogenous,ING1as_2,ING1as.1	40.2824	53.991	27.0974	45.4257	52.4789	38.126	76.3451	92.0685	318.994	342.096	460.805	531.014
Endogenous,MEGF6,NM_001409.3	31.2189	21.0902	30.3819	28.298	36.8992	28.5945	34.6216	35.7442	27.5571	27.4592	33.6354	14.5816
Endogenous,MEGF6as,MEGF6as.1	3.02118	6.74887	5.74792	3.72342	7.37984	6.35433	7.9896	5.41579	5.01038	11.4413	7.84827	12.1513
Endogenous,NFKB2_1,NM_001077493.1	957.715	1236.73	907.351	1058.2	960.2	992.335	839.796	1217.47	772.433	1141.84	598.711	709.638
Endogenous,NFKB2as_1,NFKB2as.1	9.06355	13.4977	5.74792	15.6384	14.7597	10.5906	8.87734	19.4969	27.5571	21.7385	45.9684	21.8724
Endogenous,RFX1,NM_002918.4	195.37	190.656	161.763	178.724	168.096	121.791	129.609	158.141	126.93	140.728	100.906	82.6291
Endogenous,RFX1as,RFX1as.1	13.0918	14.3414	11.4958	7.44684	13.1197	8.47244	15.0915	12.9979	10.8558	9.15307	8.96945	15.7967
Endogenous,SLC27A4,NM_005094.3	889.235	733.94	707.816	761.067	810.963	598.366	658.698	805.87	648.009	668.174	449.594	439.879
Endogenous,SLC27A4as,SLC27A4as.1	61.4307	52.3038	53.3736	49.8938	71.3385	34.9488	92.3243	72.5716	194.57	144.161	415.958	421.652
Endogenous,SNX6,NM_021249.3	5455.25	4656.72	4088.42	5222.47	6735.34	4613.25	5295.33	5083.26	4999.52	5123.43	3207.7	2813.04
Endogenous,SNX6as,SNX6as.1	10.0706	11.8105	8.21132	11.9149	11.4798	11.6496	8.87734	8.66527	8.35063	3.4324	14.5754	20.6573
Endogenous,RS1,HHV1gp084.1	27.1907	46.3985	867.936	116.915	1827.74	243.583	3536.73	1651.82	5826.23	4101.72	9038.96	7796.3
Endogenous,UL56,HHV1gp081.1	31.2189	43.8677	707.816	82.6599	1008.58	133.441	2917.98	1147.06	12852.5	9687.38	31380.7	32478.1
Endogenous,UL6,HHV1gp011.1	20.1412	31.2135	698.783	107.234	1219.31	141.913	1567.74	341.195	2424.19	1488.52	7048.86	7298.1
Housekeeping,POLR1B,NM_019014.3	400.81	334.913	346.518	333.618	403.431	260.528	458.071	362.858	425.882	340.952	311.688	235.736
Housekeeping,SDHA,NM_004168.1	1691.86	1598.64	1375.4	1654.69	1684.24	1425.49	1537.55	1789.38	1379.52	1582.34	1034.85	975.753
Housekeeping,PPIA,NM_021130.3	70862.9	59691.2	55645.6	63977.3	84346.7	59011.6	70444.3	64936.4	65539.9	61469.7	48160.3	39670.5
Housekeeping,TBP,NM_001172085.1	465.262	424.335	353.087	452.768	443.611	364.315	410.133	450.594	364.923	397.014	255.629	244.242
Figure 3, S3
	mock-9h-1-100	mock-9h-2-100	mock-9h-3-100	mock+PAA-9h-1-100	mock+pAA-9h-2-100	mock+pAA-9h-3-100	WT+PAA-4h-1-100	WT+PAA-4h-2-100	WT+PAA-6.5h-1-100	WT+PAA-6.5h-2-100	WT+PAA-9h-1-100	WT+PAA-9h-2-100	WT-4h-1-100	WT-4h-2-100	WT-6.5h-1-100	WT-6.5h-2-100	WT-9h-1-100	WT-9h-2-100
Endogenous,BBC3_1,NM_014417.4	377.441	403.202	423.137	594.93	607.637	498.962	289.102	201.911	137.182	181.491	62.1063	73.3185	208.51	250.543	86.3732	78.3719	20.8938	24.9811
Endogenous,BBC3as_1,BBC3as.1	17.4361	16.7052	19.4099	25.1734	24.5097	23.8037	981.95	622.94	1070.47	1262.8	1043.94	1601.82	422.036	518.848	296.747	267.771	114.418	143.225
Endogenous,C1ORF159_1,NM_017891.4	128.207	172.367	156.25	159.431	153.186	138.245	94.7059	68.8332	59.9703	64.9547	35.589	41.0087	83.1175	75.7238	22.2347	26.124	11.9393	17.4868
Endogenous,C1orf159as_2,C1orf159as.1	5.12827	13.6679	9.70497	11.7476	9.19115	13.7329	368.024	252.388	1075.72	1234.14	1619.65	2640.71	124.676	146.773	177.022	166.177	109.443	144.058
Endogenous,EFNB1,NM_004429.4	221.541	277.913	293.09	311.311	371.731	318.603	520.051	409.557	639.434	834.858	399.853	659.867	390.509	394.511	124.856	129.168	40.7926	74.1107
Endogenous,EFNB1as,EFNB1as.1	9.23089	6.07461	16.4984	15.9431	7.14867	10.9863	154.52	107.839	245.129	293.251	290.992	375.291	71.653	91.6164	56.4419	60.2302	35.8179	40.8025
Endogenous,FOXO3_1,NM_001455.2	790.78	943.842	977.29	915.471	1021.24	786.438	994.412	710.129	642.432	817.665	438.931	654.896	750.207	951.689	437.852	455.718	232.816	247.313
Endogenous,FOXO3as_1,FOXO3as.1	13.3335	14.4272	17.4689	22.656	19.4035	10.9863	1361.6	1115.1	2727.9	3402.48	2661.5	3979.08	315.99	345.899	196.691	197.381	74.6206	93.2629
Endogenous,IER2,NM_004907.2	1099.5	1456.39	1336.37	1256.99	1385.82	1034.55	3884.6	3068.81	4808.87	5731.29	3980.38	4947.14	2011.3	2171.68	889.387	927.401	263.659	326.42
Endogenous,IER2as,IER2as.1	32.8209	40.2443	54.3478	36.0818	57.1894	39.3677	157.012	129.636	182.16	233.073	134.68	233.625	118.227	141.164	58.1522	68.9382	31.8381	36.639
Endogenous,IFFO2,NM_001136265.1	511.802	667.448	788.044	774.5	905.839	715.942	1469.6	1138.04	2413.06	3000.33	1837.37	3115.42	1182.99	1285.43	1255.4	1210.41	549.207	766.088
Endogenous,IFFO2as,IFFO2as.1	5.12827	12.9085	7.76398	9.23023	13.2761	14.6484	50.6759	53.9193	122.19	157.611	162.593	229.897	25.0785	27.111	17.1036	15.9646	14.9241	10.8252
Endogenous,ING1_1,NM_198219.1	318.979	350.049	334.821	297.046	358.455	275.574	593.158	495.599	500.752	645.726	376.824	605.189	351.1	392.642	198.402	181.416	52.7319	87.434
Endogenous,FOXO3as_2,FOXO3as.1	16.4105	44.8002	125.194	95.6588	151.143	171.204	329.809	369.405	667.92	873.067	587.567	985.451	136.857	152.382	77.8214	81.2746	46.7622	66.6164
Endogenous,ING1as_2,ING1as.1	46.1545	56.1901	63.0823	55.3814	69.4442	45.7763	1344.16	985.462	1809.61	2191.26	1577.78	2573.6	641.294	742.28	460.942	392.585	159.191	211.507
Endogenous,MEGF6,NM_001409.3	638.983	835.259	825.893	974.209	912.987	772.705	534.174	337.283	199.401	279.878	90.717	149.122	330.32	393.577	102.622	115.381	18.9039	30.8101
Endogenous,MEGF6as,MEGF6as.1	4.10262	4.55596	14.5575	15.104	4.08496	20.1416	52.3375	40.1527	52.474	73.5516	55.128	62.1344	18.6298	34.5899	33.352	31.9293	10.9443	18.3195
Endogenous,NFKB2_1,NM_001077493.1	848.216	1015.98	1155.86	1051.41	1188.72	937.499	743.524	590.818	506.749	781.366	315.416	462.28	620.515	723.583	284.775	309.859	132.327	159.879
Endogenous,NFKB2as_1,NFKB2as.1	14.3592	10.6306	19.4099	22.656	21.446	25.6348	91.3829	56.2138	129.686	179.581	103.976	181.432	58.7555	100.03	112.029	108.124	74.6206	96.5937
Endogenous,RFX1,NM_002918.4	216.413	312.083	314.441	262.642	265.522	242.615	186.919	151.433	88.4563	140.417	57.9193	83.26	116.078	164.536	55.5867	60.9559	15.9191	23.3157
Endogenous,RFX1as,RFX1as.1	11.2822	9.11191	12.6165	15.9431	15.3186	15.564	22.4303	18.3555	53.9733	56.3577	63.5019	109.356	15.7637	15.8926	45.3245	37.0089	52.7319	64.951
Endogenous,SLC27A4,NM_005094.3	694.368	864.113	861.801	734.223	935.455	693.969	535.836	369.405	296.853	331.46	175.851	236.111	416.304	454.343	120.58	140.053	48.7521	54.9585
Endogenous,SLC27A4as,SLC27A4as.1	33.8466	44.0409	41.7314	52.8641	45.9557	32.0434	134.582	108.986	166.418	200.595	212.138	248.537	189.164	187.907	306.154	355.576	448.718	576.232
Endogenous,SNX6,NM_021249.3	3350.81	3562.76	4205.16	3353.93	4222.82	2793.27	1895.78	1440.91	1346.33	1662.08	778.771	1086.11	1749.77	2077.26	698.682	745.984	207.943	256.473
Endogenous,SNX6as,SNX6as.1	11.2822	9.87124	15.528	9.23023	12.2549	15.564	94.7059	59.6554	320.841	365.848	512.202	726.972	32.2438	40.199	62.4281	52.9736	62.6813	119.077
Endogenous,RS1,HHV1gp084.1	16.4105	26.5764	22.3214	28.5298	23.4885	34.79	13278.8	9831.67	9082.51	10772.9	4931.52	7290.84	18829.7	20870.8	31446.7	31798.7	25320.2	33996.8
Endogenous,UL56,HHV1gp081.1	16.4105	24.2984	107.725	68.8072	119.485	99.7924	14135.3	11024.8	18564.6	20358.5	14350	20628.6	34848.4	39685.8	54642.6	58557.6	98769.8	131993
Endogenous,UL6,HHV1gp011.1	20.5131	33.4104	108.696	87.2677	153.186	149.231	3013.97	2204.96	2905.56	3482.72	1870.86	2938.95	8301.72	8820.42	15538.6	15655.5	24870.5	30507.8
Housekeeping,POLR1B,NM_019014.3	414.364	459.392	493.012	391.865	519.811	351.562	337.286	269.597	267.618	291.341	167.478	233.625	293.061	409.469	140.25	151.664	52.7319	60.7874
Housekeeping,SDHA,NM_004168.1	1308.74	1490.56	1493.59	1542.29	1638.07	1249.69	942.074	739.957	627.44	725.964	368.451	500.803	785.317	947.949	330.955	306.957	105.464	109.084
Housekeeping,PPIA,NM_021130.3	42956.5	47433.6	54624.4	45590.6	56337.7	39336.5	25474.2	19786.1	20388.4	25154.6	14429.6	20490.7	24641.5	27180.2	11109.6	12099	3462.39	4067.76
Housekeeping,TBP,NM_001172085.1	555.905	619.61	742.43	625.978	732.228	552.978	466.883	398.085	323.09	431.757	231.677	383.99	328.887	375.814	160.774	156.018	108.449	134.065
	dIcp0-4h-1-100	dIcp0-4h-2-100	dIcp0-6.5h-1-100	dIcp0-6.5h-2-100	dIcp0-9h-1-100	dIcp0-9h-2-100	dIcp4-4h-1-100	dIcp4-4h-2-100	dIcp4-6.5h-1-100	dIcp4-6.5h-2-100	dIcp4-9h-1-100	dIcp4-9h-2-100
Endogenous,BBC3_1,NM_014417.4	991.511	628.878	550.196	664.216	192.609	142.606	324.133	304.86	167.554	173.257	54.4675	114.273
Endogenous,BBC3as_1,BBC3as.1	1803.42	1138.49	1194.82	1504.96	726.71	553.313	171.162	159.32	215.427	242.231	190.636	316.672
Endogenous,C1ORF159_1,NM_017891.4	101.836	78.0676	52.0325	61.8339	33.3162	29.9474	70.2839	67.1726	43.2695	52.5518	40.8506	40.6735
Endogenous,C1orf159as_2,C1orf159as.1	411.047	223.36	551.159	655.24	437.276	270.952	12.403	17.2237	19.3332	19.7069	15.7118	23.242
Endogenous,EFNB1,NM_004429.4	1034.1	776.339	724.601	1083.09	299.846	259.544	176.123	136.068	168.475	173.257	111.03	177.22
Endogenous,EFNB1as,EFNB1as.1	218.484	162.641	168.624	214.424	98.9076	88.416	18.1911	16.3626	23.0157	27.9182	13.6169	39.7051
Endogenous,FOXO3_1,NM_001455.2	1838.6	1194.87	1295.99	1688.47	975.541	704.476	922.786	874.966	805.549	735.726	484.97	695.323
Endogenous,FOXO3as_1,FOXO3as.1	1461.81	838.142	1253.6	1638.6	490.373	507.679	42.9972	32.7251	46.952	55.0152	45.0404	65.8524
Endogenous,IER2,NM_004907.2	8242.23	4775.13	6196.69	6952.33	2305.07	1836.77	1469.35	1485.55	932.596	957.429	556.197	855.112
Endogenous,IER2as,IER2as.1	427.711	207.096	301.596	363.025	185.322	165.423	198.449	182.572	221.871	197.891	202.158	273.094
Endogenous,IFFO2,NM_001136265.1	2344.08	1858.44	3048.72	3872.6	2557.02	1859.59	706.146	607.137	440.06	506.633	323.663	423.198
Endogenous,IFFO2as,IFFO2as.1	69.4336	46.6237	78.0488	65.8232	54.1389	28.5213	7.44182	4.30594	9.20628	6.56898	12.5694	5.8105
Endogenous,ING1_1,NM_198219.1	1724.73	1215.47	1370.19	1881.95	869.346	795.744	259.637	244.577	163.872	137.127	98.4605	131.705
Endogenous,FOXO3as_2,FOXO3as.1	754.511	460.816	524.179	723.058	229.049	163.997	42.1703	50.81	56.1583	71.4377	51.3251	93.9364
Endogenous,ING1as_2,ING1as.1	2623.66	1630.75	2093.83	2603.01	1109.85	847.082	201.756	207.546	272.506	310.384	251.388	358.314
Endogenous,MEGF6,NM_001409.3	446.226	301.428	151.28	270.274	49.9744	58.4686	315.864	316.917	173.999	154.371	72.2742	125.894
Endogenous,MEGF6as,MEGF6as.1	74.0625	41.2023	53.9596	44.8795	58.3034	24.2431	7.44182	13.779	16.5713	15.6013	12.5694	30.0209
Endogenous,NFKB2_1,NM_001077493.1	824.871	539.968	512.617	670.2	313.381	249.561	574.674	579.579	467.679	484.462	281.765	420.293
Endogenous,NFKB2as_1,NFKB2as.1	82.3945	41.2023	111.774	133.641	216.556	195.371	19.018	24.9744	44.1901	47.6251	52.3726	68.7576
Endogenous,RFX1,NM_002918.4	162.937	131.197	80.9395	148.601	39.563	34.2255	147.183	111.093	80.0946	68.9743	35.6134	62.9471
Endogenous,RFX1as,RFX1as.1	19.4414	24.9383	47.2147	39.8929	91.6196	57.0426	9.92243	20.6685	27.6188	22.1703	21.9965	22.2736
Endogenous,SLC27A4,NM_005094.3	374.941	307.933	159.952	289.223	69.7559	67.025	369.61	335.002	168.475	203.638	96.3656	170.441
Endogenous,SLC27A4as,SLC27A4as.1	192.562	118.186	417.224	364.022	1177.52	641.729	251.368	244.577	452.028	476.251	751.023	1092.37
Endogenous,SNX6,NM_021249.3	1583.09	1211.13	1052.21	1293.53	500.785	430.671	1494.15	1603.53	1039.39	1048.57	528.963	801.849
Endogenous,SNX6as,SNX6as.1	35.1797	16.2641	66.486	83.775	155.129	124.068	7.44182	8.61187	9.20628	10.6746	7.33216	18.3999
Endogenous,RS1,HHV1gp084.1	17101.9	10053.4	19656.7	21425.5	55717.2	33891.8	95981.3	89261.2	150735	152590	161668	227561
Endogenous,UL56,HHV1gp081.1	11817.6	5141.62	25466.1	26498.8	70523.2	42980.2	711.934	767.318	1010.85	876.138	1010.79	1162.1
Endogenous,UL6,HHV1gp011.1	5997.21	2823.44	9279.13	9880.46	25284.9	15137.7	738.394	777.652	977.707	798.952	902.903	828.965
Housekeeping,POLR1B,NM_019014.3	379.57	296.006	317.976	378.982	257.16	178.258	331.574	328.973	255.935	249.621	156.07	189.81
Housekeeping,SDHA,NM_004168.1	1021.14	848.985	591.629	905.568	298.805	238.153	847.541	779.374	591.964	558.363	306.903	436.756
Housekeeping,PPIA,NM_021130.3	20010.8	17281.1	11199.5	16805.9	5553.4	4175.52	18684.8	19054.6	13734.8	13521.4	7660.01	11736.2
Housekeeping,TBP,NM_001172085.1	711.925	533.462	417.224	666.211	334.203	269.526	384.494	378.061	246.728	248.8	141.406	205.304
	HSV2-0h-1-100	HSV2-0h-2-100	HSV2-4h-1-100	HSV2-4h-2-100	HSV2-6h-1-100	HSV2-6h-2-100
Endogenous,BBC3_1,NM_014417.4	187.235	151.821	157.098	203.294	142.216	151.989
Endogenous,BBC3as_1,BBC3as.1	53.6301	37.7252	345.459	449.822	867.689	961.332
Endogenous,C1ORF159_1,NM_017891.4	369.765	299.041	190.706	244.688	179.464	236.533
Endogenous,C1orf159as_2,C1orf159as.1	15.0541	10.1214	93.0083	124.184	227.716	217.535
Endogenous,EFNB1,NM_004429.4	137.368	98.4535	135.214	158.219	179.464	185.237
Endogenous,EFNB1as,EFNB1as.1	24.4629	17.4824	27.3554	29.4362	55.0242	56.996
Endogenous,FOXO3_1,NM_001455.2	1094.24	782.107	862.085	1100.18	938.798	1053.48
Endogenous,FOXO3as_1,FOXO3as.1	31.9899	19.3226	64.0897	57.9525	122.746	169.088
Endogenous,IER2,NM_004907.2	3130.3	2173.34	3641.39	4489.94	4140.36	4552.08
Endogenous,IER2as,IER2as.1	72.4477	72.69	256.359	331.157	461.357	518.663
Endogenous,IFFO2,NM_001136265.1	697.191	556.676	685.447	760.741	694.998	731.448
Endogenous,IFFO2as,IFFO2as.1	9.40879	4.60063	12.5053	2.75964	8.46526	13.2991
Endogenous,ING1_1,NM_198219.1	665.201	469.264	603.381	782.818	878.694	964.182
Endogenous,FOXO3as_2,FOXO3as.1	42.3395	33.1245	85.974	80.9495	141.37	144.39
Endogenous,ING1as_2,ING1as.1	230.515	151.821	452.536	573.086	1113.18	1299.51
Endogenous,MEGF6,NM_001409.3	352.83	227.271	179.764	242.848	152.375	189.037
Endogenous,MEGF6as,MEGF6as.1	6.58615	3.6805	14.0685	21.1573	19.4701	26.5981
Endogenous,NFKB2_1,NM_001077493.1	1325.7	932.088	1552.22	1949.23	1600.78	1762.13
Endogenous,NFKB2as_1,NFKB2as.1	15.0541	19.3226	24.229	36.7952	40.6333	48.4466
Endogenous,RFX1,NM_002918.4	419.632	309.162	267.301	276.884	218.404	262.182
Endogenous,RFX1as,RFX1as.1	16.9358	7.36101	14.0685	11.9584	8.46526	8.5494
Endogenous,SLC27A4,NM_005094.3	3096.43	2233.15	1599.12	2055.01	1419.62	1539.84
Endogenous,SLC27A4as,SLC27A4as.1	1128.11	810.631	955.093	1155.37	1360.37	1536.04
Endogenous,SNX6,NM_021249.3	2622.23	1900.06	970.725	1222.52	800.814	957.533
Endogenous,SNX6as,SNX6as.1	12.2314	10.1214	12.5053	13.7982	11.0048	4.74967
Endogenous,RS1,HHV1gp084.1	42.3395	30.3642	2393.2	3018.13	3774.66	4025.82
Endogenous,UL56,HHV1gp081.1	38.576	22.083	19.5396	20.2374	27.0888	19.9486
Endogenous,UL6,HHV1gp011.1	44.2213	24.8434	73.4687	77.27	150.682	141.54
Housekeeping,POLR1B,NM_019014.3	2393.6	1718.8	1309.93	1635.55	1262.17	1555.99
Housekeeping,SDHA,NM_004168.1	8416.16	6252.26	3668.75	4517.53	3604.51	4320.3
Housekeeping,PPIA,NM_021130.3	142840	107068	46046.9	54134.1	33917.8	42065.9
Housekeeping,TBP,NM_001172085.1	1038.73	803.27	673.724	816.854	700.924	853.99
Figure 5 (normalized using housekeeping genes)
	HeLa-0h	HeLa-6.5h	56-0h	56-6.5h	59-0h	59-6.5h	HeLa-0h	HeLa-6.5h	56-0h	56-6.5h	59-0h	59-6.5h
Endogenous,BBC3_1,NM_014417.4	139.842	49.3075	193.202	100.443	144.262	96.6628	159.091	52.0733	195.517	127.203	184.426	109.278
Endogenous,BBC3as_1,BBC3as.1	48.0211	2129.09	6.79785	14.6341	5.10018	14.2693	46.5909	1789.78	6.89655	44.4444	4.09836	27.8351
Endogenous,C1ORF159_1,NM_017891.4	58.5752	46.5374	35.7782	28.6031	37.5228	41.6571	52.2727	42.4301	31.3793	45.2107	48.3607	51.5464
Endogenous,C1orf159as_2,C1orf159as.1	4.22164	74.2382	7.51342	21.286	8.01457	56.847	3.40909	57.0878	4.82759	21.4559	4.5082	56.701
Endogenous,EFNB1,NM_004429.4	45.3826	144.044	44.0072	76.9401	29.8725	113.234	57.9545	114.176	37.931	151.724	42.623	177.32
Endogenous,EFNB1as,EFNB1as.1	9.49868	236.011	8.58676	103.769	5.46448	163.636	17.6136	202.893	5.51724	236.782	6.14754	207.216
Endogenous,FOXO3_1,NM_001455.2	74.4063	165.097	81.932	145.676	93.2605	165.017	84.0909	121.89	82.4138	140.23	98.7705	174.227
Endogenous,FOXO3as_1,FOXO3as.1	13.7203	484.765	8.58676	267.849	6.55738	329.344	12.5	487.175	6.55172	493.487	8.60656	341.237
Endogenous,IER2,NM_004907.2	668.602	1432.69	617.531	1200.22	504.918	1615.88	768.75	1426.04	665.517	1943.3	795.082	1922.68
Endogenous,IER2as,IER2as.1	103.958	474.792	81.2165	330.82	67.031	522.209	115.341	392.285	89.6552	668.199	75	716.495
Endogenous,IFFO2,NM_001136265.1	180.475	214.958	139.177	166.297	131.876	265.823	204.545	220.251	145.862	193.103	156.557	260.825
Endogenous,IFFO2as,IFFO2as.1	1.05541	8.31025	2.50447	2.66075	1.45719	5.52359	6.25	5.78592	2.41379	5.36398	2.04918	7.21649
Endogenous,ING1_1,NM_198219.1	40.1055	70.3601	50.805	96.4523	63.388	90.6789	47.1591	70.2025	50	78.9272	70.082	120.619
Endogenous,FOXO3as_2,FOXO3as.1	16.8865	597.23	19.3202	296.009	13.8434	507.94	31.25	581.678	20	706.513	15.5738	720.619
Endogenous,ING1as_2,ING1as.1	108.707	2936.84	54.025	1866.08	54.6448	3310.01	109.659	2428.93	56.8966	3568.58	85.6557	3417.53
Endogenous,MEGF6,NM_001409.3	78.1003	45.4294	20.0358	14.6341	48.816	41.4269	82.3864	44.3587	20.3448	19.9234	65.5738	35.0515
Endogenous,MEGF6as,MEGF6as.1	5.27704	36.5651	2.50447	12.4169	2.91439	21.8642	7.95455	35.8727	3.10345	16.092	2.86885	30.9278
Endogenous,NFKB2_1,NM_001077493.1	479.156	403.324	327.013	264.523	393.443	385.501	581.25	332.498	402.414	442.146	509.836	426.804
Endogenous,NFKB2as_1,NFKB2as.1	6.33245	38.7812	4.29338	21.0643	4.73588	27.1577	9.09091	38.5728	5.51724	51.341	5.32787	36.0825
Endogenous,RFX1,NM_002918.4	158.839	69.8061	74.0608	48.5588	96.1749	57.7675	158.523	62.4879	80	68.1992	106.557	62.8866
Endogenous,RFX1as,RFX1as.1	4.74934	6.09418	7.8712	3.32594	6.19308	3.91254	7.38636	8.48602	4.48276	7.66284	4.5082	17.5258
Endogenous,SLC27A4,NM_005094.3	589.974	367.867	397.853	298.226	353.005	285.386	655.114	327.869	427.931	442.146	468.852	313.402
Endogenous,SLC27A4as,SLC27A4as.1	625.33	752.355	260.107	245.455	200.729	717.376	696.591	840.116	283.448	526.437	281.557	922.68
Endogenous,SNX6,NM_021249.3	116.095	150.693	165.295	202.661	216.393	148.216	125.568	132.305	192.414	157.854	164.344	181.443
Endogenous,SNX6as,SNX6as.1	6.33245	3.87812	3.57782	2.66075	1.82149	5.29344	6.81818	2.7001	2.75862	3.83142	2.86885	8.24742
Endogenous,RS1,HHV1gp084.1	8.97098	5232.69	4.65116	3245.45	3.27869	3941.54	7.95455	3456.89	6.2069	4286.59	6.55738	4117.53
Endogenous,UL56,HHV1gp081.1	13.1926	3504.71	16.1002	2438.36	6.55738	3958.8	21.0227	3406.36	13.7931	3619.92	6.96721	4988.66
Endogenous,UL6,HHV1gp011.1	16.8865	439.889	16.8157	134.59	8.01457	350.058	19.8864	379.556	22.069	262.069	13.9344	464.948
