# Supplementary material for: Widespread activation of antisense transcription of the host genome during herpes simplex virus 1 infection
Source: Genome Biol. 2017 Oct 31;18:209. doi: 10.1186/s13059-017-1329-5 (PMC5663069; doi:10.1186/s13059-017-1329-5)
Supplement: Supplementary file 7 — FISH probes. (XLSX 50 kb) [file 13059_2017_1329_MOESM7_ESM.xlsx]

## Sheet: Sheet1
Supplemental Table 5: FISH probes
HSV-1 UL29, coupled to Quasar 670
agtaacgccagaagctcgat	HSVUL29_1
tagtgcgatggcgtcagttt	HSVUL29_2
ccgtgaaagacgtacacgga	HSVUL29_3
tcgtctcgtgtttgaggtcg	HSVUL29_4
cggtaacgaccagatacagg	HSVUL29_5
aaggtgttgttgatgcacac	HSVUL29_6
caacggatacacgggtatgc	HSVUL29_7
cggctaaaatccggcatgaa	HSVUL29_8
atcggtggttggcgttgaac	HSVUL29_9
taggtaaaattctccccgat	HSVUL29_10
gggggcggttaaaaaacgga	HSVUL29_11
ctcgtggttttcgtcaaacg	HSVUL29_12
aaggccgtgaacgtaatgtc	HSVUL29_13
tcgacacgatagactcgagg	HSVUL29_14
ttggtgctaaataccatggc	HSVUL29_15
gcacgaggaagaagcggtaa	HSVUL29_16
gggaaaacccacacagcatg	HSVUL29_17
cagcgctccaggtaaaacag	HSVUL29_18
gcgacgtatcgaaacacgtc	HSVUL29_19
tgtcgaaggtgcacaggttg	HSVUL29_20
tgtacatgctgttcatggtc	HSVUL29_21
cgagaaggcggcgtagtttc	HSVUL29_22
tacgtctcctgcatgatggt	HSVUL29_23
tactgcagggtctcgagttc	HSVUL29_24
ttggtgatgatggtctccag	HSVUL29_25
acgttgttcaccaccgtatg	HSVUL29_26
gtcgcgaaacttgaagttcc	HSVUL29_27
atacacggcgaggttggatc	HSVUL29_28
attgattgcgaaagttgcgc	HSVUL29_29
gttaaacatgtccatcacgc	HSVUL29_30
agcgttttggccgacagaaa	HSVUL29_31
aacaacacgcggctcttgac	HSVUL29_32
gaactgcttcagcagaaagc	HSVUL29_33
gaagctggttgcgttggagg	HSVUL29_34
tgggggccaggttaataaag	HSVUL29_35
gtttgccatgtagtacatcg	HSVUL29_36
tgatcgcagtaccgcagaat	HSVUL29_37
cgtgagggtgttgatgaagt	HSVUL29_38
agctggcgaacatggacgtc	HSVUL29_39
gtagtatttgctgatgctca	HSVUL29_40
ctgaaacacacggtcgttgc	HSVUL29_41
aaaataaggagcgggcacgc	HSVUL29_42
gacaggccaggacgaacttg	HSVUL29_43
acgaacacgctactggcgac	HSVUL29_44
ttgccgagttggctgactag	HSVUL29_45
agccaaaatccccaaagtta	HSVUL29_46
cacagcatatccaacgtcag	HSVUL29_47
ttattttacacacattcccc	HSVUL29_48
BBC3as, coupled to Quasar 570
taagtgggtgggggggaatc	huBBC3as_1
tagacggcaggtgggacttc	huBBC3as_2
acctcaacgcacagtacgag	huBBC3as_3
actagaaatgaggcggggag	huBBC3as_4
ttgactcactagcgatggga	huBBC3as_5
ctgtggaggagaagctgaga	huBBC3as_6
caggtacttcttgctttctg	huBBC3as_7
ctaccttccacactgacaag	huBBC3as_8
atagaggtcgttaagcctga	huBBC3as_9
tgaagctgccacagtctctg	huBBC3as_10
gaaggggacaccgatttcaa	huBBC3as_11
ctaactcagttcctggaagc	huBBC3as_12
caaggggagcgaggaaagag	huBBC3as_13
tctagggaaagtgtgtcctg	huBBC3as_14
ctgcctgatgggctgttaac	huBBC3as_15
ggagggaagggttaaaggtc	huBBC3as_16
cgggaggactgtcaactctg	huBBC3as_17
gattcctgttgcagggagag	huBBC3as_18
ctcctggaatctgactgcag	huBBC3as_19
gcaagaagcaggaagacgga	huBBC3as_20
tgtggccaatgtggtctttg	huBBC3as_21
gagaagtgggagaggacggg	huBBC3as_22
ggctggagactcggaggaac	huBBC3as_23
gataggagccgggaagagag	huBBC3as_24
gtaggctggaggtacagtgg	huBBC3as_25
ttctccatctgggtcctaac	huBBC3as_26
catacacacacctgctagac	huBBC3as_27
gtgttgtgggactgtcacag	huBBC3as_28
tgagtcccaagtggagtgag	huBBC3as_29
tcgctgtgttgggaaagttg	huBBC3as_30
atctcagtgtttgtgtgcaa	huBBC3as_31
